# Supplementary material for: Acid bone lysate activates TGFβ signalling in human oral fibroblasts
Source: Sci Rep. 2018 Oct 30;8:16065. doi: 10.1038/s41598-018-34418-3 (PMC6207660; doi:10.1038/s41598-018-34418-3)
Supplement: Supplementary file 2 — Supplemental Table 1 [file 41598_2018_34418_MOESM2_ESM.xlsx]

## Sheet: new2 Samples Report for Acid_Bo
Acid_Bone_hydrolysis, Samples report created on 05/28/2018
Experiment: Acid_Bone_hydrolysis
	Peak List Generator: unknown
		Version: unknown
		Charge States Calculated: unknown
		Deisotoped: unknown
		Textual Annotation: unknown
	Database Set: 4 Databases
		Database Name: a reverse concatenated subset of the Pig_concatenated_target_decoy database
			Version: unknown
			Taxonomy: All Entries
			Number of Proteins: 1130
		Database Name: a reverse concatenated subset of the Pig_concatenated_target_decoy database
			Version: unknown
			Taxonomy: All Entries
			Number of Proteins: 6000
		Database Name: a reverse concatenated subset of the Pig_concatenated_target_decoy database
			Version: unknown
			Taxonomy: All Entries
			Number of Proteins: 9632
		Database Name: the Uniprot_Pig_20170419 database
			Version: unknown
			Taxonomy: Mammalia
			Number of Proteins: 22081
		Does database contain common contaminants?: unknown
	Search Engine Set: 2 Search Engines
		Search Engine: Mascot
			Version: 2.6.0
			Samples: All Samples
			Fragment Tolerance: 0.80 Da (Monoisotopic)
			Parent Tolerance: 10.0 PPM (Monoisotopic)
			Fixed Modifications: +57 on C (Carbamidomethyl)
			Variable Modifications: +16 on M (Oxidation), +80 on STY (Phospho)
			Database: the Uniprot_Pig_20170419 database (selected for Mammalia, unknown version, 22081 entries)
			Digestion Enzyme: Trypsin
			Max Missed Cleavages: 2
			Probability Model:
				ABL_UK_NP_0_1M_170627_180122213007 (F042518): Peptide Prophet with Delta Mass Correction (No decoys found) [all charge states]
				ABL_UK_NP_0_1M_170904_180122130501 (F042519): LFDR Model, Classifier data: Bayes, Good (50%) m:25.3/s:18.2 m:50.8/s:18.4 m:NA m:NA m:NA, Bad (50%) m:-7.81/s:3.43 m:18.2/s:3.52 m:NA m:NA m:NA [all charge states]
				ABL_UK_NP_0_1M_171009_180122171734 (F042520): LFDR Model, Classifier data: Bayes, Good (50%) m:22.7/s:19.8 m:48.2/s:20.0 m:NA m:NA m:NA, Bad (50%) m:-11.7/s:3.62 m:14.1/s:3.67 m:NA m:NA m:NA [all charge states]
		Search Engine: X! Tandem
			Version: CYCLONE (2010.12.01.1)
			Samples: All Samples
			Fragment Tolerance: 0.80 Da (Monoisotopic)
			Parent Tolerance: 10.0 PPM (Monoisotopic)
			Fixed Modifications: +57 on C (Carbamidomethyl)
			Variable Modifications: -18 on n (Glu->pyro-Glu), -17 on n (Ammonia-loss), -17 on n (Gln->pyro-Glu), +1 on NQ (Deamidated), +16 on M (Oxidation), +80 on STY (Phospho)
			Database: a reverse concatenated subset of the Pig_concatenated_target_decoy database (unknown version, 1130 entries) (MOHA_UK_NP_0_1M_170627_180122213007 (F042518)), a reverse concatenated subset of the Pig_concatenated_target_decoy database (unknown version, 6000 entries) (MOHA_UK_NP_0_1M_170904_180122130501 (F042519)), a reverse concatenated subset of the Pig_concatenated_target_decoy database…
			Digestion Enzyme: Trypsin (MOHA_UK_NP_0_1M_170627_180122213007 (F042518)), Trypsin (MOHA_UK_NP_0_1M_170904_180122130501 (F042519)), Trypsin (MOHA_UK_NP_0_1M_171009_180122171734 (F042520))
			Max Missed Cleavages: 2 (MOHA_UK_NP_0_1M_170627_180122213007 (F042518)), 2 (MOHA_UK_NP_0_1M_170904_180122130501 (F042519)), 2 (MOHA_UK_NP_0_1M_171009_180122171734 (F042520))
			Probability Model:
				MOHA_UK_NP_0_1M_170627_180122213007 (F042518): LFDR Model, Classifier data: Bayes, Good (65%) m:1.92/s:1.64 m:41.5/s:11.5 m:1.92/s:1.64 m:0.307/s:0.147 m:0.490/s:0.121, Bad (35%) m:-0.599/s:0.498 m:33.2/s:9.42 m:-0.599/s:0.498 m:0.0327/s:0.0820 m:0.347/s:0.115 [all charge states]
				MOHA_UK_NP_0_1M_170904_180122130501 (F042519): LFDR Model, Classifier data: Bayes, Good (50%) m:2.78/s:1.47 m:NA m:2.78/s:1.47 m:0.339/s:0.120 m:0.498/s:0.107, Bad (50%) m:0.178/s:0.411 m:NA m:0.178/s:0.411 m:0.0816/s:0.0616 m:0.416/s:0.116 [all charge states]
				MOHA_UK_NP_0_1M_171009_180122171734 (F042520): LFDR Model, Classifier data: Bayes, Good (50%) m:2.63/s:1.73 m:47.1/s:13.0 m:2.63/s:1.73 m:0.310/s:0.132 m:0.486/s:0.109, Bad (50%) m:-0.207/s:0.398 m:35.5/s:8.84 m:-0.207/s:0.398 m:0.0537/s:0.0481 m:0.405/s:0.125 [all charge states]
	Scaffold: Version: Scaffold_4.8.6
		Modification Metadata Set: 2334 modifications
			Source: C:\Program Files\Scaffold 4\parameters\unimod.xml
			Comment:
		Protein Grouping Strategy: Experiment-wide grouping with binary peptide-protein weights
		Peptide Thresholds: 80.0% minimum
		Protein Thresholds: 99.0% minimum and 3 peptides minimum
		Peptide FDR: 0.1% (Decoy)
		Protein FDR: 0.3% (Decoy)
		GO Annotation Source(s): NCBI (downloaded Apr 27, 2018)
		Alternate ID Source(s):
Acid_Bone_hydrolysis
#	Visible?	Starred?	Identified Proteins (395)	Accession Number	Alternate ID	Molecular Weight	Protein Grouping Ambiguity	Taxonomy	biological adhesion	biological regulation	bone cell development	bone development	bone growth	bone marrow development	bone maturation	bone mineralization	bone mineralization involved in bone maturation	bone morphogenesis	bone regeneration	bone remodeling	bone resorption	developmental process	growth	intramembranous bone morphogenesis	mesenchymal cell differentiation involved in bone development	negative regulation of apoptotic process in bone marrow	negative regulation of bone development	negative regulation of bone mineralization	negative regulation of bone remodeling	negative regulation of bone resorption	negative regulation of cell proliferation in bone marrow	ossification involved in bone maturation	ossification involved in bone remodeling	positive regulation of bone development	positive regulation of bone mineralization	positive regulation of bone remodeling	positive regulation of bone resorption	positive regulation of cell proliferation in bone marrow	regulation of bone development	regulation of bone mineralization	regulation of bone mineralization involved in bone maturation	regulation of bone remodeling	regulation of bone resorption	regulation of bone trabecula formation	regulation of cell proliferation in bone marrow	response to stimulus	Golgi apparatus	cytoplasm	cytoskeleton
1	TRUE	Empty	Uncharacterized protein OS=Sus scrofa GN=LOC100302368 PE=3 SV=1	F1SRS2_PIG		26 kDa		unknown
2	TRUE	Empty	Serotransferrin OS=Sus scrofa GN=TF PE=1 SV=2	TRFE_PIG		77 kDa	TRUE	Sus scrofa		cellular iron ion homeostasis
3	TRUE	Empty	Uncharacterized protein OS=Sus scrofa GN=COL1A2 PE=4 SV=1	F1SFA7_PIG		129 kDa		unknown
4	TRUE	Empty	Hemoglobin subunit beta OS=Sus scrofa GN=HBB PE=3 SV=1	F1RII7_PIG		16 kDa	TRUE	unknown
5	TRUE	Empty	Hemopexin OS=Sus scrofa GN=HPX PE=1 SV=1	HEMO_PIG		51 kDa		Sus scrofa		cellular iron ion homeostasis
6	TRUE	Empty	Ig lambda chain C region OS=Sus scrofa PE=1 SV=1	LAC_PIG		11 kDa	TRUE	Sus scrofa
7	TRUE	Empty	Alpha-2-HS-glycoprotein (Fragment) OS=Sus scrofa GN=AHSG PE=4 SV=2	F1SFI7_PIG		38 kDa		unknown
8	TRUE	Empty	Uncharacterized protein OS=Sus scrofa GN=COL6A3 PE=4 SV=1	I3LUR7_PIG		342 kDa		unknown
9	TRUE	Empty	Serum albumin OS=Sus scrofa GN=ALB PE=1 SV=2	ALBU_PIG		70 kDa		Sus scrofa		hemolysis by symbiont of host erythrocytes, maintenance of mitochondrion location, negative regulation of apoptotic process																																				cellular response to starvation
10	TRUE	Empty	Uncharacterized protein OS=Sus scrofa GN=LOC100737768 PE=3 SV=1	F1RGX4_PIG		15 kDa		unknown
11	TRUE	Empty	Uncharacterized protein OS=Sus scrofa GN=APOH PE=1 SV=1	A0A140TAK8		?	TRUE	unknown
12	TRUE	Empty	Uncharacterized protein OS=Sus scrofa GN=AHNAK PE=4 SV=1	I3L5D5_PIG		136 kDa		unknown
13	TRUE	Empty	Uncharacterized protein OS=Sus scrofa GN=POSTN PE=4 SV=1	F1RS37_PIG		93 kDa		unknown
14	TRUE	Empty	Uncharacterized protein OS=Sus scrofa GN=COL1A1 PE=4 SV=2	F1RT61_PIG		21 kDa		unknown
15	TRUE	Empty	Uncharacterized protein OS=Sus scrofa GN=PEBP1 PE=4 SV=1	F1RKG8_PIG		21 kDa		unknown
16	TRUE	Empty	Gelsolin (Fragment) OS=Sus scrofa GN=GSN PE=1 SV=1	GELS_PIG		85 kDa		Sus scrofa		actin nucleation, barbed-end actin filament capping																																						cytosol	cytoskeleton
17	TRUE	Empty	Uncharacterized protein OS=Sus scrofa GN=HSPG2 PE=4 SV=2	F1SU03_PIG		195 kDa		unknown
18	TRUE	Empty	Uncharacterized protein (Fragment) OS=Sus scrofa GN=LOC100736878 PE=4 SV=3	F1STC5_PIG		12 kDa		unknown
19	TRUE	Empty	Uncharacterized protein OS=Sus scrofa GN=CHAD PE=4 SV=2	F1RT93_PIG		41 kDa		unknown
20	TRUE	Empty	Uncharacterized protein OS=Sus scrofa GN=PCOLCE PE=4 SV=1	I3LEE6_PIG		50 kDa		unknown
21	TRUE	Empty	Uncharacterized protein OS=Sus scrofa PE=4 SV=1	I3L8Q0_PIG		222 kDa		unknown
22	TRUE	Empty	Uncharacterized protein OS=Sus scrofa GN=CLEC3B PE=4 SV=1	F1SRC8_PIG		22 kDa	TRUE	unknown
23	TRUE	Empty	Uncharacterized protein OS=Sus scrofa PE=4 SV=1	I3LJX2_PIG		20 kDa		unknown
24	TRUE	Empty	Uncharacterized protein (Fragment) OS=Sus scrofa PE=4 SV=2	F1SHW9_PIG		235 kDa		unknown
25	TRUE	Empty	Uncharacterized protein (Fragment) OS=Sus scrofa GN=NEB PE=4 SV=2	F1SHX0_PIG		307 kDa		unknown
26	TRUE	Empty	Uncharacterized protein OS=Sus scrofa GN=SERPINA3-3 PE=3 SV=1	F1SCD0_PIG		47 kDa	TRUE	unknown
27	TRUE	Empty	Uncharacterized protein OS=Sus scrofa GN=FN1 PE=4 SV=1	F1SS24_PIG		272 kDa		unknown
28	TRUE	Empty	Actin, cytoplasmic 1 OS=Sus scrofa GN=ACTB PE=2 SV=2	ACTB_PIG		42 kDa	TRUE	Sus scrofa																																								dense body	actin cytoskeleton, cytoskeleton
29	TRUE	Empty	Annexin A2 OS=Sus scrofa GN=ANXA2 PE=1 SV=4	ANXA2_PIG		39 kDa		Sus scrofa		positive regulation by host of viral process, positive regulation of viral life cycle																																						melanosome
30	TRUE	Empty	Uncharacterized protein OS=Sus scrofa GN=RPS27A PE=1 SV=1	F2Z5U0_PIG		18 kDa	TRUE	unknown
31	TRUE	Empty	Uncharacterized protein (Fragment) OS=Sus scrofa GN=SERPINF1 PE=3 SV=1	F6PUK1_PIG		42 kDa		unknown
32	TRUE	Empty	Alpha-1B-glycoprotein OS=Sus scrofa GN=A1BG PE=4 SV=1	F1SC20_PIG		54 kDa		unknown
33	TRUE	Empty	Uncharacterized protein OS=Sus scrofa GN=LUM PE=4 SV=1	F1SQ09_PIG		39 kDa		unknown
34	TRUE	Empty	Creatine kinase M-type OS=Sus scrofa GN=CKM PE=2 SV=1	KCRM_PIG		43 kDa		Sus scrofa																																						response to heat
35	TRUE	Empty	Uncharacterized protein OS=Sus scrofa GN=RRBP1 PE=4 SV=1	I3LGC2_PIG		161 kDa		unknown
36	TRUE	Empty	Myoglobin OS=Sus scrofa GN=MB PE=1 SV=2	MYG_PIG		17 kDa		Sus scrofa
37	TRUE	Empty	Fatty acid-binding protein, adipocyte OS=Sus scrofa GN=FABP4 PE=1 SV=3	FABP4_PIG		15 kDa	TRUE	Sus scrofa		cholesterol homeostasis, negative regulation of protein kinase activity, negative regulation of transcription, DNA-templated, positive regulation of inflammatory response												brown fat cell differentiation, white fat cell differentiation																								cellular response to lithium ion, cellular response to tumor necrosis factor		cytoplasm
38	TRUE	Empty	Decorin OS=Sus scrofa GN=DCN PE=2 SV=1	PGS2_PIG		40 kDa		Sus scrofa		cytokine-mediated signaling pathway, negative regulation of JAK-STAT cascade, negative regulation of protein kinase activity																																				cytokine-mediated signaling pathway		cytoplasm
39	TRUE	Empty	Tenascin OS=Sus scrofa GN=TNC PE=1 SV=1	TENA_PIG		191 kDa		Sus scrofa	cell adhesion
40	TRUE	Empty	Uncharacterized protein OS=Sus scrofa GN=KRT1 PE=3 SV=1	F1SGG3_PIG		65 kDa	TRUE	unknown
41	TRUE	Empty	Uncharacterized protein OS=Sus scrofa GN=LOC100154783 PE=3 SV=1	I3LUC8_PIG		22 kDa	TRUE	unknown
42	TRUE	Empty	Uncharacterized protein OS=Sus scrofa GN=LOC100739576 PE=4 SV=1	I3L9T6_PIG		25 kDa		unknown
43	TRUE	Empty	Alpha-1-acid glycoprotein OS=Sus scrofa GN=ORM1 PE=3 SV=1	F1SN68_PIG		23 kDa		unknown
44	TRUE	Empty	Vimentin OS=Sus scrofa GN=VIM PE=1 SV=2	VIME_PIG		54 kDa	TRUE	Sus scrofa																																									intermediate filament
45	TRUE	Empty	Alpha-1-antichymotrypsin 2 OS=Sus scrofa GN=SERPINA3-2 PE=3 SV=1	Q9GMA6_PIG		47 kDa	TRUE	unknown
46	TRUE	Empty	Uncharacterized protein OS=Sus scrofa GN=LOC100520915 PE=4 SV=1	K7GST7_PIG		162 kDa	TRUE	unknown
47	TRUE	Empty	Uncharacterized protein (Fragment) OS=Sus scrofa GN=TAGLN2 PE=4 SV=1	F1RJ93_PIG		23 kDa		unknown
48	TRUE	Empty	Pyruvate kinase (Fragment) OS=Sus scrofa GN=PKM PE=3 SV=2	F1SHL9_PIG		59 kDa		unknown
49	TRUE	Empty	Uncharacterized protein OS=Sus scrofa GN=TAGLN PE=4 SV=2	F1SJS8_PIG		23 kDa		unknown
50	TRUE	Empty	Elongation factor 1-alpha OS=Sus scrofa GN=EEF1A PE=2 SV=1	Q0PY11_PIG		50 kDa	TRUE	unknown
51	TRUE	Empty	Biglycan (Fragments) OS=Sus scrofa GN=BGN PE=2 SV=2	PGS1_PIG		30 kDa		Sus scrofa		cytokine-mediated signaling pathway, negative regulation of JAK-STAT cascade, negative regulation of protein kinase activity																																				cytokine-mediated signaling pathway		cytoplasm
52	TRUE	Empty	Uncharacterized protein (Fragment) OS=Sus scrofa GN=COL5A2 PE=4 SV=1	F1RXW0_PIG		122 kDa	TRUE	unknown
53	TRUE	Empty	MLC1f OS=Sus scrofa GN=MYL1 PE=2 SV=1	A1XQT6_PIG		21 kDa	TRUE	unknown
54	TRUE	Empty	Uncharacterized protein OS=Sus scrofa GN=KRT10 PE=3 SV=1	I3LDS3_PIG		58 kDa	TRUE	unknown
55	TRUE	Empty	Cytochrome c OS=Sus scrofa GN=CYCS PE=1 SV=2	CYC_PIG		12 kDa		Sus scrofa		positive regulation of cysteine-type endopeptidase activity involved in apoptotic process																																						mitochondrial intermembrane space
56	TRUE	Empty	Adenylate kinase isoenzyme 1 OS=Sus scrofa GN=AK1 PE=1 SV=1	KAD1_PIG		22 kDa		Sus scrofa																																								cytoplasm
57	TRUE	Empty	Inter-alpha-trypsin inhibitor heavy chain H4 OS=Sus scrofa GN=ITIH4 PE=1 SV=1	ITIH4_PIG		102 kDa		Sus scrofa																																						acute-phase response, response to cytokine
58	TRUE	Empty	Profilin OS=Sus scrofa GN=PFN1 PE=3 SV=1	F1RFY1_PIG		15 kDa		unknown
59	TRUE	Empty	Fatty acid-binding protein, heart OS=Sus scrofa GN=FABP3 PE=2 SV=3	FABPH_PIG		15 kDa		Sus scrofa																																								cytoplasm
60	TRUE	Empty	Uncharacterized protein OS=Sus scrofa GN=COL3A1 PE=4 SV=2	F1RYI8_PIG		139 kDa	TRUE	unknown
61	TRUE	Empty	Uncharacterized protein (Fragment) OS=Sus scrofa GN=COL5A1 PE=4 SV=2	F1S021_PIG		182 kDa	TRUE	unknown
62	TRUE	Empty	Uncharacterized protein OS=Sus scrofa GN=PARK7 PE=4 SV=1	F1RII4_PIG		14 kDa		unknown
63	TRUE	Empty	Uncharacterized protein (Fragment) OS=Sus scrofa GN=CKAP4 PE=4 SV=2	F1SPP8_PIG		61 kDa		unknown
64	TRUE	Empty	Uncharacterized protein (Fragment) OS=Sus scrofa GN=AP2B1 PE=4 SV=1	I3L6Y6_PIG		104 kDa	TRUE	unknown
65	TRUE	Empty	Uncharacterized protein OS=Sus scrofa GN=HDLBP PE=4 SV=2	F1SI06_PIG		122 kDa		unknown
66	TRUE	Empty	Malate dehydrogenase, mitochondrial OS=Sus scrofa GN=MDH2 PE=1 SV=2	MDHM_PIG		36 kDa		Sus scrofa																																								mitochondrial matrix
67	TRUE	Empty	Epidermal fatty acid-binding protein OS=Sus scrofa GN=FABP5 PE=2 SV=1	Q2EN74_PIG		15 kDa		unknown
68	TRUE	Empty	Uncharacterized protein OS=Sus scrofa GN=CALD1 PE=4 SV=1	I3L650_PIG		90 kDa		unknown
69	TRUE	Empty	Uncharacterized protein (Fragment) OS=Sus scrofa GN=MLC2V PE=4 SV=1	F6PSL2_PIG		19 kDa		unknown
70	TRUE	Empty	MYL3 OS=Sus scrofa GN=MYL3 PE=2 SV=1	F1SNW4_PIG		22 kDa	TRUE	unknown
71	TRUE	Empty	Uncharacterized protein (Fragment) OS=Sus scrofa GN=COL11A1 PE=4 SV=2	F1S571_PIG		159 kDa	TRUE	unknown
72	TRUE	Empty	Uncharacterized protein OS=Sus scrofa GN=ASPN PE=4 SV=1	F1SUE4_PIG		42 kDa		unknown
73	TRUE	Empty	Galectin OS=Sus scrofa GN=LGALS1 PE=4 SV=1	F1SKM9_PIG		15 kDa		unknown
74	TRUE	Empty	Mesencephalic astrocyte-derived neurotrophic factor OS=Sus scrofa GN=MANF PE=4 SV=1	E0YLM4_PIG		20 kDa		unknown
75	TRUE	Empty	Alkaline phosphatase OS=Sus scrofa GN=ALPL PE=3 SV=1	I3LB86_PIG		55 kDa		unknown
76	TRUE	Empty	Uncharacterized protein (Fragment) OS=Sus scrofa GN=FETUB PE=4 SV=2	F1SFI6_PIG		43 kDa		unknown
77	TRUE	Empty	Uncharacterized protein OS=Sus scrofa GN=FUBP1 PE=4 SV=2	F1S9S9_PIG		75 kDa	TRUE	unknown
78	TRUE	Empty	Pleiotrophin OS=Sus scrofa GN=PTN PE=4 SV=2	F1SNJ2_PIG		19 kDa		unknown
79	TRUE	Empty	Uncharacterized protein OS=Sus scrofa PE=4 SV=2	F1STC2_PIG		12 kDa	TRUE	unknown
80	TRUE	Empty	Superoxide dismutase [Cu-Zn] OS=Sus scrofa GN=SOD1 PE=1 SV=2	SODC_PIG		16 kDa		Sus scrofa		activation of MAPK activity, cellular iron ion homeostasis, muscle cell cellular homeostasis, myeloid cell homeostasis, negative regulation of cholesterol biosynthetic process, negative regulation of neuron apoptotic process, positive regulation of catalytic activity, positive regulation of cytokine production, regulation of blood pressure, regulation of mitochondrial membrane potential, regulati…												auditory receptor cell stereocilium organization, cell aging, embryo implantation, ovarian follicle development, peripheral nervous system myelin maintenance																								removal of superoxide radicals, response to axon injury, response to drug, response to ethanol, response to heat, response to hydrogen peroxide, response to superoxide		cytoplasmic vesicle, cytosol, dendrite cytoplasm, mitochondrion
81	TRUE	Empty	Uncharacterized protein (Fragment) OS=Sus scrofa GN=SERPINH1 PE=3 SV=1	F1SUM3_PIG		24 kDa		unknown
82	TRUE	Empty	Beta-enolase OS=Sus scrofa GN=ENO3 PE=3 SV=1	F1RFY2_PIG		47 kDa	TRUE	unknown
83	TRUE	Empty	Uncharacterized protein OS=Sus scrofa GN=LOC100153899 PE=4 SV=2	F1SCC6_PIG		47 kDa	TRUE	unknown
84	TRUE	Empty	Uncharacterized protein OS=Sus scrofa GN=RBMX PE=4 SV=1	F1RQ90_PIG		42 kDa		unknown
85	TRUE	Empty	Uncharacterized protein OS=Sus scrofa GN=LDB3 PE=4 SV=2	F1SEN8_PIG		76 kDa		unknown
86	TRUE	Empty	Prelamin-A/C OS=Sus scrofa GN=LMNA PE=3 SV=1	F1RLQ2_PIG		74 kDa	TRUE	unknown
87	TRUE	Empty	Uncharacterized protein (Fragment) OS=Sus scrofa GN=VIT PE=4 SV=2	F1S4N8_PIG		62 kDa		unknown
88	TRUE	Empty	Uncharacterized protein (Fragment) OS=Sus scrofa GN=TNN PE=4 SV=2	F1S708_PIG		142 kDa		unknown
89	TRUE	Empty	Uncharacterized protein OS=Sus scrofa GN=KHSRP PE=4 SV=2	F1SBT6_PIG		78 kDa	TRUE	unknown
90	TRUE	Empty	Uncharacterized protein OS=Sus scrofa GN=RPL30 PE=1 SV=1	F2Z554_PIG		13 kDa		unknown
91	TRUE	Empty	Uncharacterized protein OS=Sus scrofa GN=CA1 PE=4 SV=1	F1RXC1_PIG		29 kDa		unknown
92	TRUE	Empty	Uncharacterized protein OS=Sus scrofa GN=MAP1B PE=4 SV=1	F1SK12_PIG		258 kDa	TRUE	unknown
93	TRUE	Empty	Microtubule-associated protein OS=Sus scrofa GN=MAP4 PE=4 SV=2	F1SLI3_PIG		84 kDa		unknown
94	TRUE	Empty	Uncharacterized protein OS=Sus scrofa GN=PLIN4 PE=4 SV=2	F1S7K4_PIG		141 kDa		unknown
95	TRUE	Empty	Sulfhydryl oxidase OS=Sus scrofa GN=QSOX1 PE=4 SV=2	F1S682_PIG		81 kDa		unknown
96	TRUE	Empty	Uncharacterized protein OS=Sus scrofa PE=4 SV=1	A0A075B7H9_PIG		12 kDa	TRUE	unknown
97	TRUE	Empty	Macrophage migration inhibitory factor OS=Sus scrofa GN=MIF PE=1 SV=3	MIF_PIG		12 kDa		Sus scrofa		DNA damage response, signal transduction by p53 class mediator, cell surface receptor signaling pathway, negative regulation of DNA damage response, signal transduction by p53 class mediator, negative regulation of cell aging, negative regulation of cell cycle arrest, negative regulation of cellular protein metabolic process, negative regulation of gene expression, negative regulation of intrinsi…												cell aging																								DNA damage response, signal transduction by p53 class mediator, cell surface receptor signaling pathway, inflammatory response, innate immune response		cytosol
98	TRUE	Empty	Uncharacterized protein OS=Sus scrofa GN=CAPG PE=4 SV=1	F1SVB0_PIG		39 kDa		unknown
99	TRUE	Empty	Uncharacterized protein OS=Sus scrofa PE=4 SV=2	F1SC51_PIG		36 kDa		unknown
100	TRUE	Empty	Troponin T, fast skeletal muscle OS=Sus scrofa GN=TNNT3 PE=2 SV=1	TNNT3_PIG		32 kDa	TRUE	Sus scrofa		regulation of striated muscle contraction																																						troponin complex	troponin complex
101	TRUE	Empty	Myosin-7 OS=Sus scrofa GN=MYH7 PE=2 SV=2	MYH7_PIG		223 kDa	TRUE	Sus scrofa																																								myofibril, sarcomere	myosin filament
102	TRUE	Empty	Aconitate hydratase, mitochondrial OS=Sus scrofa GN=ACO2 PE=1 SV=1	ACON_PIG		86 kDa		Sus scrofa																																								mitochondrion
103	TRUE	Empty	Apolipoprotein A-I OS=Sus scrofa GN=APOA1 PE=1 SV=4	APOA1_PIG		30 kDa		Sus scrofa		cholesterol homeostasis, high-density lipoprotein particle assembly, positive regulation of cholesterol esterification, positive regulation of fatty acid biosynthetic process, positive regulation of lipoprotein lipase activity, positive regulation of triglyceride catabolic process, regulation of intestinal cholesterol absorption, triglyceride homeostasis, very-low-density lipoprotein particle rem…												neuron projection regeneration																								neuron projection regeneration
104	TRUE	Empty	Uncharacterized protein OS=Sus scrofa GN=LOC100518132 PE=4 SV=2	F1SV99_PIG		157 kDa		unknown
105	TRUE	Empty	Uncharacterized protein OS=Sus scrofa GN=MYOM1 PE=4 SV=2	F1SM75_PIG		185 kDa		unknown
106	TRUE	Empty	Uncharacterized protein OS=Sus scrofa GN=PABPC1 PE=4 SV=1	I3LS00_PIG		72 kDa		unknown
107	TRUE	Empty	Uncharacterized protein OS=Sus scrofa GN=HSPE1 PE=3 SV=1	F1SMZ6_PIG		11 kDa		unknown
108	TRUE	Empty	ATP synthase subunit alpha, mitochondrial OS=Sus scrofa GN=ATP5A1 PE=1 SV=2	ATPA_PIG		60 kDa		Sus scrofa																																								mitochondrial inner membrane
109	TRUE	Empty	Cytochrome c oxidase subunit 4 isoform 1, mitochondrial (Fragment) OS=Sus scrofa GN=COX4I1 PE=2 SV=1	COX41_PIG		11 kDa		Sus scrofa																																								mitochondrial respiratory chain complex IV
110	TRUE	Empty	Uncharacterized protein OS=Sus scrofa GN=HNRNPC PE=4 SV=1	I3LK71_PIG		34 kDa		unknown
111	TRUE	Empty	Peptidyl-prolyl cis-trans isomerase OS=Sus scrofa GN=LOC654323 PE=2 SV=1	Q2VTP6_PIG		12 kDa		unknown
112	TRUE	Empty	Uncharacterized protein OS=Sus scrofa GN=KRT85 PE=3 SV=1	F1SGI3_PIG		56 kDa	TRUE	unknown
113	TRUE	Empty	Uncharacterized protein OS=Sus scrofa GN=PRRC2C PE=4 SV=2	F1S7T1_PIG		317 kDa	TRUE	unknown
114	TRUE	Empty	Myosin-1 OS=Sus scrofa GN=MYH1 PE=2 SV=1	MYH1_PIG		223 kDa	TRUE	Sus scrofa																																								myofibril	myosin filament
115	TRUE	Empty	Uncharacterized protein (Fragment) OS=Sus scrofa GN=SF3B1 PE=4 SV=2	F1SMZ9_PIG		146 kDa		unknown
116	TRUE	Empty	Uncharacterized protein OS=Sus scrofa PE=4 SV=2	F1S707_PIG		52 kDa		unknown
117	TRUE	Empty	Uncharacterized protein OS=Sus scrofa GN=ECM1 PE=4 SV=1	I3LC64_PIG		53 kDa		unknown
118	TRUE	Empty	CD90 protein OS=Sus scrofa GN=CD90 PE=2 SV=1	B9ZSM8_PIG		18 kDa		unknown
119	TRUE	Empty	Uncharacterized protein OS=Sus scrofa GN=THBS1 PE=4 SV=2	F1SS26_PIG		130 kDa		unknown
120	TRUE	Empty	C-C motif chemokine OS=Sus scrofa GN=CCL16 PE=3 SV=2	F1S198_PIG		17 kDa		unknown
121	TRUE	Empty	SPARC OS=Sus scrofa GN=SPARC PE=1 SV=2	SPRC_PIG		34 kDa		Sus scrofa		signal transduction												anatomical structure development																								signal transduction
122	TRUE	Empty	Actin alpha 2 OS=Sus scrofa GN=ACTA2 PE=2 SV=1	C7AI81_PIG		42 kDa	TRUE	unknown
123	TRUE	Empty	Polypyrimidine tract-binding protein 1 OS=Sus scrofa GN=PTBP1 PE=2 SV=1	PTBP1_PIG		60 kDa		Sus scrofa		negative regulation of mRNA splicing, via spliceosome, negative regulation of muscle cell differentiation, regulation of alternative mRNA splicing, via spliceosome
124	TRUE	Empty	Uncharacterized protein OS=Sus scrofa GN=PRDX1 PE=4 SV=2	F1S3U9_PIG		22 kDa	TRUE	unknown
125	TRUE	Empty	Uncharacterized protein OS=Sus scrofa GN=ALDOC PE=3 SV=2	F1RJ25_PIG		39 kDa		unknown
126	TRUE	Empty	Uncharacterized protein (Fragment) OS=Sus scrofa GN=LOC100624689 PE=4 SV=1	I3LUL5_PIG		63 kDa	TRUE	unknown
127	TRUE	Empty	Uncharacterized protein OS=Sus scrofa GN=HTRA1 PE=4 SV=2	F1SEH4_PIG		56 kDa		unknown
128	TRUE	Empty	Uncharacterized protein OS=Sus scrofa GN=FLNC PE=4 SV=1	F1SMN5_PIG		290 kDa		unknown
129	TRUE	Empty	78 kDa glucose-regulated protein OS=Sus scrofa GN=HSPA5 PE=3 SV=2	F1RS36_PIG		70 kDa	TRUE	unknown
130	TRUE	Empty	Uncharacterized protein OS=Sus scrofa GN=LOC100049693 PE=4 SV=2	F1RR78_PIG		282 kDa		unknown
131	TRUE	Empty	Alpha-1-antitrypsin OS=Sus scrofa GN=SERPINA1 PE=2 SV=1	A1AT_PIG		47 kDa		Sus scrofa
132	TRUE	Empty	Cofilin-1 OS=Sus scrofa GN=CFL1 PE=1 SV=3	COF1_PIG		19 kDa	TRUE	Sus scrofa		regulation of cell morphogenesis																																						cytoplasm	actin cytoskeleton
133	TRUE	Empty	Stress-70 protein, mitochondrial OS=Sus scrofa GN=HSPA9 PE=2 SV=2	F1RGJ3_PIG		74 kDa	TRUE	unknown
134	TRUE	Empty	Uncharacterized protein OS=Sus scrofa GN=SEPT9 PE=3 SV=2	F1RZ71_PIG		65 kDa		unknown
135	TRUE	Empty	Uncharacterized protein (Fragment) OS=Sus scrofa PE=4 SV=1	I3LQZ7_PIG		85 kDa		unknown
136	TRUE	Empty	Uncharacterized protein OS=Sus scrofa GN=FHL1C PE=4 SV=1	K7GPH5_PIG		36 kDa		unknown
137	TRUE	Empty	Osteopontin OS=Sus scrofa GN=SPP1 PE=1 SV=1	OSTP_PIG		34 kDa		Sus scrofa	cell adhesion	androgen catabolic process, positive regulation of bone resorption, positive regulation of estradiol secretion, positive regulation of transcription, DNA-templated												biomineral tissue development, osteoblast differentiation														positive regulation of bone resorption	positive regulation of bone resorption					positive regulation of bone resorption	positive regulation of bone resorption			cellular response to testosterone stimulus, response to vitamin D	Golgi apparatus	Golgi apparatus
138	TRUE	Empty	Uncharacterized protein (Fragment) OS=Sus scrofa GN=RCN3 PE=4 SV=1	I3LMU6_PIG		38 kDa		unknown
139	TRUE	Empty	Triosephosphate isomerase OS=Sus scrofa GN=TPI1 PE=2 SV=1	D0G7F6_PIG		27 kDa		unknown
140	TRUE	Empty	Uncharacterized protein OS=Sus scrofa GN=LOC100522108 PE=4 SV=1	F1SRL9_PIG		23 kDa		unknown
141	TRUE	Empty	Uncharacterized protein OS=Sus scrofa GN=MECP2 PE=4 SV=1	K7GM47_PIG		52 kDa		unknown
142	TRUE	Empty	Inter-alpha-trypsin inhibitor heavy chain H1 OS=Sus scrofa GN=ITIH1 PE=2 SV=1	ITIH1_PIG		100 kDa	TRUE	Sus scrofa
143	TRUE	Empty	Uncharacterized protein (Fragment) OS=Sus scrofa PE=4 SV=1	I3L806_PIG		118 kDa		unknown
144	TRUE	Empty	60S ribosomal protein L12 (Fragment) OS=Sus scrofa GN=RPL12 PE=1 SV=1	Q6QAS5_PIG		21 kDa		unknown
145	TRUE	Empty	Glyceraldehyde-3-phosphate dehydrogenase OS=Sus scrofa GN=GAPDH PE=1 SV=4	G3P_PIG		36 kDa		Sus scrofa		protein stabilization, regulation of translation																																						cytosol	microtubule cytoskeleton
146	TRUE	Empty	Uncharacterized protein OS=Sus scrofa GN=ILF3 PE=4 SV=1	K7GP99_PIG		87 kDa	TRUE	unknown
147	TRUE	Empty	Uncharacterized protein OS=Sus scrofa GN=TLN1 PE=4 SV=2	F1SFZ8_PIG		269 kDa		unknown
148	TRUE	Empty	Complement C3 OS=Sus scrofa GN=C3 PE=1 SV=2	CO3_PIG		187 kDa		Sus scrofa		complement activation, alternative pathway, complement activation, classical pathway, positive regulation of G-protein coupled receptor protein signaling pathway, positive regulation of glucose transport, positive regulation of lipid storage, positive regulation of protein phosphorylation, regulation of triglyceride biosynthetic process																																				complement activation, alternative pathway, complement activation, classical pathway, inflammatory response, innate immune response
149	TRUE	Empty	LIM domain and actin-binding protein 1 OS=Sus scrofa GN=LIMA1 PE=2 SV=1	LIMA1_PIG		84 kDa		Sus scrofa		negative regulation of actin filament depolymerization																																						cytoplasm	cytoskeleton
150	TRUE	Empty	Uncharacterized protein OS=Sus scrofa GN=LOC100624637 PE=4 SV=2	F1SUT6_PIG		221 kDa		unknown
151	TRUE	Empty	Uncharacterized protein (Fragment) OS=Sus scrofa GN=MYBPC1 PE=4 SV=2	F1SRI8_PIG		128 kDa		unknown
152	TRUE	Empty	Uncharacterized protein (Fragment) OS=Sus scrofa GN=KRT5 PE=3 SV=2	F1SGG6_PIG		63 kDa	TRUE	unknown
153	TRUE	Empty	Uncharacterized protein OS=Sus scrofa GN=LOC100736924 PE=4 SV=2	F1STC3_PIG		12 kDa		unknown
154	TRUE	Empty	60S ribosomal protein L23 OS=Sus scrofa GN=RPL23 PE=1 SV=1	RL23_PIG		15 kDa		Sus scrofa																																								cytoplasmic side of rough endoplasmic reticulum membrane, cytosolic large ribosomal subunit
155	TRUE	Empty	PDZ and LIM domain protein 3 OS=Sus scrofa GN=PDLIM3 PE=2 SV=1	PDLI3_PIG		40 kDa		Sus scrofa														heart development																										Z disc	actin cytoskeleton
156	TRUE	Empty	Heat shock protein beta-1 OS=Sus scrofa GN=HSPB1 PE=2 SV=1	HSPB1_PIG		23 kDa	TRUE	Sus scrofa		intracellular signal transduction, negative regulation of oxidative stress-induced intrinsic apoptotic signaling pathway, positive regulation of angiogenesis, positive regulation of blood vessel endothelial cell migration, positive regulation of endothelial cell chemotaxis by VEGF-activated vascular endothelial growth factor receptor signaling pathway, positive regulation of interleukin-1 beta pr…																																				intracellular signal transduction, positive regulation of endothelial cell chemotaxis by VEGF-activated vascular endothelial growth factor receptor signaling pathway, response to virus		Z disc, axon cytoplasm	spindle
157	TRUE	Empty	Histone H1.3-like protein OS=Sus scrofa GN=LOC595122 PE=2 SV=1	Q53DY5_PIG		22 kDa	TRUE	unknown
158	TRUE	Empty	Uncharacterized protein OS=Sus scrofa GN=PRDX5 PE=4 SV=2	F1RQP0_PIG		17 kDa		unknown
159	TRUE	Empty	Uncharacterized protein OS=Sus scrofa GN=LOC100156325 PE=3 SV=1	F1SCC7_PIG		47 kDa	TRUE	unknown
160	TRUE	Empty	Uncharacterized protein OS=Sus scrofa GN=SELENBP1 PE=4 SV=1	F1ST01_PIG		53 kDa		unknown
161	TRUE	Empty	Phosphoglycerate kinase 1 OS=Sus scrofa GN=PGK1 PE=1 SV=3	PGK1_PIG		45 kDa		Sus scrofa																																								cytoplasm
162	TRUE	Empty	Uncharacterized protein OS=Sus scrofa GN=VCAN PE=4 SV=2	F1REZ2_PIG		369 kDa		unknown
163	TRUE	Empty	Uncharacterized protein OS=Sus scrofa GN=SCARF2 PE=4 SV=1	F1RK83_PIG		92 kDa		unknown
164	TRUE	Empty	Calpastatin OS=Sus scrofa GN=CAST PE=1 SV=1	ICAL_PIG		77 kDa		Sus scrofa
165	TRUE	Empty	Protein disulfide-isomerase OS=Sus scrofa GN=grp-58 PE=2 SV=1	E1CAJ5_PIG		57 kDa		unknown
166	TRUE	Empty	Uncharacterized protein OS=Sus scrofa GN=CSRP1 PE=4 SV=1	I3LL97_PIG		21 kDa		unknown
167	TRUE	Empty	Uncharacterized protein OS=Sus scrofa GN=LOC100518254 PE=1 SV=2	F1RGG1_PIG		16 kDa		unknown
168	TRUE	Empty	U1 small nuclear ribonucleoprotein A OS=Sus scrofa GN=SNRPA PE=2 SV=1	SNRPA_PIG		31 kDa		Sus scrofa
169	TRUE	Empty	Uncharacterized protein OS=Sus scrofa GN=YBX1 PE=4 SV=1	I3LFV4_PIG		36 kDa	TRUE	unknown
170	TRUE	Empty	Peptidyl-prolyl cis-trans isomerase A OS=Sus scrofa GN=PPIA PE=1 SV=2	PPIA_PIG		18 kDa	TRUE	Sus scrofa		regulation of viral genome replication																																						cytosol
171	TRUE	Empty	Uncharacterized protein OS=Sus scrofa PE=4 SV=1	I3LR51_PIG		14 kDa		unknown
172	TRUE	Empty	Uncharacterized protein OS=Sus scrofa GN=THBS4 PE=4 SV=2	F1RF28_PIG		104 kDa		unknown
173	TRUE	Empty	Uncharacterized protein OS=Sus scrofa PE=4 SV=1	I3LQ84_PIG		106 kDa		unknown
174	TRUE	Empty	60S ribosomal protein L13 OS=Sus scrofa GN=RPL13 PE=1 SV=1	I3LSD3_PIG		24 kDa		unknown
175	TRUE	Empty	Uncharacterized protein OS=Sus scrofa GN=HNRNPK PE=4 SV=1	I3LQS0_PIG		49 kDa		unknown
176	TRUE	Empty	Uncharacterized protein OS=Sus scrofa GN=EPRS PE=3 SV=1	F1S9K5_PIG		170 kDa		unknown
177	TRUE	Empty	Aggrecan core protein OS=Sus scrofa GN=ACAN PE=4 SV=2	F1SKR0_PIG		238 kDa		unknown
178	TRUE	Empty	Uncharacterized protein OS=Sus scrofa GN=LOC100517970 PE=4 SV=1	F2Z5M3_PIG		17 kDa		unknown
179	TRUE	Empty	Uncharacterized protein OS=Sus scrofa GN=LAMB2 PE=4 SV=2	F1SPT5_PIG		179 kDa		unknown
180	TRUE	Empty	Uncharacterized protein OS=Sus scrofa PE=4 SV=1	I3LDT2_PIG		303 kDa	TRUE	unknown
181	TRUE	Empty	Uncharacterized protein OS=Sus scrofa GN=SERBP1 PE=4 SV=2	F1S827_PIG		45 kDa		unknown
182	TRUE	Empty	Uncharacterized protein OS=Sus scrofa GN=HSPD1 PE=3 SV=2	F1SMZ7_PIG		61 kDa		unknown
183	TRUE	Empty	Uncharacterized protein (Fragment) OS=Sus scrofa GN=FNDC1 PE=4 SV=2	F1SB59_PIG		204 kDa		unknown
184	TRUE	Empty	Vinculin OS=Sus scrofa GN=VCL PE=1 SV=4	VINC_PIG		124 kDa		Sus scrofa	cell adhesion, epithelial cell-cell adhesion	regulation of cell migration												axon extension, morphogenesis of an epithelium	axon extension																									costamere, terminal web	podosome, terminal web
185	TRUE	Empty	Uncharacterized protein (Fragment) OS=Sus scrofa GN=IMMT PE=4 SV=1	I3LSM7_PIG		81 kDa		unknown
186	TRUE	Empty	Succinyl-CoA ligase [ADP/GDP-forming] subunit alpha, mitochondrial OS=Sus scrofa GN=SUCLG1 PE=1 SV=2	SUCA_PIG		36 kDa		Sus scrofa																																								mitochondrial matrix
187	TRUE	Empty	Transforming growth factor-beta-induced protein ig-h3 (Fragment) OS=Sus scrofa GN=TGFBI PE=4 SV=2	F1RHA7_PIG		67 kDa	TRUE	unknown
188	TRUE	Empty	Uncharacterized protein OS=Sus scrofa GN=PCBP1 PE=4 SV=1	I3LEC2_PIG		38 kDa	TRUE	unknown
189	TRUE	Empty	60S ribosomal protein L10a (Fragment) OS=Sus scrofa GN=RPL10A PE=2 SV=3	RL10A_PIG		19 kDa		Sus scrofa																																								cytosolic large ribosomal subunit
190	TRUE	Empty	Uncharacterized protein (Fragment) OS=Sus scrofa GN=TPPP3 PE=4 SV=1	F1S2I8_PIG		19 kDa		unknown
191	TRUE	Empty	Uncharacterized protein OS=Sus scrofa GN=LOC100510904 PE=3 SV=1	I3LNZ2_PIG		21 kDa		unknown
192	TRUE	Empty	Annexin A1 OS=Sus scrofa GN=ANXA1 PE=1 SV=3	ANXA1_PIG		39 kDa		Sus scrofa		G-protein coupled receptor signaling pathway, coupled to cyclic nucleotide second messenger, negative regulation of T-helper 2 cell differentiation, negative regulation of exocytosis, positive regulation of T cell proliferation, positive regulation of T-helper 1 cell differentiation, positive regulation of interleukin-2 production, positive regulation of wound healing, regulation of cell shape, r…																																				G-protein coupled receptor signaling pathway, coupled to cyclic nucleotide second messenger, adaptive immune response, cellular response to glucocorticoid stimulus, granulocyte chemotaxis, inflammatory response, innate immune response, monocyte chemotaxis		cytoplasmic vesicle membrane, early endosome membrane, extrinsic component of endosome membrane
193	TRUE	Empty	L-lactate dehydrogenase A chain OS=Sus scrofa GN=LDHA PE=1 SV=3	LDHA_PIG		37 kDa		Sus scrofa																																								cytoplasm
194	TRUE	Empty	Uncharacterized protein OS=Sus scrofa GN=PHEX PE=4 SV=1	K7GRB4_PIG		86 kDa		unknown
195	TRUE	Empty	Vitamin K-dependent protein C OS=Sus scrofa GN=PROC PE=3 SV=1	I3LRJ4_PIG		52 kDa		unknown
196	TRUE	Empty	Uncharacterized protein OS=Sus scrofa GN=BAG3 PE=4 SV=1	F1S415_PIG		61 kDa		unknown
197	TRUE	Empty	Uncharacterized protein OS=Sus scrofa GN=KERA PE=4 SV=1	F1SQ08_PIG		41 kDa		unknown
198	TRUE	Empty	Uncharacterized protein OS=Sus scrofa GN=TNNI1 PE=4 SV=1	I3LB76_PIG		22 kDa		unknown
199	TRUE	Empty	Uncharacterized protein (Fragment) OS=Sus scrofa GN=SYNM PE=3 SV=1	I3LKP0_PIG		154 kDa		unknown
200	TRUE	Empty	Uncharacterized protein OS=Sus scrofa GN=SEC31A PE=4 SV=2	F1RVD4_PIG		132 kDa		unknown
201	TRUE	Empty	Uncharacterized protein OS=Sus scrofa GN=CNN3 PE=4 SV=1	F1S543_PIG		36 kDa	TRUE	unknown
202	TRUE	Empty	Histone H2B OS=Sus scrofa GN=HIST1H2BN PE=3 SV=1	F2Z579_PIG		14 kDa	TRUE	unknown
203	TRUE	Empty	40S ribosomal protein S3a OS=Sus scrofa GN=RPS3A PE=3 SV=1	F2Z5C7_PIG		30 kDa		unknown
204	TRUE	Empty	Uncharacterized protein OS=Sus scrofa GN=LOC100519984 PE=4 SV=1	I3LRH2_PIG		78 kDa		unknown
205	TRUE	Empty	40S ribosomal protein S3 OS=Sus scrofa GN=RPS3 PE=1 SV=1	RS3_PIG		27 kDa		Sus scrofa		negative regulation of DNA repair, negative regulation of protein ubiquitination, negative regulation of translation, positive regulation of DNA N-glycosylase activity, positive regulation of JUN kinase activity, positive regulation of NF-kappaB transcription factor activity, positive regulation of NIK/NF-kappaB signaling, positive regulation of T cell receptor signaling pathway, positive regulat…																																				DNA damage response, detection of DNA damage, DNA repair, cellular response to hydrogen peroxide, cellular response to tumor necrosis factor, response to TNF agonist		cytoplasmic side of rough endoplasmic reticulum membrane, cytosolic small ribosomal subunit, mitochondrial inner membrane, mitochondrial matrix	mitotic spindle
206	TRUE	Empty	Uncharacterized protein OS=Sus scrofa PE=3 SV=2	F1S9Q3_PIG		71 kDa	TRUE	unknown
207	TRUE	Empty	Uncharacterized protein OS=Sus scrofa GN=DCTN1 PE=4 SV=2	F1SNT8_PIG		142 kDa		unknown
208	TRUE	Empty	Small muscular protein OS=Sus scrofa GN=SMPX PE=2 SV=1	SMPX_PIG		9 kDa		Sus scrofa																																								M band, costamere
209	TRUE	Empty	Myosin regulatory light chain 2 OS=Sus scrofa GN=HUMMLC2B PE=2 SV=1	Q5XLD2_PIG		19 kDa		unknown
210	TRUE	Empty	Uncharacterized protein OS=Sus scrofa GN=NDUFV2 PE=4 SV=1	F1SM98_PIG		27 kDa		unknown
211	TRUE	Empty	60S acidic ribosomal protein P2 OS=Sus scrofa GN=RPLP2 PE=3 SV=1	F1RYZ0_PIG		12 kDa		unknown
212	TRUE	Empty	Uncharacterized protein OS=Sus scrofa GN=RAD23B PE=4 SV=1	F1SP32_PIG		43 kDa	TRUE	unknown
213	TRUE	Empty	Cytochrome c oxidase subunit 5B, mitochondrial OS=Sus scrofa GN=COX5B PE=2 SV=1	COX5B_PIG		14 kDa		Sus scrofa																																								mitochondrial respiratory chain complex IV
214	TRUE	Empty	Phosphoglycerate mutase 2 OS=Sus scrofa GN=PGAM2 PE=2 SV=1	B5KJG2_PIG		29 kDa	TRUE	unknown
215	TRUE	Empty	Uncharacterized protein OS=Sus scrofa GN=VAT1 PE=4 SV=1	I3L9V2_PIG		43 kDa		unknown
216	TRUE	Empty	ATP synthase subunit O, mitochondrial OS=Sus scrofa GN=ATP5O PE=1 SV=1	ATPO_PIG		23 kDa		Sus scrofa																																								mitochondrial proton-transporting ATP synthase complex
217	TRUE	Empty	Uncharacterized protein (Fragment) OS=Sus scrofa GN=FBLN7 PE=4 SV=2	F1SUA0_PIG		47 kDa		unknown
218	TRUE	Empty	Nucleoside diphosphate kinase B OS=Sus scrofa GN=NME2 PE=2 SV=1	NDKB_PIG		17 kDa		Sus scrofa		integrin-mediated signaling pathway, positive regulation of transcription from RNA polymerase II promoter, regulation of apoptotic process																																				integrin-mediated signaling pathway		cytoplasm
219	TRUE	Empty	Uncharacterized protein OS=Sus scrofa GN=SNRPD3 PE=4 SV=1	F2Z4Y0_PIG		14 kDa		unknown
220	TRUE	Empty	Uncharacterized protein OS=Sus scrofa GN=LOC100514795 PE=1 SV=1	F2Z522_PIG		18 kDa		unknown
221	TRUE	Empty	Uncharacterized protein (Fragment) OS=Sus scrofa GN=HNRNPM PE=4 SV=1	F1SA50_PIG		75 kDa		unknown
222	TRUE	Empty	ATP synthase subunit beta OS=Sus scrofa GN=ATP5B PE=3 SV=1	F1SLA0_PIG		56 kDa		unknown
223	TRUE	Empty	Uncharacterized protein (Fragment) OS=Sus scrofa GN=ISG15 PE=4 SV=1	I3LU39_PIG		18 kDa		unknown
224	TRUE	Empty	ROA1 OS=Sus scrofa GN=HNRNPA1 PE=2 SV=1	Q06A94_PIG		34 kDa	TRUE	unknown
225	TRUE	Empty	Uncharacterized protein OS=Sus scrofa GN=HIST1H1B PE=3 SV=1	I3L6Q5_PIG		20 kDa	TRUE	unknown
226	TRUE	Empty	Adenylyl cyclase-associated protein (Fragment) OS=Sus scrofa GN=CAP1 PE=3 SV=1	F1SMC0_PIG		41 kDa		unknown
227	TRUE	Empty	Mitochondrial creatine kinase 2 OS=Sus scrofa GN=CKMT2 PE=2 SV=1	Q2HYU1_PIG		47 kDa	TRUE	unknown
228	TRUE	Empty	Peptidyl-prolyl cis-trans isomerase OS=Sus scrofa GN=LOC100524880 PE=3 SV=2	F1RVH5_PIG		23 kDa		unknown
229	TRUE	Empty	Uncharacterized protein OS=Sus scrofa GN=LOC100738426 PE=4 SV=2	F1RT92_PIG		27 kDa		unknown
230	TRUE	Empty	Beta-2-microglobulin OS=Sus scrofa GN=B2M PE=1 SV=1	B2MG_PIG		13 kDa		Sus scrofa																																						immune response
231	TRUE	Empty	Uncharacterized protein (Fragment) OS=Sus scrofa PE=4 SV=1	I3LUI4_PIG		50 kDa		unknown
232	TRUE	Empty	Transthyretin OS=Sus scrofa GN=TTR PE=1 SV=1	TTHY_PIG		16 kDa		Sus scrofa		retinol metabolic process, thyroid hormone transport
233	TRUE	Empty	Uncharacterized protein OS=Sus scrofa GN=PVALB PE=4 SV=1	F1SKJ8_PIG		12 kDa		unknown
234	TRUE	Empty	Uncharacterized protein OS=Sus scrofa GN=COL14A1 PE=4 SV=2	F1S285_PIG		193 kDa		unknown
235	TRUE	Empty	ELAV (Embryonic lethal, abnormal vision, Drosophila)-like 1 OS=Sus scrofa GN=ELAVL1 PE=2 SV=1	D3K5N7_PIG		36 kDa		unknown
236	TRUE	Empty	C-reactive protein OS=Sus scrofa GN=CRP PE=2 SV=1	CRP_PIG (+1)		25 kDa		Sus scrofa		regulation of interleukin-8 secretion																																				acute-phase response
237	TRUE	Empty	Uncharacterized protein OS=Sus scrofa GN=PDLIM4 PE=4 SV=2	F1RJV5_PIG		38 kDa		unknown
238	TRUE	Empty	Uncharacterized protein OS=Sus scrofa GN=MYOT PE=4 SV=1	F1RH92_PIG		56 kDa		unknown
239	TRUE	Empty	Calpain small subunit 1 OS=Sus scrofa GN=CAPNS1 PE=1 SV=1	CPNS1_PIG		28 kDa		Sus scrofa																																								cytoplasm
240	TRUE	Empty	Uncharacterized protein OS=Sus scrofa GN=NUCB1 PE=4 SV=2	F1RIP6_PIG		53 kDa		unknown
241	TRUE	Empty	Uncharacterized protein OS=Sus scrofa GN=PLS3 PE=4 SV=2	F1RWT2_PIG		71 kDa	TRUE	unknown
242	TRUE	Empty	Uncharacterized protein OS=Sus scrofa GN=FLNB PE=4 SV=2	F1SGJ3_PIG		64 kDa		unknown
243	TRUE	Empty	Uncharacterized protein OS=Sus scrofa GN=ARFGAP3 PE=4 SV=2	F1SJR4_PIG		58 kDa		unknown
244	TRUE	Empty	Uncharacterized protein (Fragment) OS=Sus scrofa GN=DDX17 PE=3 SV=2	F1SKQ0_PIG		81 kDa		unknown
245	TRUE	Empty	Uncharacterized protein OS=Sus scrofa GN=DBNL PE=4 SV=1	F1ST81_PIG		49 kDa		unknown
246	TRUE	Empty	FUS OS=Sus scrofa GN=FUS PE=2 SV=1	G8ENL4_PIG		53 kDa		unknown
247	TRUE	Empty	Uncharacterized protein OS=Sus scrofa GN=LOC100623923 PE=4 SV=1	I3LNG8_PIG		48 kDa		unknown
248	TRUE	Empty	40S ribosomal protein S21 OS=Sus scrofa GN=RPS21 PE=1 SV=1	RS21_PIG		9 kDa		Sus scrofa																																								cytoplasmic side of rough endoplasmic reticulum membrane, cytosolic small ribosomal subunit, polysomal ribosome
249	TRUE	Empty	Fibromodulin (Fragment) OS=Sus scrofa GN=FMOD PE=4 SV=2	F1S6B5_PIG		44 kDa		unknown
250	TRUE	Empty	Uncharacterized protein OS=Sus scrofa GN=NDUFS5 PE=4 SV=1	F1SV23_PIG		12 kDa		unknown
251	TRUE	Empty	Uncharacterized protein OS=Sus scrofa GN=EIF1 PE=4 SV=1	F2Z553_PIG		13 kDa		unknown
252	TRUE	Empty	Protein disulfide-isomerase OS=Sus scrofa GN=PDIA4 PE=3 SV=1	F1SAD9_PIG		73 kDa		unknown
253	TRUE	Empty	40S ribosomal protein S13 OS=Sus scrofa GN=RPS13 PE=3 SV=2	F6Q5P0_PIG		17 kDa		unknown
254	TRUE	Empty	Ribonuclease 4 OS=Sus scrofa GN=RNASE4 PE=3 SV=1	I3LDZ2_PIG		17 kDa		unknown
255	TRUE	Empty	Uncharacterized protein (Fragment) OS=Sus scrofa GN=UBQLN1 PE=4 SV=1	I3LSM3_PIG		63 kDa		unknown
256	TRUE	Empty	Glutaredoxin-1 OS=Sus scrofa GN=GLRX PE=1 SV=2	GLRX1_PIG		12 kDa		Sus scrofa		cell redox homeostasis																																						cytoplasm
257	TRUE	Empty	Uncharacterized protein (Fragment) OS=Sus scrofa GN=CDH2 PE=4 SV=2	F1SAM3_PIG		98 kDa		unknown
258	TRUE	Empty	Uncharacterized protein OS=Sus scrofa PE=4 SV=1	I3LSF8_PIG		24 kDa		unknown
259	TRUE	Empty	Peroxiredoxin 2 OS=Sus scrofa GN=PRDX2 PE=2 SV=2	F1SDX9_PIG		22 kDa		unknown
260	TRUE	Empty	Uncharacterized protein OS=Sus scrofa GN=LOC100621457 PE=4 SV=2	F1SMC1_PIG		34 kDa		unknown
261	TRUE	Empty	Uncharacterized protein OS=Sus scrofa GN=SPR PE=4 SV=2	F1SLF0_PIG		29 kDa		unknown
262	TRUE	Empty	Uncharacterized protein (Fragment) OS=Sus scrofa GN=COL2A1 PE=4 SV=1	I3LSV6_PIG		130 kDa	TRUE	unknown
263	TRUE	Empty	Uncharacterized protein (Fragment) OS=Sus scrofa GN=CARHSP1 PE=4 SV=1	I3LCU9_PIG		17 kDa		unknown
264	TRUE	Empty	Uncharacterized protein OS=Sus scrofa GN=AEBP1 PE=4 SV=1	F1SSF7_PIG		128 kDa		unknown
265	TRUE	Empty	Uncharacterized protein OS=Sus scrofa GN=SND1 PE=4 SV=1	F1SML4_PIG		66 kDa		unknown
266	TRUE	Empty	Uncharacterized protein OS=Sus scrofa GN=SOST PE=4 SV=1	F1S1H5_PIG		24 kDa		unknown
267	TRUE	Empty	Cofilin-2 OS=Sus scrofa GN=CFL2 PE=2 SV=4	COF2_PIG		19 kDa	TRUE	Sus scrofa																																								cytoplasm	actin cytoskeleton
268	TRUE	Empty	Uncharacterized protein OS=Sus scrofa GN=IGFBP7 PE=4 SV=2	F1RVH7_PIG		29 kDa		unknown
269	TRUE	Empty	Uncharacterized protein OS=Sus scrofa GN=KIAA1671 PE=4 SV=1	F1RG90_PIG		197 kDa		unknown
270	TRUE	Empty	Transketolase OS=Sus scrofa GN=tkt PE=2 SV=1	A8U4R4_PIG		68 kDa		unknown
271	TRUE	Empty	Carbonic anhydrase 3 OS=Sus scrofa GN=CA3 PE=2 SV=3	CAH3_PIG		29 kDa		Sus scrofa																																								cytoplasm
272	TRUE	Empty	Catalase OS=Sus scrofa GN=CAT PE=1 SV=4	CATA_PIG		60 kDa		Sus scrofa		positive regulation of cell division																																				response to hydrogen peroxide		mitochondrion, peroxisome
273	TRUE	Empty	Cysteine and glycine-rich protein 3 OS=Sus scrofa GN=CSRP3 PE=2 SV=1	D2SQP3_PIG		21 kDa		unknown
274	TRUE	Empty	DNA-binding protein SATB OS=Sus scrofa GN=SATB1 PE=3 SV=1	F1RS63_PIG		85 kDa		unknown
275	TRUE	Empty	Uncharacterized protein OS=Sus scrofa GN=CSRP2 PE=4 SV=1	F1RYJ8_PIG		21 kDa		unknown
276	TRUE	Empty	Uncharacterized protein OS=Sus scrofa GN=RPS10 PE=1 SV=1	F1RZ28_PIG		19 kDa		unknown
277	TRUE	Empty	Plasminogen OS=Sus scrofa GN=PLG PE=1 SV=3	PLMN_PIG		91 kDa		Sus scrofa		blood coagulation, fibrinolysis																																				blood coagulation
278	TRUE	Empty	60S ribosomal protein L27 OS=Sus scrofa GN=RPL27 PE=1 SV=1	RL27_PIG		16 kDa		Sus scrofa																																								cytoplasmic side of rough endoplasmic reticulum membrane, cytosolic large ribosomal subunit
279	TRUE	Empty	Uncharacterized protein OS=Sus scrofa GN=H1FX PE=3 SV=1	F1SPG1_PIG		23 kDa		unknown
280	TRUE	Empty	Uncharacterized protein (Fragment) OS=Sus scrofa GN=UBE2V2 PE=4 SV=1	I3L6T2_PIG		16 kDa		unknown
281	TRUE	Empty	Ubiquitin-conjugating enzyme E2L 3 OS=Sus scrofa GN=UBE2L3 PE=2 SV=1	B8Y648_PIG		18 kDa		unknown
282	TRUE	Empty	Uncharacterized protein OS=Sus scrofa GN=PCBP2 PE=4 SV=2	F1SFQ4_PIG		37 kDa	TRUE	unknown
283	TRUE	Empty	Uncharacterized protein OS=Sus scrofa GN=BIN1 PE=4 SV=2	F1RXZ6_PIG		43 kDa		unknown
284	TRUE	Empty	Histone H4 OS=Sus scrofa PE=1 SV=2	H4_PIG		11 kDa		Sus scrofa
285	TRUE	Empty	Uncharacterized protein OS=Sus scrofa GN=CTNNA1 PE=4 SV=2	F1RGJ2_PIG		100 kDa		unknown
286	TRUE	Empty	Uncharacterized protein OS=Sus scrofa GN=MTDH PE=4 SV=2	F1S0L8_PIG		64 kDa		unknown
287	TRUE	Empty	Uncharacterized protein OS=Sus scrofa GN=CFI PE=3 SV=1	K7GPW1_PIG		67 kDa		unknown
288	TRUE	Empty	Uncharacterized protein (Fragment) OS=Sus scrofa GN=CPB2 PE=4 SV=2	F1RK01_PIG		49 kDa		unknown
289	TRUE	Empty	Uncharacterized protein OS=Sus scrofa GN=CFP PE=4 SV=2	F1RWV1_PIG		51 kDa		unknown
290	TRUE	Empty	Uncharacterized protein OS=Sus scrofa GN=RALY PE=4 SV=1	F1S4Y9_PIG		34 kDa		unknown
291	TRUE	Empty	Uncharacterized protein OS=Sus scrofa GN=LOC100523731 PE=4 SV=1	I3L6S9_PIG		27 kDa		unknown
292	TRUE	Empty	Uncharacterized protein (Fragment) OS=Sus scrofa GN=AIMP1 PE=4 SV=1	I3LFC4_PIG		35 kDa		unknown
293	TRUE	Empty	Uncharacterized protein OS=Sus scrofa GN=DPYSL2 PE=4 SV=1	I3LJE2_PIG		74 kDa		unknown
294	TRUE	Empty	Uncharacterized protein (Fragment) OS=Sus scrofa GN=NONO PE=4 SV=1	I3LSU1_PIG		54 kDa		unknown
295	TRUE	Empty	Uncharacterized protein OS=Sus scrofa GN=KRT31 PE=3 SV=1	I3LUM7_PIG		47 kDa	TRUE	unknown
296	TRUE	Empty	HN1-like protein OS=Sus scrofa GN=HN1L PE=2 SV=1	I7KJP5_PIG		20 kDa		unknown
297	TRUE	Empty	Uncharacterized protein (Fragment) OS=Sus scrofa GN=ERP29 PE=4 SV=1	F1RJM2_PIG		29 kDa		unknown
298	TRUE	Empty	Eukaryotic translation initiation factor 2 subunit 3 OS=Sus scrofa GN=EIF2S3 PE=4 SV=2	F1SPY4_PIG		51 kDa		unknown
299	TRUE	Empty	Uncharacterized protein (Fragment) OS=Sus scrofa GN=NEDD8 PE=4 SV=1	I3LET0_PIG		9 kDa		unknown
300	TRUE	Empty	Uncharacterized protein OS=Sus scrofa GN=C1QC PE=4 SV=1	F1STZ3_PIG		26 kDa		unknown
301	TRUE	Empty	Glutathione S-transferase P OS=Sus scrofa GN=GSTP1 PE=1 SV=2	GSTP1_PIG		23 kDa		Sus scrofa																																								mitochondrion
302	TRUE	Empty	Uncharacterized protein (Fragment) OS=Sus scrofa GN=WISP1 PE=4 SV=1	I3LPY3_PIG		42 kDa		unknown
303	TRUE	Empty	60S ribosomal protein L31 OS=Sus scrofa GN=RPL31 PE=1 SV=1	RL31_PIG		14 kDa		Sus scrofa																																								cytoplasmic side of rough endoplasmic reticulum membrane, cytosolic large ribosomal subunit
304	TRUE	Empty	Uncharacterized protein OS=Sus scrofa GN=CP PE=4 SV=1	K7GQB8_PIG		122 kDa		unknown
305	TRUE	Empty	Uncharacterized protein (Fragment) OS=Sus scrofa PE=4 SV=1	I3LFH1_PIG		37 kDa		unknown
306	TRUE	Empty	Uncharacterized protein OS=Sus scrofa GN=CSF1R PE=4 SV=1	F1RL77_PIG		107 kDa		unknown
307	TRUE	Empty	Uncharacterized protein OS=Sus scrofa GN=ETFA PE=4 SV=1	F1SJX1_PIG		35 kDa		unknown
308	TRUE	Empty	Uncharacterized protein (Fragment) OS=Sus scrofa GN=NID2 PE=4 SV=2	F1SFF3_PIG		152 kDa		unknown
309	TRUE	Empty	Troponin T, slow skeletal muscle OS=Sus scrofa GN=TNNT1 PE=2 SV=3	TNNT1_PIG		31 kDa	TRUE	Sus scrofa		negative regulation of muscle contraction, transition between fast and slow fiber																																						troponin complex	troponin complex
310	TRUE	Empty	Calponin-2 (Fragment) OS=Sus scrofa GN=CNN2 PE=2 SV=1	CNN2_PIG		32 kDa	TRUE	Sus scrofa																																									cytoskeleton
311	TRUE	Empty	Uncharacterized protein OS=Sus scrofa GN=ZBP1 PE=4 SV=1	A5GFP5_PIG		47 kDa	TRUE	unknown
312	TRUE	Empty	Gamma-synuclein OS=Sus scrofa GN=SNCG PE=2 SV=1	A7YX24_PIG		13 kDa		unknown
313	TRUE	Empty	Electron transfer flavoprotein subunit beta OS=Sus scrofa GN=ETFB PE=2 SV=3	ETFB_PIG		28 kDa		Sus scrofa																																								cytosol, mitochondrial matrix
314	TRUE	Empty	Fibrinogen beta chain OS=Sus scrofa GN=FGB PE=4 SV=2	F1RX37_PIG		56 kDa		unknown
315	TRUE	Empty	Uncharacterized protein OS=Sus scrofa GN=USO1 PE=4 SV=2	F1RYU9_PIG		107 kDa		unknown
316	TRUE	Empty	Uncharacterized protein OS=Sus scrofa GN=HRSP12 PE=4 SV=1	F1S0M2_PIG		14 kDa		unknown
317	TRUE	Empty	Peptidyl-prolyl cis-trans isomerase OS=Sus scrofa GN=FKBP10 PE=4 SV=2	F1S0M9_PIG		34 kDa		unknown
318	TRUE	Empty	Uncharacterized protein OS=Sus scrofa GN=PRKCSH PE=4 SV=1	F1S596_PIG		61 kDa		unknown
319	TRUE	Empty	Uncharacterized protein OS=Sus scrofa GN=HGFAC PE=3 SV=1	F1S8N1_PIG		70 kDa		unknown
320	TRUE	Empty	Uncharacterized protein OS=Sus scrofa GN=HRG PE=4 SV=2	F1SFI5_PIG		62 kDa		unknown
321	TRUE	Empty	Uncharacterized protein OS=Sus scrofa GN=EFEMP1 PE=4 SV=2	F1SQL2_PIG		55 kDa		unknown
322	TRUE	Empty	Uncharacterized protein (Fragment) OS=Sus scrofa GN=COL15A1 PE=4 SV=2	F1SSE7_PIG		21 kDa	TRUE	unknown
323	TRUE	Empty	Enolase OS=Sus scrofa GN=ENO1 PE=3 SV=1	I3LK59_PIG		38 kDa	TRUE	unknown
324	TRUE	Empty	Uncharacterized protein OS=Sus scrofa GN=ACAT1 PE=3 SV=1	I3LP02_PIG		46 kDa		unknown
325	TRUE	Empty	Uncharacterized protein OS=Sus scrofa GN=RPL8 PE=1 SV=1	F2Z567_PIG		28 kDa		unknown
326	TRUE	Empty	High mobility group protein B1 OS=Sus scrofa GN=HMGB1 PE=4 SV=1	F2Z594_PIG		25 kDa		unknown
327	TRUE	Empty	Uncharacterized protein OS=Sus scrofa GN=LRPAP1 PE=4 SV=2	F1S8M9_PIG		42 kDa		unknown
328	TRUE	Empty	Uncharacterized protein OS=Sus scrofa GN=LOC100517284 PE=4 SV=2	F1RI39_PIG		102 kDa		unknown
329	TRUE	Empty	Antibacterial protein PR-39 OS=Sus scrofa GN=PR39 PE=1 SV=2	PR39_PIG		19 kDa		Sus scrofa																																						defense response to bacterium
330	TRUE	Empty	Aspartate aminotransferase, cytoplasmic OS=Sus scrofa GN=GOT1 PE=1 SV=3	AATC_PIG		46 kDa		Sus scrofa		Notch signaling pathway, fatty acid homeostasis																																				Notch signaling pathway, cellular response to insulin stimulus, response to glucocorticoid		cytosol
331	TRUE	Empty	Uncharacterized protein OS=Sus scrofa PE=4 SV=1	A0A075B7I6_PIG		12 kDa		unknown
332	TRUE	Empty	Uncharacterized protein (Fragment) OS=Sus scrofa GN=COPZ2 PE=4 SV=2	F1RWH4_PIG		23 kDa		unknown
333	TRUE	Empty	Uncharacterized protein OS=Sus scrofa PE=4 SV=1	A0A075B7H6_PIG		12 kDa	TRUE	unknown
334	TRUE	Empty	Uncharacterized protein (Fragment) OS=Sus scrofa GN=WIBG PE=4 SV=2	F1SPJ0_PIG		23 kDa		unknown
335	TRUE	Empty	Uncharacterized protein OS=Sus scrofa GN=NAGA PE=3 SV=1	F1SJP9_PIG		46 kDa		unknown
336	TRUE	Empty	Uncharacterized protein (Fragment) OS=Sus scrofa GN=GRIP2 PE=4 SV=2	F1SPI4_PIG		110 kDa		unknown
337	TRUE	Blue	Transforming growth factor beta-1 OS=Sus scrofa GN=TGFB1 PE=1 SV=1	TGFB1_PIG		44 kDa		Sus scrofa		BMP signaling pathway, MAPK cascade, SMAD protein complex assembly, SMAD protein signal transduction, cell cycle arrest, common-partner SMAD protein phosphorylation, epidermal growth factor receptor signaling pathway, evasion or tolerance of host defenses by virus, extrinsic apoptotic signaling pathway, lipopolysaccharide-mediated signaling pathway, mitotic cell cycle checkpoint, negative regulat…										ossification involved in bone remodeling		cell development, chondrocyte differentiation, epithelial to mesenchymal transition, hematopoietic progenitor cell differentiation, lymph node development, salivary gland morphogenesis											ossification involved in bone remodeling		positive regulation of bone mineralization					positive regulation of bone mineralization						BMP signaling pathway, MAPK cascade, SMAD protein complex assembly, SMAD protein signal transduction, cellular response to organic cyclic compound, cellular response to transforming growth factor beta stimulus, common-partner SMAD protein phosphorylation, epidermal growth factor receptor signaling pathway, evasion or tolerance of host defenses by virus, extrinsic apoptotic signaling pathway, infl…		cytoplasm
338	TRUE	Empty	Uncharacterized protein OS=Sus scrofa GN=KCTD12 PE=4 SV=1	F1RHE6_PIG		36 kDa		unknown
339	TRUE	Empty	Uncharacterized protein OS=Sus scrofa GN=UBAP2L PE=4 SV=2	F1RGK9_PIG		104 kDa		unknown
340	TRUE	Empty	Uncharacterized protein OS=Sus scrofa GN=MARCKS PE=4 SV=1	I3LG67_PIG		18 kDa		unknown
341	TRUE	Empty	Serine/threonine-protein kinase OSR1 OS=Sus scrofa GN=OXSR1 PE=2 SV=1	OXSR1_PIG		58 kDa		Sus scrofa		activation of protein kinase activity, intracellular signal transduction, negative regulation of potassium ion transmembrane transporter activity, regulation of apoptotic process, regulation of mitotic cell cycle, signal transduction by protein phosphorylation, stress-activated protein kinase signaling cascade																																				cellular hypotonic response, intracellular signal transduction, response to oxidative stress, signal transduction by protein phosphorylation, stress-activated protein kinase signaling cascade		cytosol
342	TRUE	Empty	Complement factor D OS=Sus scrofa GN=CFD PE=2 SV=1	CFAD_PIG		28 kDa		Sus scrofa		complement activation, alternative pathway																																				complement activation, alternative pathway
343	TRUE	Empty	Cytochrome b5 OS=Sus scrofa GN=CYB5A PE=1 SV=3	CYB5_PIG		15 kDa		Sus scrofa																																								cytosol, endoplasmic reticulum membrane, mitochondrion
344	TRUE	Empty	Uncharacterized protein OS=Sus scrofa GN=COX6B PE=4 SV=2	F1RLH7_PIG		10 kDa		unknown
345	TRUE	Empty	Uncharacterized protein OS=Sus scrofa GN=SRI PE=4 SV=1	F1S340_PIG		22 kDa		unknown
346	TRUE	Empty	Uncharacterized protein OS=Sus scrofa GN=CILP2 PE=4 SV=1	F1S6Q3_PIG		127 kDa		unknown
347	TRUE	Empty	Uncharacterized protein OS=Sus scrofa GN=MAVS PE=4 SV=2	F1S8C6_PIG		55 kDa		unknown
348	TRUE	Empty	Uncharacterized protein OS=Sus scrofa GN=TMEM263 PE=4 SV=1	F1SPQ3_PIG		12 kDa		unknown
349	TRUE	Empty	Uncharacterized protein OS=Sus scrofa GN=PRDX4 PE=4 SV=1	F1SQ01_PIG		31 kDa	TRUE	unknown
350	TRUE	Empty	Uncharacterized protein OS=Sus scrofa GN=WIPF1 PE=4 SV=1	I3L5A6_PIG		51 kDa		unknown
351	TRUE	Empty	Uncharacterized protein OS=Sus scrofa GN=LOC100623793 PE=4 SV=1	I3LJ05_PIG		29 kDa		unknown
352	TRUE	Empty	L-lactate dehydrogenase B chain OS=Sus scrofa GN=LDHB PE=1 SV=3	LDHB_PIG		37 kDa		Sus scrofa																																								cytoplasm
353	TRUE	Empty	Myozenin-1 OS=Sus scrofa GN=MYOZ1 PE=2 SV=1	MYOZ1_PIG		32 kDa		Sus scrofa														myofibril assembly																										Z disc	actin cytoskeleton
354	TRUE	Empty	Uncharacterized protein (Fragment) OS=Sus scrofa GN=ABI3BP PE=4 SV=2	F1SL03_PIG		104 kDa		unknown
355	TRUE	Empty	Uncharacterized protein OS=Sus scrofa GN=MRPS36 PE=4 SV=1	I3LQ99_PIG		11 kDa		unknown
356	TRUE	Empty	Uncharacterized protein (Fragment) OS=Sus scrofa GN=SPATS2L PE=4 SV=2	F1SI69_PIG		60 kDa		unknown
357	TRUE	Empty	Uncharacterized protein (Fragment) OS=Sus scrofa GN=RBM12 PE=4 SV=1	I3LLW0_PIG		100 kDa		unknown
358	TRUE	Empty	Uncharacterized protein (Fragment) OS=Sus scrofa GN=ENAH PE=4 SV=2	F1S8S4_PIG		78 kDa		unknown
359	TRUE	Empty	Uncharacterized protein OS=Sus scrofa GN=EPB41L2 PE=4 SV=2	F1S3M9_PIG		94 kDa	TRUE	unknown
360	TRUE	Empty	Uncharacterized protein (Fragment) OS=Sus scrofa GN=PAM PE=4 SV=2	F1RN59_PIG		110 kDa		unknown
361	TRUE	Empty	Aspartate aminotransferase, mitochondrial OS=Sus scrofa GN=GOT2 PE=1 SV=2	AATM_PIG		47 kDa		Sus scrofa																																						response to ethanol		mitochondrial inner membrane, mitochondrial matrix, mitochondrion
362	TRUE	Empty	Uncharacterized protein OS=Sus scrofa GN=SELM PE=4 SV=1	I3LF57_PIG		8 kDa		unknown
363	TRUE	Empty	Uncharacterized protein OS=Sus scrofa GN=LOC100737421 PE=4 SV=1	F1SA35_PIG		37 kDa	TRUE	unknown
364	TRUE	Empty	Uncharacterized protein (Fragment) OS=Sus scrofa GN=COL5A3 PE=4 SV=2	F1S3G7_PIG		158 kDa		unknown
365	TRUE	Empty	Uncharacterized protein OS=Sus scrofa GN=TXNDC17 PE=4 SV=1	F1RGM3_PIG		14 kDa		unknown
366	TRUE	Empty	Uncharacterized protein OS=Sus scrofa GN=LOC100153623 PE=4 SV=2	F1RMA6_PIG		82 kDa		unknown
367	TRUE	Empty	Uncharacterized protein OS=Sus scrofa GN=ASRGL1 PE=4 SV=2	F1RPW8_PIG		32 kDa		unknown
368	TRUE	Empty	Uncharacterized protein OS=Sus scrofa GN=HSPCB PE=3 SV=1	F1RQU2_PIG		83 kDa	TRUE	unknown
369	TRUE	Empty	Uncharacterized protein (Fragment) OS=Sus scrofa GN=LTBP3 PE=4 SV=2	F1RRJ9_PIG		134 kDa		unknown
370	TRUE	Empty	Uncharacterized protein (Fragment) OS=Sus scrofa GN=ARFIP1 PE=4 SV=2	F1RSB0_PIG		38 kDa		unknown
371	TRUE	Empty	Uncharacterized protein OS=Sus scrofa GN=EFHD2 PE=4 SV=1	F1SUW3_PIG		27 kDa		unknown
372	TRUE	Empty	40S ribosomal protein S4 OS=Sus scrofa GN=RPS4 PE=1 SV=2	F1RQ91_PIG		30 kDa		unknown
373	TRUE	Empty	Uncharacterized protein OS=Sus scrofa GN=HNRNPH1 PE=4 SV=1	F2Z5H9_PIG		49 kDa		unknown
374	TRUE	Empty	Uncharacterized protein OS=Sus scrofa GN=BLVRB PE=4 SV=1	I3LQH7_PIG		22 kDa		unknown
375	TRUE	Empty	Cathepsin D OS=Sus scrofa GN=CTSD PE=1 SV=2	CATD_PIG		37 kDa		Sus scrofa																																								lysosome, melanosome
376	TRUE	Empty	Protein-lysine 6-oxidase OS=Sus scrofa GN=LOX PE=4 SV=1	F1RLC4_PIG		47 kDa		unknown
377	TRUE	Empty	Uncharacterized protein (Fragment) OS=Sus scrofa GN=MBD2 PE=4 SV=2	F1RPM5_PIG		38 kDa		unknown
378	TRUE	Empty	Microtubule-associated protein RP/EB family member 1 OS=Sus scrofa GN=MAPRE1 PE=2 SV=1	Q2XVP5_PIG		30 kDa		unknown
379	TRUE	Empty	Dynein, light chain, LC8-type 1 OS=Sus scrofa GN=LC8 PE=2 SV=1	D9U8D1_PIG		10 kDa		unknown
380	TRUE	Empty	Uncharacterized protein (Fragment) OS=Sus scrofa GN=ABHD14B PE=4 SV=1	I3LAQ6_PIG		21 kDa		unknown
381	TRUE	Empty	Uncharacterized protein OS=Sus scrofa GN=RBMS1 PE=4 SV=2	F1RPR6_PIG		41 kDa		unknown
382	TRUE	Empty	Uncharacterized protein OS=Sus scrofa GN=HNRNPU PE=4 SV=2	F1S8L9_PIG		87 kDa		unknown
383	TRUE	Empty	Protein S100 OS=Sus scrofa GN=S100A6 PE=3 SV=1	I3L7Z6_PIG		10 kDa	TRUE	unknown
384	TRUE	Empty	Uncharacterized protein (Fragment) OS=Sus scrofa GN=RTP5 PE=4 SV=1	I3LFD3_PIG		46 kDa		unknown
385	TRUE	Empty	I3LFH6-DECOY	I3LFH6-DECOY		?		unknown
386	TRUE	Empty	Insulin-like growth factor II OS=Sus scrofa GN=IGF2 PE=1 SV=2	IGF2_PIG		20 kDa		Sus scrofa		negative regulation of transcription from RNA polymerase II promoter, positive regulation of cell division, regulation of histone modification, regulation of muscle cell differentiation												embryonic placenta development, embryonic placenta morphogenesis, in utero embryonic development
387	TRUE	Empty	60S ribosomal protein L6 OS=Sus scrofa GN=RPL6 PE=2 SV=3	RL6_PIG		32 kDa		Sus scrofa																																								cytoplasmic side of rough endoplasmic reticulum membrane, cytosolic large ribosomal subunit, polysomal ribosome
388	TRUE	Empty	Uncharacterized protein OS=Sus scrofa GN=NDUFS6 PE=4 SV=1	F1S031_PIG		13 kDa		unknown
389	TRUE	Empty	Protein S100-A11 OS=Sus scrofa GN=S100A11 PE=1 SV=1	S10AB_PIG		11 kDa		Sus scrofa		regulation of cell proliferation																																						cytoplasm
390	TRUE	Empty	60S ribosomal protein L3 OS=Sus scrofa GN=RPL3 PE=1 SV=2	F1SNY2_PIG		46 kDa		unknown
391	TRUE	Empty	Fibulin-1 OS=Sus scrofa GN=FBLN1 PE=3 SV=1	F1SM61_PIG		78 kDa		unknown
392	TRUE	Empty	Uncharacterized protein OS=Sus scrofa GN=ST13 PE=4 SV=1	F1SRB9_PIG		41 kDa		unknown
393	TRUE	Empty	Metalloproteinase inhibitor 1 OS=Sus scrofa GN=TIMP1 PE=2 SV=2	TIMP1_PIG		23 kDa		Sus scrofa		negative regulation of catalytic activity, negative regulation of endopeptidase activity, negative regulation of membrane protein ectodomain proteolysis, positive regulation of cell proliferation, regulation of integrin-mediated signaling pathway																																				response to cytokine, response to hormone
394	TRUE	Empty	Coagulation factor XII OS=Sus scrofa GN=F12 PE=2 SV=1	FA12_PIG		68 kDa		Sus scrofa		blood coagulation, fibrinolysis																																				blood coagulation
395	TRUE	Empty	Uncharacterized protein OS=Sus scrofa GN=GABARAPL2 PE=3 SV=1	F2Z5I0_PIG		14 kDa		unknown
END OF FILE
[truncated: 33 more columns]
