# Supplementary material for: Acid bone lysate activates TGFβ signalling in human oral fibroblasts
Source: Sci Rep. 2018 Oct 30;8:16065. doi: 10.1038/s41598-018-34418-3 (PMC6207660; doi:10.1038/s41598-018-34418-3)
Supplement: Supplementary file 3 — Supplemental Table 2 [file 41598_2018_34418_MOESM3_ESM.xlsx]

## Sheet: Kochen_sig
Transcripts Cluster Id	FC ([GF ABL] vs [GF w/o])	Log FC ([GF ABL] vs [GF w/o])	FC (abs) ([GF ABL] vs [GF w/o])	Regulation ([GF ABL] vs [GF w/o])	GF ABL	GF ABL	GF ABL	GF w/o	GF w/o	GF w/o	Gene Symbol	Gene Assignment	Entrezgene
16875754	85.5211	6.41821	85.5211	up	11.4277	11.7897	11.8087	5.3786	5.33428	5.05858	IL11	interleukin11	3589
17083433	30.3194	4.92217	30.3194	up	9.17543	9.60148	9.34719	4.32721	4.57071	4.45967	IL33	interleukin33	90865
16743707	24.5382	4.61695	24.5382	up	9.15397	9.87571	9.79607	4.95415	5.13634	4.8844	MMP10	matrixmetallopeptidase10	4319
17120580	22.9394	4.51976	22.9394	up	9.36367	9.3399	9.30375	4.83476	4.88751	4.72578
16743148	20.479	4.35607	20.479	up	9.25201	9.22302	9.26841	4.63061	5.09426	4.95035	NOX4	NADPHoxidase4	50507
16924620	20.362	4.34781	20.362	up	10.5434	10.7889	10.9767	6.48652	6.2824	6.49665	ADAMTS5	ADAMmetallopeptidasewiththrombospondintype1motif5	11096
16743764	19.2116	4.26391	19.2116	up	9.41291	9.50207	9.517	5.29347	5.01672	5.33008	MMP13	matrixmetallopeptidase13	4322
17120582	17.5616	4.13435	17.5616	up	8.82638	8.77996	8.79963	4.66596	4.75437	4.58257
16675158	16.9756	4.08539	16.9756	up	8.2652	8.5371	8.59105	4.39795	4.36597	4.37326	PRG4	proteoglycan4	10216
17120586	16.6892	4.06085	16.6892	up	8.76559	8.84122	8.84639	4.7037	4.76923	4.79773
16911261	16.1895	4.01698	16.1895	up	10.8641	11.2342	11.2676	7.27899	7.02793	7.00803	BMP2	bonemorphogeneticprotein2	650
17120584	16.0881	4.00793	16.0881	up	8.60541	8.49747	8.50686	4.55512	4.5397	4.49113
16870453	14.1026	3.81789	14.1026	up	9.39191	9.56601	9.47544	5.84452	5.58987	5.5453	COMP	cartilageoligomericmatrixprotein	1311
17056984	14.0188	3.80929	14.0188	up	10.1812	10.2504	10.811	6.35264	6.70893	6.75312	INHBA	inhibinbetaA	3624
16967863	13.4787	3.75261	13.4787	up	8.47064	8.74436	8.75327	4.87289	4.86883	4.96873	AREG	amphiregulin	374
17022929	13.3026	3.73364	13.3026	up	10.371	10.4246	10.4983	6.66201	6.61628	6.81473	COL10A1	collagen,typeX,alpha1	1300
16976827	12.7084	3.66771	12.7084	up	10.9472	11.514	11.4454	7.7866	7.39852	7.71838	CXCL5	chemokine(C-X-Cmotif)ligand5	6374
16920671	12.4956	3.64335	12.4956	up	8.6603	8.77811	8.90762	5.2357	4.9204	5.25987	PMEPA1	prostatetransmembraneprotein,androgeninduced1	56937
17043843	12.4804	3.64159	12.4804	up	8.54314	8.76614	8.90579	5.08608	5.08031	5.12391	TSPAN13	tetraspanin13	27075
16780592	12.0062	3.58571	12.0062	up	9.43644	9.61425	9.55206	5.95798	5.64396	6.2437	GPR183	Gprotein-coupledreceptor183	1880
16967853	11.2618	3.49337	11.2618	up	8.11836	8.41071	8.42511	4.86499	4.751	4.85809	AREG	amphiregulin	374
16996146	10.2987	3.36439	10.2987	up	9.13706	9.31056	9.03671	5.91769	5.91223	5.56125	ESM1	endothelialcell-specificmolecule1	11082
16675323	9.20639	3.20264	9.20639	up	8.97704	9.35162	9.3299	6.04303	6.02507	5.98256	RGS2	regulatorofG-proteinsignaling2	5997
17124612	7.94303	2.98969	7.94303	up	7.93171	8.2827	8.12433	4.9464	5.09041	5.33286
16988728	7.68211	2.9415	7.68211	up	8.17487	8.2301	8.36291	5.31335	5.26384	5.36619	MEGF10	multipleEGF-like-domains10	84466
16892826	7.29995	2.86789	7.29995	up	9.13353	9.22598	9.11729	6.34611	6.31205	6.21498	ACKR3	atypicalchemokinereceptor3	57007
16838059	7.27849	2.86364	7.27849	up	9.07542	9.4319	9.37501	6.46004	6.28972	6.54165	SPHK1	sphingosinekinase1	8877
16903897	7.16888	2.84175	7.16888	up	9.12847	9.21127	9.38817	6.38294	6.24776	6.57196	NR4A2	nuclearreceptorsubfamily4,groupA,member2	4929
16699560	7.15419	2.83879	7.15419	up	8.80344	9.05267	9.14179	6.00802	6.27894	6.19457
16762661	7.08038	2.82383	7.08038	up	8.28934	8.36033	8.47083	5.5379	5.72398	5.38714	PTHLH	parathyroidhormone-likehormone	5744
17016089	6.65233	2.73386	6.65233	up	7.156	6.94739	7.0986	4.40084	4.2947	4.30488	PRL	prolactin	5617
17117110	6.57314	2.71658	6.57314	up	7.12692	7.34703	7.54059	4.72301	4.49979	4.64198	CD24		100133941
16967915	6.4226	2.68316	6.4226	up	6.98049	6.88739	7.15132	4.31169	4.32916	4.32888	C4orf26	chromosome4openreadingframe26	152816
17048460	5.9089	2.56289	5.9089	up	7.1037	7.32827	7.37212	4.62455	4.72544	4.76544
16803754	5.89525	2.55955	5.89525	up	11.6248	12.0164	12.1112	9.43876	9.24288	9.39202	CEMIP	cellmigrationinducingprotein,hyaluronanbinding	57214
16966240	5.87679	2.55503	5.87679	up	7.10972	7.18567	7.27844	4.55064	4.51534	4.84277	CHRNA9	cholinergicreceptor,nicotinicalpha9	55584
17092870	5.84653	2.54758	5.84653	up	7.62284	7.64983	7.80163	5.24149	5.17957	5.01049	MIR31HG	MIR31hostgene	554202
16744049	5.84542	2.54731	5.84542	up	8.13749	8.11061	8.1598	5.34622	5.68627	5.73348	SLC35F2	solutecarrierfamily35,memberF2	54733
16665621	5.71113	2.51378	5.71113	up	9.75192	9.73352	9.97123	7.25456	7.27985	7.38092	CACHD1	cachedomaincontaining1	57685
17050120	5.61947	2.49043	5.61947	up	7.84853	7.4845	7.76097	4.76949	5.36629	5.48692	LOC105375440		105375440
16709936	5.56553	2.47652	5.56553	up	6.96072	6.92213	7.09162	4.48874	4.6095	4.44668	PLPP4	phospholipidphosphatase4	196051
16953454	5.4955	2.45825	5.4955	up	8.05092	8.10621	8.43778	5.92578	5.80756	5.48681	UCN2|PFKFB4	urocortin2|6-phosphofructo-2-kinase/fructose-2,6-biphosphatase4	90226///5210
16785048	5.48615	2.45579	5.48615	up	7.31153	7.21946	7.27314	4.7087	4.70425	5.02379	FLJ22447	uncharacterizedLOC400221	400221
17004657	5.30679	2.40784	5.30679	up	6.84825	7.29847	7.39449	4.81266	4.69578	4.80925	BMP6	bonemorphogeneticprotein6	654
16912362	5.27303	2.39863	5.27303	up	7.61367	8.4071	8.30291	5.82795	5.50104	5.79879	ID1	inhibitorofDNAbinding1,dominantnegativehelix-loop-helixprotein	3397
16978525	5.22248	2.38473	5.22248	up	9.58104	9.70737	9.8905	6.95894	7.48731	7.57845	SLC9B2	solutecarrierfamily9,subfamilyB(NHA2,cationprotonantiporter2),member2	133308
17075553	5.10787	2.35272	5.10787	up	11.3846	11.8272	11.8773	9.08766	9.44659	9.49663	STC1	stanniocalcin1	6781
16742058	5.05797	2.33856	5.05797	up	8.19823	7.95398	7.85136	5.30887	5.8056	5.87344	P4HA3	prolyl4-hydroxylase,alphapolypeptideIII	283208
17117463	5.04031	2.33351	5.04031	up	7.89591	8.0877	8.04863	5.48197	5.93774	5.61199	PLXDC2	plexindomaincontaining2	84898
16696416	4.95573	2.3091	4.95573	up	7.0541	7.29626	7.28734	4.74021	5.06416	4.90606	TNFSF18	tumornecrosisfactor(ligand)superfamily,member18	8995
16718414	4.95404	2.30861	4.95404	up	7.4643	7.37184	7.28387	5.16619	5.03693	4.99107	GPAM	glycerol-3-phosphateacyltransferase,mitochondrial	57678
17012392	4.94672	2.30647	4.94672	up	7.64985	7.43464	7.4557	5.39113	4.95131	5.27832	RSPO3	R-spondin3	84870
16863287	4.92904	2.30131	4.92904	up	6.82015	6.94653	7.09717	4.67774	4.73259	4.54962	FOSB	FBJmurineosteosarcomaviraloncogenehomologB	2354
17073705	4.89312	2.29075	4.89312	up	7.29952	7.26865	7.2109	4.80763	5.15992	4.93926	SCX	scleraxisbHLHtranscriptionfactor	642658
16784760	4.82609	2.27086	4.82609	up	7.0328	7.14726	7.37525	4.83716	4.90322	5.00236	DACT1	dishevelled-bindingantagonistofbeta-catenin1	51339
16659046	4.77859	2.25658	4.77859	up	6.20014	6.93866	6.75419	4.4913	4.31734	4.31459	DRAXIN	dorsalinhibitoryaxonguidanceprotein	374946
16920312	4.68258	2.2273	4.68258	up	7.12397	6.63062	6.78041	4.50777	4.77009	4.57523
16722278	4.6735	2.2245	4.6735	up	9.71337	9.9502	9.82029	7.74467	7.40787	7.6578	SPON1	spondin1,extracellularmatrixprotein	10418
16997799	4.66038	2.22045	4.66038	up	7.56286	7.43746	7.46892	5.0982	5.36449	5.34521
16947904	4.65718	2.21946	4.65718	up	9.27465	9.33632	9.36762	7.12708	7.14493	7.04821	SKIL	SKI-likeproto-oncogene	6498
16855629	4.6257	2.20967	4.6257	up	8.25801	8.13606	8.36715	6.00145	6.12283	6.00793	RNF152	ringfingerprotein152	220441
16992096	4.56293	2.18996	4.56293	up	8.6941	8.62577	8.48598	6.46329	6.33109	6.44159	SPDL1	spindleapparatuscoiled-coilprotein1	54908
17012632	4.52292	2.17726	4.52292	up	8.93817	9.01448	8.98791	6.5623	6.97324	6.87326	ENPP1	ectonucleotidepyrophosphatase/phosphodiesterase1	5167
17099076	4.50886	2.17276	4.50886	up	10.5805	10.9415	10.9523	8.79367	8.54816	8.61416	PTGES	prostaglandinEsynthase	9536
16903140	4.50818	2.17255	4.50818	up	6.04148	6.54034	6.904	4.24214	4.3404	4.38565	CXCR4	chemokine(C-X-Cmotif)receptor4	7852
16967513	4.45551	2.15559	4.45551	up	6.554	6.06662	6.63491	4.3123	4.24397	4.23249	AMTN	amelotin	401138
16904324	4.41595	2.14272	4.41595	up	11.1058	11.1466	11.1912	8.81077	9.09685	9.10781	FAP	fibroblastactivationproteinalpha	2191
16718232	4.39081	2.13449	4.39081	up	7.49964	7.63055	7.70987	5.46735	5.47182	5.49743	ITPRIP	inositol1,4,5-trisphosphatereceptorinteractingprotein	85450
16742086	4.306	2.10635	4.306	up	7.86051	8.05038	8.03341	5.89224	5.82673	5.90629	PGM2L1	phosphoglucomutase2-like1	283209
16937137	4.29748	2.10349	4.29748	up	7.85677	7.65385	7.39196	5.50654	5.27491	5.81065	LMCD1	LIMandcysteine-richdomains1	29995
16967771	4.29055	2.10116	4.29055	up	10.9202	11.0651	11.0364	8.77435	8.89378	9.0501	CXCL8	chemokine(C-X-Cmotif)ligand8	3576
16696177	4.29004	2.10099	4.29004	up	7.33609	7.46376	7.70528	5.31231	5.32657	5.56328	SLC19A2	solutecarrierfamily19(thiaminetransporter),member2	10560
16713309	4.27578	2.09619	4.27578	up	8.14323	7.93874	7.92895	5.992	5.82261	5.90776	FZD8|MIR4683	frizzledclassreceptor8|microRNA4683	8325///100616500
16986913	4.24081	2.08434	4.24081	up	11.0992	11.0311	11.023	8.85891	8.91986	9.12145	VCAN	versican	1462
16911108	4.23656	2.08289	4.23656	up	8.88375	9.23596	9.26358	6.93636	7.17857	7.01969	SMOX	spermineoxidase	54498
17066065	4.22637	2.07942	4.22637	up	7.95376	8.04076	8.0993	5.8918	6.07196	5.8918	SLC7A2	solutecarrierfamily7(cationicaminoacidtransporter,y+system),member2	6542
16841907	4.21991	2.07721	4.21991	up	8.06949	8.58751	8.51336	6.63837	6.13222	6.16814	RASD1	RAS,dexamethasone-induced1	51655
16657506	4.12008	2.04267	4.12008	up	7.10999	7.28437	7.31332	5.16149	5.11151	5.30667	FAM87B	familywithsequencesimilarity87,memberB	400728
16784787	4.11625	2.04133	4.11625	up	7.27241	7.31308	7.28055	5.16529	5.49701	5.07974	DAAM1	dishevelledassociatedactivatorofmorphogenesis1	23002
17079210	4.09616	2.03427	4.09616	up	7.83007	8.03645	8.04833	6.03778	5.97808	5.79619	GEM	GTPbindingproteinoverexpressedinskeletalmuscle	2669
16743735	4.08961	2.03196	4.08961	up	11.5511	11.9544	11.9094	9.79031	9.77356	9.75515	MMP3	matrixmetallopeptidase3	4314
16697370	4.02374	2.00854	4.02374	up	11.1206	11.3906	11.456	9.23018	9.18151	9.52985	PTGS2	prostaglandin-endoperoxidesynthase2(prostaglandinG/Hsynthaseandcyclooxygenase)	5743
16859795	3.97073	1.98941	3.97073	up	7.86669	8.16942	8.20256	6.08678	6.01865	6.16502	GDF15	growthdifferentiationfactor15	9518
16856232	3.96432	1.98707	3.96432	up	8.03429	8.00889	7.7871	5.94427	5.82413	6.10067	FSTL3	follistatin-like3(secretedglycoprotein)	10272
16793999	3.90631	1.96581	3.90631	up	6.59468	6.48032	6.70942	4.82054	4.49439	4.57207	PLEK2	pleckstrin2	26499
17112596	3.90143	1.964	3.90143	up	6.47356	6.22367	6.60173	4.48302	4.54767	4.37626	PCDH19	protocadherin19	57526
16675045	3.89795	1.96272	3.89795	up	7.5251	7.41388	7.6107	5.4867	5.54055	5.63427	HMCN1	hemicentin1	83872
16968098	3.88084	1.95637	3.88084	up	6.64221	6.52376	6.31231	4.55799	4.46302	4.58815	CXCL13	chemokine(C-X-Cmotif)ligand13	10563
16703036	3.78602	1.92068	3.78602	up	11.0435	11.0517	11.1792	8.90653	9.34086	9.26501	PLXDC2	plexindomaincontaining2	84898
16677057	3.77542	1.91664	3.77542	up	7.43158	7.54085	7.69677	5.6676	5.47067	5.78104	SYT14	synaptotagminXIV	255928
16773681	3.76845	1.91397	3.76845	up	8.19075	8.32535	8.43061	6.59723	6.36273	6.24484	MEDAG	mesentericestrogen-dependentadipogenesis	84935
17073754	3.7139	1.89294	3.7139	up	6.69111	7.099	6.55547	5.37667	4.84147	4.44864	SCX	scleraxisbHLHtranscriptionfactor	642658
16953458	3.70895	1.89101	3.70895	up	8.36259	8.33479	8.39414	6.75763	6.42772	6.23314	COL7A1	collagen,typeVII,alpha1	1294
17125160	3.67107	1.8762	3.67107	up	7.04812	6.81545	6.99768	4.93524	5.13452	5.16288
16826230	3.66062	1.87209	3.66062	up	7.55767	7.85435	7.5911	5.97944	5.81597	5.59144	NETO2	neuropilin(NRP)andtolloid(TLL)-like2	81831
16994521	3.64512	1.86596	3.64512	up	9.20104	9.20812	9.32507	7.37933	7.39468	7.36232	ANKH		56172
16962911	3.63635	1.86249	3.63635	up	10.8545	10.6614	10.6293	8.95496	8.89997	8.70275	LRRC15	leucinerichrepeatcontaining15	131578
17072601	3.62818	1.85925	3.62818	up	7.82962	7.97705	8.13241	6.46728	5.98981	5.90425	TRIB1	tribblespseudokinase1	10221
16819264	3.62604	1.8584	3.62604	up	8.75423	8.86541	8.86347	6.8725	7.10936	6.92607	MT1X	metallothionein1X	4501
16800630	3.60207	1.84883	3.60207	up	6.89194	6.91395	6.77595	5.28714	4.8962	4.85203	C15orf48|MIR147B	chromosome15openreadingframe48|microRNA147b	84419///100126311
17121072	3.59613	1.84644	3.59613	up	6.49199	6.22892	6.3158	4.61535	4.2922	4.58983
16691619	3.57554	1.83816	3.57554	up	6.45088	6.98901	6.66282	4.72737	5.02603	4.83482	LINC00622	longintergenicnon-proteincodingRNA622	644242
17118269	3.55934	1.83161	3.55934	up	7.6023	7.67547	7.87406	5.49176	5.99531	6.16993
17069811	3.55242	1.8288	3.55242	up	6.41445	5.75314	6.38794	4.33646	4.33198	4.4007
16821541	3.53163	1.82033	3.53163	up	9.52155	9.55923	9.63958	7.82919	7.71675	7.71341	CRISPLD2	cysteine-richsecretoryproteinLCCLdomaincontaining2	83716
16700673	3.52873	1.81915	3.52873	up	8.47265	8.43385	8.55146	6.64378	6.77513	6.5816	IRF2BP2	interferonregulatoryfactor2bindingprotein2	359948
16937024	3.51448	1.81331	3.51448	up	7.19797	7.02922	7.16804	5.40975	5.22427	5.32127	BHLHE40	basichelix-loop-helixfamily,membere40	8553
16814738	3.50743	1.81041	3.50743	up	9.09938	9.30933	9.19288	7.33396	7.51427	7.32212	TMEM204	transmembraneprotein204	79652
16696120	3.46258	1.79185	3.46258	up	10.3593	10.1823	10.18	8.0673	8.60855	8.67019	DPT	dermatopontin	1805
16819539	3.45829	1.79006	3.45829	up	7.16396	7.49084	7.4832	5.42365	5.65367	5.69051	ADGRG1	adhesionGprotein-coupledreceptorG1	9289
17120150	3.45405	1.78829	3.45405	up	6.2968	6.60175	6.89098	4.74742	4.80628	4.87097
16854437	3.44853	1.78598	3.44853	up	9.13143	9.1345	9.00279	7.32355	7.32509	7.26213	CDH2	cadherin2,type1,N-cadherin(neuronal)	1000
16929610	3.44654	1.78515	3.44654	up	6.49785	6.81406	6.98125	5.12014	4.84606	4.9715	RASD2	RASDfamily,member2	23551
16768857	3.42498	1.7761	3.42498	up	9.471	9.51228	9.49745	7.72709	7.54276	7.88259	CDK17	cyclin-dependentkinase17	5128
16852463	3.42061	1.77425	3.42061	up	9.13735	9.41306	9.38506	7.70749	7.42499	7.48024	RAB27B		5874
16780929	3.41632	1.77244	3.41632	up	9.19396	9.05552	9.11364	7.44552	7.2305	7.36977	COL4A1	collagen,typeIV,alpha1	1282
16889879	3.39155	1.76195	3.39155	up	8.11966	8.12129	8.31962	6.47235	6.38055	6.42183	NRP2	neuropilin2	8828
17063267	3.37834	1.75631	3.37834	up	7.17729	7.01716	7.16178	5.35813	5.20181	5.52734	DGKI	diacylglycerolkinase,iota	9162
16851768	3.36237	1.74948	3.36237	up	6.38421	6.13494	6.50151	4.53124	4.58305	4.65794	DSG2	desmoglein2	1829
16850663	3.35512	1.74637	3.35512	up	6.70437	6.98855	6.91768	5.02371	5.13153	5.21626	DLGAP1-AS2	DLGAP1antisenseRNA2	84777
17002667	3.31781	1.73023	3.31781	up	6.8211	6.56277	6.82036	4.9216	5.06218	5.02975	FAM196B	familywithsequencesimilarity196,memberB	100131897
16676682	3.30435	1.72437	3.30435	up	5.83453	6.42305	6.65584	4.64682	4.61285	4.48065	IL24	interleukin24	11009
16924602	3.27451	1.71128	3.27451	up	8.52742	8.77494	8.96833	7.09101	6.96307	7.08277	ADAMTS1	ADAMmetallopeptidasewiththrombospondintype1motif1	9510
16857886	3.27132	1.70987	3.27132	up	6.77227	7.09532	7.10025	5.49457	5.26339	5.08025	ANGPTL4	angiopoietinlike4	51129
16922603	3.2583	1.70412	3.2583	up	6.35881	6.17521	6.58925	4.6789	4.78261	4.5494	LOC105369301		105369301
16976833	3.25233	1.70148	3.25233	up	6.65441	7.46097	7.17936	5.51944	5.10139	5.56948	CXCL3	chemokine(C-X-Cmotif)ligand3	2921
17005276	3.23751	1.69488	3.23751	up	9.75133	9.8803	10.1438	8.46214	8.22894	7.99969	SOX4	SRYbox4	6659
16683377	3.23222	1.69253	3.23222	up	7.48579	7.74459	7.50923	6.23203	5.58831	5.84169	ID3	inhibitorofDNAbinding3,dominantnegativehelix-loop-helixprotein	3399
17105332	3.19655	1.67652	3.19655	up	9.60495	9.40332	9.47433	7.87765	7.74161	7.83379	SRPX2	sushi-repeatcontainingprotein,X-linked2	27286
17012148	3.19613	1.67632	3.19613	up	11.8075	11.8215	11.7934	9.8957	10.2944	10.2033	GJA1	gapjunctionproteinalpha1	2697
16997503	3.15929	1.6596	3.15929	up	7.37172	7.31993	7.35573	5.67925	5.62242	5.7669	LHFPL2	lipomaHMGICfusionpartner-like2	10184
17063507	3.15712	1.65861	3.15712	up	6.42702	6.48682	6.8099	4.86313	4.80415	5.08063	KDM7A	lysine(K)-specificdemethylase7A	80853
17068349	3.15014	1.65542	3.15014	up	6.05424	6.44175	6.38247	4.62385	4.63446	4.65389	C8orf4	chromosome8openreadingframe4	56892
16669783	3.13632	1.64907	3.13632	up	10.1849	10.1476	10.2292	8.30049	8.52214	8.79185	NOTCH2NL	notch2N-terminallike	388677
16920730	3.12818	1.64533	3.12818	up	8.34403	8.21267	8.35842	6.49386	6.72147	6.76382	APCDD1L	adenomatosispolyposiscolidown-regulated1-like	164284
17012047	3.11615	1.63976	3.11615	up	7.67907	7.5995	7.8881	6.02867	5.93738	6.28133	DCBLD1	discoidin,CUBandLCCLdomaincontaining1	285761
17126212	3.09955	1.63206	3.09955	up	7.67104	7.50468	7.33122	5.80914	6.00914	5.79249
16657509	3.07765	1.62183	3.07765	up	6.25057	6.17475	6.5456	4.57492	4.61838	4.91214
16748304	3.06722	1.61693	3.06722	up	7.74242	7.7995	8.12791	6.22988	6.30737	6.28179	GABARAPL1	GABA(A)receptor-associatedproteinlike1	23710
16763600	3.05973	1.6134	3.05973	up	7.03935	6.86534	7.05159	5.08279	5.52584	5.50744	AMIGO2	adhesionmoleculewithIg-likedomain2	347902
16669781	3.05513	1.61123	3.05513	up	9.27891	9.44922	9.52087	7.94038	7.532	7.94292	NBPF19|NOTCH2NL|NBPF14	neuroblastomabreakpointfamily,member19|notch2N-terminallike|neuroblastomabreakpointfamily,member14	101060226///388677///25832
16713318	3.05355	1.61049	3.05355	up	11.1822	11.4495	11.3714	9.69967	9.78152	9.69049
16704182	3.04718	1.60748	3.04718	up	10.7739	10.8832	10.957	9.23398	9.25711	9.3006	CSGALNACT2	chondroitinsulfateN-acetylgalactosaminyltransferase2	55454
16803743	3.04679	1.60729	3.04679	up	8.48639	8.94516	8.9293	6.96846	7.14226	7.42826	ABHD17C	abhydrolasedomaincontaining17C	58489
17050591	3.03871	1.60346	3.03871	up	8.37148	8.4138	8.38592	6.61288	7.05088	6.69707	MET		4233
16983652	3.03123	1.5999	3.03123	up	10.7401	10.5485	10.6702	8.89826	9.06434	9.19657	CDH6	cadherin6,type2,K-cadherin(fetalkidney)	1004
16688225	3.02682	1.5978	3.02682	up	7.20903	6.79541	6.69985	5.32597	5.01653	5.56837
16873060	3.00602	1.58786	3.00602	up	10.2751	10.4041	10.4328	8.74682	8.78303	8.81851	PLAUR	plasminogenactivator,urokinasereceptor	5329
16695627	2.99954	1.58474	2.99954	up	6.07563	6.70122	6.89756	5.0814	4.86283	4.97595	ADAMTS4	ADAMmetallopeptidasewiththrombospondintype1motif4	9507
16967779	2.99731	1.58367	2.99731	up	9.37947	9.31857	9.14053	7.86454	7.5175	7.70553	CXCL6	chemokine(C-X-Cmotif)ligand6	6372
16837191	2.9784	1.57454	2.9784	up	9.42899	9.52941	9.51089	8.05901	7.74801	7.93865	PITPNC1	phosphatidylinositoltransferprotein,cytoplasmic1	26207
16819856	2.97493	1.57286	2.97493	up	8.24254	8.46512	8.45139	6.85762	6.86833	6.71452	CMTM3	CKLF-likeMARVELtransmembranedomaincontaining3	123920
16829037	2.9517	1.56155	2.9517	up	8.62657	8.57946	8.94407	7.28459	7.03308	7.14779	ZCCHC14	zincfinger,CCHCdomaincontaining14	23174
16960355	2.9469	1.5592	2.9469	up	8.13593	8.2049	8.14471	6.49045	6.65353	6.66396	TM4SF1	transmembrane4Lsixfamilymember1	4071
16922759	2.93901	1.55533	2.93901	up	6.70636	6.62018	6.9909	5.01876	5.36151	5.27117	KCNJ15	potassiumchannel,inwardlyrectifyingsubfamilyJ,member15	3772
16953424	2.93274	1.55225	2.93274	up	6.45461	6.58762	6.59265	4.81903	5.09229	5.06682	PFKFB4	6-phosphofructo-2-kinase/fructose-2,6-biphosphatase4	5210
16699533	2.9256	1.54873	2.9256	up	9.52251	9.63943	9.74302	7.9615	8.31761	7.97966	DUSP10	dualspecificityphosphatase10	11221
17059597	2.90192	1.53701	2.90192	up	5.4968	5.90229	6.40848	4.51179	4.35687	4.32789
17011915	2.8962	1.53416	2.8962	up	6.54006	6.1985	6.6071	5.00962	4.97254	4.76102
16749316	2.89168	1.53191	2.89168	up	8.94704	9.06413	9.02911	7.48118	7.40288	7.56049	RASSF8	Rasassociation(RalGDS/AF-6)domainfamily(N-terminal)member8	11228
16955800	2.87742	1.52478	2.87742	up	8.01143	8.02557	8.1353	6.47005	6.40232	6.72559	PRICKLE2	pricklehomolog2	166336
16669708	2.87559	1.52386	2.87559	up	10.1095	10.2193	10.2633	8.52648	8.75581	8.73828	NOTCH2NL|NBPF19|NBPF14	notch2N-terminallike|neuroblastomabreakpointfamily,member19|neuroblastomabreakpointfamily,member14	388677///101060226///25832
16997574	2.87158	1.52184	2.87158	up	7.8004	7.77653	7.75724	6.12074	6.37392	6.27398	HOMER1	homerscaffoldingprotein1	9456
16781059	2.86073	1.51638	2.86073	up	8.45795	8.65178	8.80532	6.95668	7.1973	7.21192	ANKRD10|ANKRD10-IT1	ankyrinrepeatdomain10|ANKRD10intronictranscript1	55608///100505494
16706630	2.85349	1.51273	2.85349	up	7.37432	7.31986	7.46453	5.9467	5.89204	5.7818	FAM213A	familywithsequencesimilarity213,memberA	84293
17093186	2.8361	1.50391	2.8361	up	10.76	10.7258	10.7512	9.12773	9.26702	9.33049	B4GALT1	UDP-Gal:betaGlcNAcbeta1,4-galactosyltransferase,polypeptide1	2683
17126208	2.83101	1.50132	2.83101	up	9.49663	9.45721	9.48092	7.80385	8.08195	8.04501
16669721	2.82096	1.49619	2.82096	up	10.7601	10.7095	10.8225	9.40689	9.03102	9.36559	NBPF14|NBPF10|NBPF19	neuroblastomabreakpointfamily,member14|neuroblastomabreakpointfamily,member10|neuroblastomabreakpointfamily,member19	25832///100132406///101060226
17023810	2.82045	1.49593	2.82045	up	6.9057	7.05733	6.89667	5.59624	5.30044	5.47524	SGK1	serum/glucocorticoidregulatedkinase1	6446
16795128	2.81923	1.4953	2.81923	up	7.58686	7.63685	7.62031	6.27888	5.92163	6.15761	TMED8	transmembranep24traffickingproteinfamilymember8	283578
16925341	2.81766	1.4945	2.81766	up	5.95172	5.97719	6.33719	4.47865	4.7202	4.58375	RCAN1	regulatorofcalcineurin1	1827
16848097	2.78936	1.47993	2.78936	up	6.98612	7.04092	7.08615	5.75541	5.42569	5.49229	FAM20A	familywithsequencesimilarity20,memberA	54757
16836624	2.76947	1.46961	2.76947	up	7.31182	7.37671	7.14868	5.79768	5.80318	5.8275	MIR21|VMP1	microRNA21|vacuolemembraneprotein1	406991///81671
17051860	2.73488	1.45148	2.73488	up	10.2964	10.2739	10.3043	8.57904	9.05047	8.89064	BPGM	2,3-bisphosphoglyceratemutase	669
17076726	2.73314	1.45056	2.73314	up	9.6556	9.88126	9.79353	8.13692	8.32752	8.51429	PLAT	plasminogenactivator,tissue	5327
16855382	2.73246	1.4502	2.73246	up	8.98125	8.90587	8.78657	7.42142	7.3471	7.55458	TCF4	transcriptionfactor4	6925
16743721	2.71918	1.44317	2.71918	up	10.4129	11.1018	11.1837	9.49616	9.42558	9.4472	MMP1	matrixmetallopeptidase1	4312
17095194	2.718	1.44255	2.718	up	6.26736	6.21104	6.31006	4.78104	4.85299	4.82679	RASEF	RASandEF-handdomaincontaining	158158
16982183	2.71778	1.44243	2.71778	up	6.44779	6.30606	6.53067	4.93052	4.90681	5.11991	SORBS2	sorbinandSH3domaincontaining2	8470
16832168	2.70924	1.43789	2.70924	up	7.84588	7.68659	7.6783	6.51364	6.18392	6.19955	SPECC1	spermantigenwithcalponinhomologyandcoiled-coildomains1	92521
17044201	2.69818	1.43199	2.69818	up	7.98874	7.978	7.93765	6.4512	6.61442	6.54282	KLHL7	kelch-likefamilymember7	55975
16769569	2.69712	1.43142	2.69712	up	6.74979	6.84451	6.98261	5.52138	5.47787	5.28341	NUAK1	NUAKfamily,SNF1-likekinase,1	9891
16966443	2.68426	1.42452	2.68426	up	5.89824	6.04604	6.15065	4.52875	4.75406	4.53855	LOC105374433		105374433
17120696	2.68029	1.42239	2.68029	up	7.06175	7.64585	7.70653	6.04556	5.95536	6.14603
16967843	2.6726	1.41825	2.6726	up	6.76247	7.06307	7.29647	5.51701	5.70012	5.65015	EREG	epiregulin	2069
16670739	2.66816	1.41584	2.66816	up	8.47994	8.50643	8.5234	6.78724	7.25538	7.21962	MLLT11	myeloid/lymphoidormixed-lineageleukemia;translocatedto,11	10962
16709553	2.65175	1.40695	2.65175	up	6.56576	6.43847	6.37909	5.20064	4.96032	5.00152	ATRNL1	attractin-like1	26033
16901699	2.64769	1.40473	2.64769	up	8.58897	8.51114	8.53198	7.07772	7.15329	7.1869	LIMS3L	LIMandsenescentcellantigen-likedomains3-like	100288695///96626
17069816	2.64085	1.401	2.64085	up	10.5147	10.3795	10.4116	9.02009	9.06848	9.01415	SULF1	sulfatase1	23213
17062127	2.6408	1.40098	2.6408	up	7.20579	6.91244	6.93547	5.55058	5.63414	5.66605	WNT2	wingless-typeMMTVintegrationsitefamilymember2	7472
16854268	2.63704	1.39892	2.63704	up	9.15403	9.24099	9.40485	7.73463	7.88945	7.97905	NPC1	Niemann-Pickdisease,typeC1	4864
16696073	2.63249	1.39643	2.63249	up	6.61586	7.1188	6.94675	5.51897	5.50767	5.46548	GPR161	Gprotein-coupledreceptor161	23432
16850923	2.63237	1.39636	2.63237	up	10.7921	10.8369	10.7977	9.29192	9.49047	9.45524	RAB31		11031
16780069	2.62671	1.39326	2.62671	up	8.41781	8.58491	8.62116	7.18406	7.10293	7.15712	SPRY2	sproutyRTKsignalingantagonist2	10253
16778392	2.61574	1.38722	2.61574	up	5.89025	6.86046	6.56471	5.09164	5.08296	4.97917	FOXO1	forkheadboxO1	2308
17088760	2.61052	1.38434	2.61052	up	9.33229	9.40127	9.36092	8.06731	7.91412	7.96003	PTGS1	prostaglandin-endoperoxidesynthase1(prostaglandinG/Hsynthaseandcyclooxygenase)	5742
17002820	2.6029	1.38012	2.6029	up	9.39806	9.5584	9.50244	8.02675	8.00704	8.28474	SH3PXD2B	SH3andPXdomains2B	285590
17014257	2.59653	1.37658	2.59653	up	10.4738	10.265	10.3402	9.10994	8.91154	8.92787	FNDC1	fibronectintypeIIIdomaincontaining1	84624
16697245	2.56628	1.35968	2.56628	up	8.37409	8.53423	8.36344	6.95795	7.1596	7.07519	IVNS1ABP	influenzavirusNS1Abindingprotein	10625
16872982	2.56585	1.35944	2.56585	up	8.02776	8.16348	7.99358	6.946	6.53515	6.62535	LYPD3	LY6/PLAURdomaincontaining3	27076
17003924	2.55867	1.3554	2.55867	up	7.28383	7.27223	7.35302	6.10931	6.02774	5.70585	GFPT2	glutamine-fructose-6-phosphatetransaminase2	9945
17070634	2.55467	1.35313	2.55467	up	9.02721	9.16774	9.2658	7.62925	7.89965	7.87246	RIPK2	receptor-interactingserine-threoninekinase2	8767
17070653	2.55257	1.35195	2.55257	up	8.11669	8.09374	8.17424	6.77826	6.8364	6.71416	OSGIN2	oxidativestressinducedgrowthinhibitorfamilymember2	734
16748196	2.53586	1.34248	2.53586	up	7.16554	7.29389	7.10596	5.7742	5.6611	6.10267	LOC374443	C-typelectindomainfamily2,memberDpseudogene	374443
17090190	2.52001	1.33343	2.52001	up	7.87402	7.71275	8.02623	6.70764	6.46759	6.43749	NCS1	neuronalcalciumsensor1	23413
16793671	2.51965	1.33322	2.51965	up	6.37172	6.086	6.33426	4.95775	5.03415	4.80041	HIF1A-AS1	HIF1AantisenseRNA1	100750246
16911835	2.51639	1.33136	2.51639	up	9.293	9.38601	9.28473	8.07618	7.88697	8.00652	RIN2	RasandRabinteractor2	54453
17009093	2.50551	1.3251	2.50551	up	8.05972	7.99721	7.96722	6.91208	6.45233	6.68444	VEGFA	vascularendothelialgrowthfactorA	7422
16691668	2.50084	1.32241	2.50084	up	10.5267	10.491	10.6707	9.37111	9.14707	9.20299	NOTCH2	notch2	4853
16996684	2.50078	1.32238	2.50078	up	7.4465	7.70907	7.54733	6.21784	6.168	6.34993	ADAMTS6	ADAMmetallopeptidasewiththrombospondintype1motif6	11174
17126210	2.4981	1.32083	2.4981	up	7.52455	7.13982	7.54149	5.78211	6.37394	6.0873
16929562	2.49016	1.31624	2.49016	up	9.30568	9.38111	9.3912	8.00477	7.98978	8.13472	HMOX1	hemeoxygenase1	3162
16878994	2.47091	1.30504	2.47091	up	6.08678	6.20126	6.34502	4.89953	4.9876	4.8308	RASGRP3	RASguanylreleasingprotein3(calciumandDAG-regulated)	25780
16870443	2.47031	1.30469	2.47031	up	6.45583	7.00428	7.23733	5.7106	5.51421	5.55855	CRLF1	cytokinereceptor-likefactor1	9244
16877555	2.46803	1.30336	2.46803	up	8.75658	9.17635	9.01464	7.96061	7.54074	7.53614	RHOB	rashomologfamilymemberB	388
16781080	2.46131	1.29943	2.46131	up	7.63737	7.85012	7.9922	6.24949	6.55445	6.77747
16708249	2.46035	1.29887	2.46035	up	9.40791	9.35425	9.41271	7.80796	8.25373	8.21659	SCD	stearoyl-CoAdesaturase(delta-9-desaturase)	6319
16708919	2.45147	1.29364	2.45147	up	7.58831	7.67903	7.66253	6.5478	6.34218	6.15896	GSTO1	glutathioneS-transferaseomega1	9446
16785897	2.44213	1.28814	2.44213	up	8.40242	8.47073	8.46845	7.54375	6.84813	7.08529	SMOC1	SPARCrelatedmodularcalciumbinding1	64093
16769250	2.43394	1.28329	2.43394	up	6.36636	6.43593	6.32617	5.03519	4.92235	5.32105	IGF1	insulin-likegrowthfactor1(somatomedinC)	3479
16923145	2.42979	1.28083	2.42979	up	5.83588	5.9516	5.80271	4.5805	4.76339	4.4038	ABCG1	ATPbindingcassettesubfamilyGmember1	9619
16719417	2.42593	1.27854	2.42593	up	10.5472	10.5443	10.6522	9.33051	9.34137	9.23622	ADAM12	ADAMmetallopeptidasedomain12	8038
17117903	2.42393	1.27735	2.42393	up	5.78556	5.98349	6.11231	4.6467	4.52262	4.88	LOC79160		79160
17117613	2.42292	1.27675	2.42292	up	7.42345	7.71109	7.93605	6.32848	6.28449	6.62737	ANKRD10|ANKRD10-IT1	ankyrinrepeatdomain10|ANKRD10intronictranscript1	55608///100505494
16873087	2.41684	1.27312	2.41684	up	6.74811	7.05929	6.90742	5.26857	5.90755	5.71935	KCNN4	potassiumchannel,calciumactivatedintermediate/smallconductancesubfamilyNalpha,member4	3783
16702175	2.41168	1.27004	2.41168	up	9.19213	9.25968	9.21147	8.19688	7.84777	7.80852	PFKFB3	6-phosphofructo-2-kinase/fructose-2,6-biphosphatase3	5209
17011279	2.39688	1.26116	2.39688	up	6.93286	6.82468	7.25507	5.9605	5.4871	5.78153	PRDM1	PRdomaincontaining1,withZNFdomain	639
16971272	2.39373	1.25926	2.39373	up	8.12502	8.12324	8.39386	6.75995	7.04553	7.05885	EDNRA	endothelinreceptortypeA	1909
17102129	2.38821	1.25593	2.38821	up	8.4613	8.68877	8.59029	7.27545	7.38448	7.31264	SAT1	spermidine/spermineN1-acetyltransferase1	6303
16906991	2.38552	1.2543	2.38552	up	8.81031	8.71774	8.91271	7.20404	7.76849	7.70532	RFTN2	raftlinfamilymember2	130132
16853716	2.36948	1.24457	2.36948	up	6.59208	6.49446	6.40719	5.40665	5.19176	5.16161	LAMA1	laminin,alpha1	284217
17088148	2.36687	1.24298	2.36687	up	8.09656	8.29817	8.40696	7.14778	6.90945	7.01553	SNX30	sortingnexinfamilymember30	401548
16777756	2.36403	1.24125	2.36403	up	8.51751	7.95629	8.09496	6.46897	7.30428	7.07177	SLC46A3	solutecarrierfamily46,member3	283537
16815310	2.3618	1.23989	2.3618	up	10.8879	11.0479	11.0546	9.71935	9.80288	9.74848	TNFRSF12A	tumornecrosisfactorreceptorsuperfamily,member12A	51330
16849268	2.36137	1.23963	2.36137	up	8.54965	8.73363	8.83071	7.60132	7.39929	7.3945	CYGB	cytoglobin	114757
17113744	2.35684	1.23686	2.35684	up	9.08565	9.25341	9.19784	7.82992	7.91075	8.08567	CUL4B	cullin4B	8450
17094814	2.35106	1.23331	2.35106	up	8.84464	8.79853	8.8436	7.57447	7.62121	7.59117	TMEM2	transmembraneprotein2	23670
16960844	2.35046	1.23294	2.35046	up	6.73863	6.74422	6.75733	5.37726	5.59247	5.57161	VEPH1	ventricularzoneexpressedPHdomaincontaining1	79674
16957675	2.34864	1.23183	2.34864	up	8.07912	8.09813	8.05692	6.84196	6.91075	6.78599	LSAMP	limbicsystem-associatedmembraneprotein	4045
16761858	2.34074	1.22697	2.34074	up	5.70484	5.77841	5.79485	4.46879	4.59082	4.53758	RERG	RAS-like,estrogen-regulated,growthinhibitor	85004
16698949	2.32978	1.22019	2.32978	up	6.27675	5.89074	6.25026	4.89167	4.91088	4.95462	KCNH1	potassiumchannel,voltagegatedeagrelatedsubfamilyH,member1	3756
17049676	2.32552	1.21755	2.32552	up	11.601	11.5137	11.5515	10.4265	10.3391	10.2478	SERPINE1	serpinpeptidaseinhibitor,cladeE(nexin,plasminogenactivatorinhibitortype1),member1	5054
16825012	2.31787	1.2128	2.31787	up	7.80877	7.48602	7.68541	6.47522	6.41013	6.45646	USP31	ubiquitinspecificpeptidase31	57478
16868481	2.31656	1.21199	2.31656	up	6.92131	6.89138	6.91003	5.689	5.69888	5.69888	OLFM2	olfactomedin2	93145
16722217	2.31416	1.21049	2.31416	up	7.0753	7.31038	7.28913	6.08794	5.96763	5.98777	ARNTL	arylhydrocarbonreceptornucleartranslocator-like	406
17019805	2.31149	1.20882	2.31149	up	7.75786	7.86477	7.91149	6.70865	6.55393	6.64506	TNFRSF21	tumornecrosisfactorreceptorsuperfamily,member21	27242
16997615	2.30531	1.20496	2.30531	up	8.15318	8.2931	8.52307	6.91224	7.30169	7.14055	SERINC5	serineincorporator5	256987
16830754	2.30394	1.2041	2.30394	up	7.98532	7.85865	8.03023	6.82411	6.7274	6.71038	KDM6B	lysine(K)-specificdemethylase6B	23135
16858710	2.29571	1.19894	2.29571	up	8.86823	9.20226	9.32734	8.26419	7.72117	7.81564	JUNB	junBproto-oncogene	3726
16839887	2.292	1.19661	2.292	up	7.74069	7.70281	8.00037	6.714	6.57003	6.57003	ATP2A3	ATPase,Ca++transporting,ubiquitous	489
16851022	2.29163	1.19637	2.29163	up	10.167	10.2116	10.2968	9.24075	8.93211	8.91337	CHMP1B	chargedmultivesicularbodyprotein1B	57132
16705064	2.28757	1.19381	2.28757	up	8.59924	8.68621	8.8725	7.51797	7.56443	7.4941	UBE2D1	ubiquitinconjugatingenzymeE2D1	7321
16691314	2.28123	1.18981	2.28123	up	8.62714	8.27637	8.34283	7.08329	7.28907	7.30454	TSPAN2	tetraspanin2	10100
16827123	2.27898	1.18839	2.27898	up	7.71816	7.72482	7.71132	6.39785	6.64706	6.54423	CMTM4	CKLF-likeMARVELtransmembranedomaincontaining4	146223
16859851	2.27548	1.18617	2.27548	up	6.93694	6.76764	7.08087	5.582	5.74802	5.89691	KLHL26	kelch-likefamilymember26	55295
16737843	2.27363	1.185	2.27363	up	6.40409	6.20435	6.53953	5.34689	4.95941	5.28668	LRP4	LDLreceptorrelatedprotein4	4038
16849652	2.27186	1.18388	2.27186	up	7.83774	7.94792	7.90732	6.82855	6.7738	6.539	TBC1D16	TBC1domainfamily,member16	125058
16730762	2.26459	1.17925	2.26459	up	5.67465	5.49761	5.29363	4.33939	4.31422	4.27452	ELMOD1	ELMO/CED-12domaincontaining1	55531
16876777	2.26394	1.17883	2.26394	up	7.0136	7.0056	7.1771	6.13927	5.73246	5.78807	RNF144A	ringfingerprotein144A	9781
17000724	2.26245	1.17788	2.26245	up	6.53768	6.36229	6.10182	5.13766	5.35889	4.9716	HBEGF	heparin-bindingEGF-likegrowthfactor	1839
16845410	2.26052	1.17666	2.26052	up	6.88806	6.68179	6.87364	5.69043	5.5375	5.68559	ETV4	etsvariant4	2118
16748202	2.2589	1.17562	2.2589	up	6.18776	6.16192	6.16009	4.88232	5.01295	5.08763
17123558	2.25421	1.17262	2.25421	up	9.88851	10.0502	10.0672	8.66509	8.89763	8.92536
16780456	2.25415	1.17258	2.25415	up	8.55818	8.65656	8.65308	7.44483	7.39466	7.51059	STK24	serine/threoninekinase24	8428
17049904	2.24923	1.16943	2.24923	up	6.90428	6.63174	6.40627	5.24535	5.61606	5.57259	LRRC17	leucinerichrepeatcontaining17	10234
16804539	2.2484	1.1689	2.2484	up	10.1472	10.1198	10.2159	9.03497	8.86504	9.07613	ABHD2	abhydrolasedomaincontaining2	11057
16684310	2.24808	1.1687	2.24808	up	6.61237	6.42096	6.82615	5.30952	5.68683	5.35705	LAPTM5	lysosomalproteintransmembrane5	7805
16914812	2.24619	1.16748	2.24619	up	8.34235	8.56831	8.66098	7.18792	7.44902	7.43227	CEBPB	CCAAT/enhancerbindingprotein(C/EBP),beta	1051
17043684	2.24618	1.16747	2.24618	up	6.34331	6.08272	6.34993	4.85597	5.29597	5.12161	LOC105375153		105375153
16841561	2.24141	1.16441	2.24141	up	8.41183	8.49629	8.54976	7.28939	7.34711	7.32816	PMP22	peripheralmyelinprotein22	5376
16886491	2.24127	1.16432	2.24127	up	12.1323	12.2347	12.2922	10.4451	11.3263	11.3949	TNFAIP6	tumornecrosisfactor,alpha-inducedprotein6	7130
16872551	2.2361	1.16098	2.2361	up	10.4916	10.6079	10.6728	9.74719	9.20173	9.34055	TGFB1	transforminggrowthfactorbeta1	7040
17090080	2.23497	1.16026	2.23497	up	5.91667	5.78458	5.76325	4.81963	4.63137	4.53275	LOC105376292		105376292
16659459	2.23437	1.15987	2.23437	up	7.18353	7.20948	7.29097	5.96638	6.18559	6.05241	PDPN	podoplanin	10630
16681827	2.23342	1.15926	2.23342	up	8.01532	8.08061	8.12074	6.81974	6.83707	7.08211	DHRS3	dehydrogenase/reductase(SDRfamily)member3	9249
16735545	2.22876	1.15624	2.22876	up	6.12479	6.21678	6.13333	5.10484	4.91595	4.98538	NRIP3	nuclearreceptorinteractingprotein3	56675
16824352	2.22405	1.15319	2.22405	up	9.53606	9.30716	9.36051	8.56336	8.16804	8.01275	XYLT1	xylosyltransferaseI	64131
16855820	2.22125	1.15137	2.22125	up	6.74428	6.65633	7.00987	5.66402	5.70314	5.5892	RTTN	rotatin	25914
16786010	2.21293	1.14596	2.21293	up	8.38015	8.43327	8.52791	7.09488	7.37227	7.43631	SIPA1L1	signal-inducedproliferation-associated1like1	26037
16979660	2.21027	1.14422	2.21027	up	6.67031	6.34694	6.91269	5.33098	5.44761	5.71868	LOC102724210		102724210
16780917	2.20788	1.14266	2.20788	up	8.39161	8.68473	8.67787	7.36663	7.49796	7.46164	IRS2	insulinreceptorsubstrate2	8660
17108003	2.20635	1.14166	2.20635	up	11.0666	11.0162	10.9998	9.84415	9.90333	9.91022	BGN	biglycan	633
17087517	2.2057	1.14123	2.2057	up	6.34654	6.45238	6.41743	5.26084	5.19167	5.34012	NR4A3	nuclearreceptorsubfamily4,groupA,member3	8013
16687847	2.20237	1.13905	2.20237	up	6.5986	6.3108	6.86328	5.36626	5.45612	5.53314	TACSTD2	tumor-associatedcalciumsignaltransducer2	4070
16785058	2.20217	1.13893	2.20217	up	12.1845	12.1744	12.2025	10.7745	11.1011	11.2691	HIF1A	hypoxiainduciblefactor1,alphasubunit(basichelix-loop-helixtranscriptionfactor)	3091
16701185	2.19868	1.13664	2.19868	up	8.65859	8.6908	8.62031	7.41934	7.57187	7.56858	CEP170	centrosomalprotein170kDa	9859
16948572	2.19535	1.13445	2.19535	up	7.29791	7.5337	7.58171	6.39928	6.33746	6.27322	KLHL24	kelch-likefamilymember24	54800
16867074	2.195	1.13422	2.195	up	8.06098	8.42585	8.14724	7.35173	6.99157	6.88812	MFSD12	majorfacilitatorsuperfamilydomaincontaining12	126321
16708161	2.19468	1.13401	2.19468	up	8.27679	8.10548	8.23107	7.03852	7.07977	7.09303	ENTPD7|CUTC	ectonucleosidetriphosphatediphosphohydrolase7|cutCcoppertransporter	57089///51076
16662209	2.19195	1.13222	2.19195	up	6.6564	6.68869	6.67988	5.67769	5.46304	5.48759	AZIN2	antizymeinhibitor2	113451
16837101	2.18982	1.13081	2.18982	up	6.30356	6.31813	6.4343	5.23418	5.03058	5.3988	RGS9	regulatorofG-proteinsignaling9	8787
17075448	2.18528	1.12782	2.18528	up	9.76887	9.88521	9.67852	8.57886	8.68514	8.68514	TNFRSF10D	tumornecrosisfactorreceptorsuperfamily,member10d,decoywithtruncateddeathdomain	8793
17017018	2.18421	1.12711	2.18421	up	10.9512	11.201	11.2809	10.0483	9.93867	10.0648	IER3	immediateearlyresponse3	8870
16991345	2.18417	1.12708	2.18417	up	8.3811	8.25019	8.33904	7.34985	7.22642	7.01282	GALNT10|MFAP3	polypeptideN-acetylgalactosaminyltransferase10|microfibrillarassociatedprotein3	55568///4238
17028909	2.17473	1.12083	2.17473	up	11.0611	11.3325	11.4087	10.1517	10.0692	10.2189
17031687	2.17473	1.12083	2.17473	up	11.0611	11.3325	11.4087	10.1517	10.0692	10.2189
17034143	2.17473	1.12083	2.17473	up	11.0611	11.3325	11.4087	10.1517	10.0692	10.2189
17041752	2.17473	1.12083	2.17473	up	11.0611	11.3325	11.4087	10.1517	10.0692	10.2189
16665796	2.17147	1.11867	2.17147	up	8.65081	8.66541	8.7643	7.51215	7.61307	7.59928	SGIP1	SH3-domainGRB2-like(endophilin)interactingprotein1	84251
17087861	2.16998	1.11768	2.16998	up	7.97172	8.04133	8.12215	6.69032	7.25787	6.83396	TMEM38B	transmembraneprotein38B	55151
17094761	2.16802	1.11638	2.16802	up	7.66395	7.96176	8.14877	7.02732	6.58138	6.81665	KLF9	Kruppel-likefactor9	687
16894911	2.16205	1.1124	2.16205	up	7.03258	7.16983	6.88376	5.9495	5.80224	5.99723	SDC1	syndecan1	6382
17061881	2.15709	1.10908	2.15709	up	8.75804	8.81898	8.87508	7.65173	7.68128	7.79184	DOCK4	dedicatorofcytokinesis4	9732
17092115	2.1507	1.10481	2.1507	up	6.3738	6.38534	6.1862	4.79426	5.40694	5.42971	GLIS3	GLISfamilyzincfinger3	169792
17045369	2.14886	1.10357	2.14886	up	7.32676	7.37472	7.50882	6.29366	6.36478	6.24115	RALA	v-ralsimianleukemiaviraloncogenehomologA(rasrelated)	5898
17048190	2.14392	1.10025	2.14392	up	9.52915	9.61981	9.74032	8.3524	8.67556	8.56056	CDK14	cyclin-dependentkinase14	5218
16812344	2.14033	1.09784	2.14033	up	6.17463	6.54989	6.32591	5.13853	5.15604	5.46236	BCL2A1	BCL2-relatedproteinA1	597
17025564	2.13479	1.09409	2.13479	up	5.66574	5.60391	5.82378	4.64307	4.51646	4.65163	LINC00473	longintergenicnon-proteincodingRNA473	90632
16745186	2.13014	1.09095	2.13014	up	9.05668	9.11602	9.04179	8.22441	7.83684	7.8804	HYOU1	hypoxiaup-regulated1	10525
16848070	2.13006	1.09089	2.13006	up	10.2445	10.3842	10.3756	9.16403	9.21733	9.35023	SLC16A6	solutecarrierfamily16,member6	9120
16793678	2.12766	1.08927	2.12766	up	6.25535	6.34194	6.43506	5.3369	5.22014	5.20752	HIF1A-AS2	HIF1AantisenseRNA2	100750247
16933760	2.12473	1.08728	2.12473	up	9.5074	9.81355	9.80961	8.82763	8.55711	8.48397	LIF	leukemiainhibitoryfactor	3976
17126054	2.1244	1.08706	2.1244	up	5.37447	5.936	6.29404	4.68597	5.00892	4.64845
17126164	2.1244	1.08706	2.1244	up	5.37447	5.936	6.29404	4.68597	5.00892	4.64845
16740969	2.12148	1.08507	2.12148	up	6.58649	6.95782	7.19313	5.70206	6.03231	5.74786	CLCF1	cardiotrophin-likecytokinefactor1	23529
16829085	2.12137	1.08499	2.12137	up	10.7649	10.6383	10.7352	9.69949	9.59587	9.588	SLC7A5	solutecarrierfamily7(aminoacidtransporterlightchain,Lsystem),member5	8140
17014501	2.1212	1.08488	2.1212	up	7.75774	7.86891	7.85056	6.99403	6.55131	6.67723	MAP3K4	mitogen-activatedproteinkinasekinasekinase4	4216
16839220	2.11544	1.08095	2.11544	up	10.2231	10.1672	10.09	9.28322	9.00275	8.95147	FAM101B	familywithsequencesimilarity101,memberB	359845
16659686	2.10853	1.07624	2.10853	up	6.95431	7.01327	7.30702	5.77876	6.12697	6.14016	RSC1A1|DDI2	regulatorysolutecarrierprotein,family1,member1|DNA-damageinducible1homolog2	6248///84301
16970404	2.10641	1.07479	2.10641	up	11.9231	12.0413	12.0659	10.9024	10.8818	11.0217	FGF2	fibroblastgrowthfactor2(basic)	2247
17047707	2.10616	1.07461	2.10616	up	8.10984	8.07735	8.063	6.95741	7.14534	6.92359	PHTF2	putativehomeodomaintranscriptionfactor2	57157
16928533	2.09872	1.06951	2.09872	up	6.03759	6.07473	6.34049	5.02003	5.10704	5.11721	ASPHD2	aspartatebeta-hydroxylasedomaincontaining2	57168
16880527	2.09732	1.06855	2.09732	up	6.99314	7.17275	7.07681	6.02011	6.10207	5.91487	B3GNT2	UDP-GlcNAc:betaGalbeta-1,3-N-acetylglucosaminyltransferase2	10678
16741501	2.09151	1.06454	2.09151	up	7.80601	7.66837	7.61315	6.54932	6.76449	6.58008	DHCR7	7-dehydrocholesterolreductase	1717
16855355	2.09031	1.06372	2.09031	up	5.79666	5.93859	6.03325	4.74182	4.8827	4.95284
17096728	2.08595	1.06071	2.08595	up	9.40168	9.54073	9.53565	8.58799	8.37147	8.33649	ABCA1	ATPbindingcassettesubfamilyAmember1	19
16710095	2.08563	1.06048	2.08563	up	8.39606	8.34718	8.34218	7.24131	7.39256	7.27009	PLEKHA1	pleckstrinhomologydomaincontaining,familyA(phosphoinositidebindingspecific)member1	59338
16829486	2.08538	1.06031	2.08538	up	8.14102	7.92517	7.96018	7.01522	7.04052	6.7897	FAM57A	familywithsequencesimilarity57,memberA	79850
16763195	2.07832	1.05542	2.07832	up	7.19597	7.1002	7.11581	6.16564	5.93254	6.14755	SLC2A13	solutecarrierfamily2(facilitatedglucosetransporter),member13	114134
16861604	2.07803	1.05522	2.07803	up	8.43884	8.41344	8.598	7.62062	7.37985	7.28416	SIPA1L3	signal-inducedproliferation-associated1like3	23094
16997591	2.07754	1.05488	2.07754	up	7.2666	7.43054	7.54601	6.34888	6.32973	6.39991	MTX3	metaxin3	345778
17039184	2.07272	1.05152	2.07272	up	9.95489	10.1766	10.2759	9.08806	8.97803	9.18669
16832231	2.07209	1.05108	2.07209	up	7.06785	6.30976	6.60144	5.49548	5.58826	5.74206
16813029	2.06826	1.04842	2.06826	up	6.36452	6.21198	6.38034	5.1674	5.2737	5.3705	HAPLN3	hyaluronanandproteoglycanlinkprotein3	145864
16781536	2.06693	1.04749	2.06693	up	6.93388	6.88859	6.54882	5.90554	5.57291	5.75035	PNP	purinenucleosidephosphorylase	4860
16972129	2.06349	1.04509	2.06349	up	7.03435	7.28952	7.15327	6.07843	6.16969	6.09376	KLHL2	kelch-likefamilymember2	11275
16917114	2.06284	1.04463	2.06284	up	8.8669	8.88025	8.98974	7.81682	7.86118	7.925	TMX4	thioredoxin-relatedtransmembraneprotein4	56255
16888047	2.05992	1.04259	2.05992	up	8.74999	8.68675	8.62224	7.61518	7.6447	7.67134	AGPS	alkylglyceronephosphatesynthase	8540
16863282	2.05797	1.04122	2.05797	up	6.20958	6.25668	6.4618	5.11125	5.18905	5.5041	CD3EAP	CD3emolecule,epsilonassociatedprotein	10849
16761212	2.04647	1.03314	2.04647	up	8.09055	8.0999	8.11063	6.81801	7.13586	7.2478	CLEC2B	C-typelectindomainfamily2,memberB	9976
16920315	2.04542	1.0324	2.04542	up	5.9203	5.90128	5.98499	4.91554	4.72381	5.07003	NFATC2	nuclearfactorofactivatedT-cells,cytoplasmic,calcineurin-dependent2	4773
17047045	2.04123	1.02944	2.04123	up	7.46731	7.43976	7.42955	6.56255	6.31667	6.36909	LIMK1	LIMdomainkinase1	3984
17063221	2.03756	1.02684	2.03756	up	9.60657	9.83895	9.99825	8.65001	8.84472	8.86852	FAM180A	familywithsequencesimilarity180,memberA	389558
16847485	2.0324	1.02318	2.0324	up	9.65048	9.63965	9.73831	8.65549	8.59865	8.70476	MED13	mediatorcomplexsubunit13	9969
17080342	2.03185	1.02279	2.03185	up	8.18938	8.2963	8.41272	7.18875	7.29692	7.34435	TRPS1	trichorhinophalangealsyndromeI	7227
17083261	2.03047	1.02181	2.03047	up	7.39248	7.50214	7.50038	6.61964	6.38209	6.32784	SLC1A1	solutecarrierfamily1(neuronal/epithelialhighaffinityglutamatetransporter,systemXag),member1	6505
17080788	2.02891	1.02071	2.02891	up	9.75178	9.78388	9.65857	8.6419	8.72331	8.7669	FBXO32	F-boxprotein32	114907
17117695	2.02774	1.01988	2.02774	up	5.98018	6.58681	6.71128	5.32155	5.35734	5.53975	CDYL2	chromodomainprotein,Y-like2	124359
16756447	2.02673	1.01916	2.02673	up	5.43889	5.58939	5.34593	4.54785	4.39899	4.3699	BTBD11	BTB(POZ)domaincontaining11	121551
16826212	2.02295	1.01646	2.02295	up	6.79845	6.71886	6.58003	5.71266	5.55599	5.7793	C16orf87	chromosome16openreadingframe87	388272
17022333	2.02293	1.01645	2.02293	up	7.76163	7.88537	7.82089	6.6157	6.90887	6.89397	OSTM1	osteopetrosisassociatedtransmembraneprotein1	28962
16984244	2.02068	1.01484	2.02068	up	10.0362	9.91865	10.0805	8.87241	9.10241	9.01601	OSMR	oncostatinMreceptor	9180
16818808	2.01531	1.011	2.01531	up	5.5525	6.10934	5.63397	4.78149	4.66835	4.81296	NKD1	nakedcuticlehomolog1(Drosophila)	85407
16904365	2.01434	1.01031	2.01434	up	8.16859	8.42377	8.4789	7.05761	7.10709	7.87564	IFIH1	interferoninduced,withhelicaseCdomain1	64135
16816386	2.01425	1.01024	2.01425	up	6.50441	6.48134	6.52896	5.22702	5.69317	5.56379	TMC7	transmembranechannellike7	79905
17005396	2.01417	1.01019	2.01417	up	6.85964	6.98837	6.93897	6.41245	5.55706	5.78691	GMNN	geminin,DNAreplicationinhibitor	51053
17048072	2.01222	1.00878	2.01222	up	7.12038	7.13806	7.3344	5.80384	6.26632	6.49633	STEAP1	sixtransmembraneepithelialantigenoftheprostate1	26872
16960911	2.01198	1.00862	2.01198	up	6.63308	6.59562	6.6124	5.62335	5.65228	5.53961	LXN	latexin	56925
17005042	2.01004	1.00723	2.01004	up	7.10803	7.31587	7.56306	6.27321	6.23798	6.4541	JARID2	jumonji,ATrichinteractivedomain2	3720
16894139	2.00916	1.00659	2.00916	up	5.37466	5.24829	5.60664	4.39727	4.46095	4.3516	RNF144A-AS1	RNF144AantisenseRNA1	386597
17061545	2.00372	1.00268	2.00372	up	5.75798	6.16703	5.94278	4.96877	4.97127	4.91971	NAMPT	nicotinamidephosphoribosyltransferase	10135
17112769	2.00259	1.00186	2.00259	up	8.04451	7.76822	7.97263	6.82987	6.97582	6.97409	GLA	galactosidase,alpha	2717
16851933	2.00183	1.00132	2.00183	up	9.07794	8.93227	8.94034	7.87883	8.10379	7.96396	GALNT1	polypeptideN-acetylgalactosaminyltransferase1	2589
16964888	2.00048	1.00035	2.00048	up	7.73451	7.7134	7.71027	6.93877	6.70752	6.51084	HTRA3	HtrAserinepeptidase3	94031
16749398	1.99857	0.998965	1.99857	up	6.13129	6.37063	6.4626	5.33098	5.25978	5.37685	STK38L	serine/threoninekinase38like	23012
16700147	1.99139	0.993775	1.99139	up	6.50906	6.83548	6.91795	5.49856	5.84836	5.93423	WNT9A	wingless-typeMMTVintegrationsitefamily,member9A	7483
16804942	1.98799	0.991307	1.98799	up	9.19106	9.26238	9.23737	8.47511	8.17128	8.07049	FURIN	furin(pairedbasicaminoacidcleavingenzyme)	5045
17083357	1.98412	0.988497	1.98412	up	5.67738	6.21598	5.7903	4.84303	4.68344	5.1917	CD274		29126
17002194	1.98401	0.988421	1.98401	up	7.52657	7.3771	7.39426	6.39607	6.59519	6.34141	ADAM19	ADAMmetallopeptidasedomain19	8728
16837087	1.98054	0.985891	1.98054	up	6.4003	6.83335	6.52232	5.3132	5.67452	5.81058
16911125	1.98045	0.985826	1.98045	up	5.19992	5.95337	5.43285	4.43273	4.53642	4.65951	LINC01433	longintergenicnon-proteincodingRNA1433	728228
17088401	1.97875	0.984588	1.97875	up	7.74865	7.88662	7.75603	6.91803	6.80824	6.71126	ATP6V1G1	ATPase,H+transporting,lysosomal13kDa,V1subunitG1	9550
16887171	1.97872	0.984569	1.97872	up	5.62078	5.28546	5.22544	4.42336	4.40569	4.34892	B3GALT1	UDP-Gal:betaGlcNAcbeta1,3-galactosyltransferase1	8708
16998810	1.97831	0.98427	1.97831	up	7.3018	7.1821	7.20464	6.17193	6.22769	6.33612	STARD4	StAR-relatedlipidtransferdomaincontaining4	134429
16688799	1.9768	0.983168	1.9768	up	7.35503	7.37714	7.39794	6.24781	6.43071	6.50208	ADGRL4	adhesionGprotein-coupledreceptorL4	64123
16891774	1.9766	0.983022	1.9766	up	5.44915	5.81781	5.76778	4.60018	4.64942	4.83609	CCL20	chemokine(C-Cmotif)ligand20	6364
17059119	1.97317	0.980513	1.97317	up	10.5126	10.4063	10.4003	9.58506	9.35515	9.43741	SEMA3C	semadomain,immunoglobulindomain(Ig),shortbasicdomain,secreted,(semaphorin)3C	10512
16679003	1.97225	0.979844	1.97225	up	9.33308	9.28205	9.36962	8.20829	8.47386	8.36307	GPR137B	Gprotein-coupledreceptor137B	7107
16677037	1.96482	0.974401	1.96482	up	7.58509	7.6567	7.80082	6.60121	6.83161	6.68658	DIEXF	digestiveorganexpansionfactorhomolog(zebrafish)	27042
17125162	1.95856	0.969792	1.95856	up	5.18626	5.48129	5.35854	4.29873	4.39438	4.42361
16958989	1.95799	0.969376	1.95799	up	7.4707	7.50566	7.50252	6.29002	6.62594	6.65479	MBD4	methyl-CpGbindingdomain4DNAglycosylase	8930
17081447	1.95482	0.967038	1.95482	up	7.29577	7.42866	7.74722	6.68255	6.35768	6.53031	ST3GAL1	ST3beta-galactosidealpha-2,3-sialyltransferase1	6482
17009193	1.95156	0.964632	1.95156	up	6.43752	6.30108	6.15881	5.32839	5.46709	5.20803	SLC29A1	solutecarrierfamily29(equilibrativenucleosidetransporter),member1	2030
16735639	1.95133	0.964457	1.95133	up	7.10224	7.28125	7.38413	6.25392	6.18414	6.4362	TMEM41B	transmembraneprotein41B	440026
16657514	1.95101	0.964218	1.95101	up	6.22566	6.29671	6.33943	5.29024	5.34123	5.33768	LINC01128	longintergenicnon-proteincodingRNA1128	643837
16776431	1.94953	0.963127	1.94953	up	8.94606	8.82119	8.76273	8.2396	7.75017	7.65083	COL4A2	collagen,typeIV,alpha2	1284
17102566	1.94862	0.962451	1.94862	up	5.30929	5.67808	5.18335	4.43806	4.4022	4.44311	SYTL5	synaptotagmin-like5	94122
16884523	1.94693	0.9612	1.94693	up	8.9193	8.88622	8.83513	7.92695	8.04941	7.78069	SLC20A1	solutecarrierfamily20(phosphatetransporter),member1	6574
16850625	1.94195	0.957503	1.94195	up	6.52129	6.5869	6.68329	5.44256	5.69792	5.77848	TGIF1	TGFB-inducedfactorhomeobox1	7050
17005223	1.94139	0.957087	1.94139	up	5.70106	5.77529	5.75455	4.68612	4.86747	4.80603	ID4	inhibitorofDNAbinding4,dominantnegativehelix-loop-helixprotein	3400
17122062	1.93938	0.955597	1.93938	up	5.73	5.91073	5.98904	4.88679	4.89799	4.97821
16707343	1.93899	0.955303	1.93899	up	6.20009	6.29204	6.15993	5.24471	5.16081	5.38064	HECTD2	HECTdomaincontainingE3ubiquitinproteinligase2	143279
16819952	1.93694	0.953776	1.93694	up	9.12654	9.28564	9.27969	8.43382	8.14664	8.25008	CBFB	core-bindingfactor,betasubunit	865
17046601	1.93577	0.952904	1.93577	up	7.34173	7.41908	7.47231	6.61301	6.32017	6.44122	ASL	argininosuccinatelyase	435
16858386	1.93346	0.951183	1.93346	up	8.83617	8.94325	9.09907	7.92948	8.00144	8.09403	LDLR	lowdensitylipoproteinreceptor	3949
16818431	1.93301	0.950848	1.93301	up	6.86615	7.27905	6.96886	5.98026	6.18964	6.09162	ZNF267	zincfingerprotein267	10308
16939551	1.93208	0.950155	1.93208	up	5.61636	5.19513	5.37713	4.31623	4.53912	4.48281	LOC105377043		105377043
17080022	1.9317	0.949871	1.9317	up	7.96868	7.98748	8.01593	6.9403	7.12385	7.05833	LRP12	LDLreceptorrelatedprotein12	29967
16843306	1.93047	0.948951	1.93047	up	5.60803	5.08177	5.60294	4.58139	4.45226	4.41224
16762288	1.92951	0.948235	1.92951	up	5.75107	5.93173	5.87577	4.8746	4.97605	4.86323	SOX5	SRYbox5	6660
16852997	1.92861	0.94756	1.92861	up	7.65799	7.58821	7.52804	6.46818	6.83707	6.6263	SOCS6	suppressorofcytokinesignaling6	9306
17087790	1.92571	0.94539	1.92571	up	9.92389	9.95529	9.94478	8.87462	8.96735	9.14582	SLC44A1	solutecarrierfamily44(cholinetransporter),member1	23446
16709128	1.92313	0.943459	1.92313	up	6.08972	6.3825	6.6803	5.37176	5.26953	5.68087	DUSP5	dualspecificityphosphatase5	1847
16986417	1.91896	0.940323	1.91896	up	5.75811	5.69834	6.04633	4.91444	4.85733	4.91005	F2RL1	coagulationfactorII(thrombin)receptor-like1	2150
16761820	1.91861	0.94006	1.91861	up	5.84057	5.70189	6.00385	4.90201	4.93865	4.88547	MGP	matrixGlaprotein	4256
16855684	1.91716	0.938971	1.91716	up	8.96242	8.91705	9.01271	7.84282	8.03842	8.19402	KDSR	3-ketodihydrosphingosinereductase	2531
16702967	1.91603	0.938118	1.91603	up	7.8204	8.08372	8.15007	6.82907	7.11266	7.2981	ARL5B	ADP-ribosylationfactorlikeGTPase5B	221079
16790744	1.91292	0.93578	1.91292	up	6.46813	6.41421	6.83914	5.6012	5.70219	5.61074	SLC7A8	solutecarrierfamily7(aminoacidtransporterlightchain,Lsystem),member8	23428
17101180	1.91197	0.935059	1.91197	up	5.72006	5.28093	5.58546	4.56077	4.59802	4.6225
17009918	1.91043	0.933896	1.91043	up	8.06224	8.17171	8.27088	7.08903	7.30636	7.30775	PTP4A1	proteintyrosinephosphatasetypeIVA,member1	7803
17102352	1.90957	0.933245	1.90957	up	5.17292	5.83097	6.00311	4.56701	4.7885	4.85176	GK	glycerolkinase	2710
17087610	1.90624	0.930729	1.90624	up	6.04688	6.13263	6.19342	5.03886	5.50361	5.03826	MURC	muscle-relatedcoiled-coilprotein	347273
16992557	1.89941	0.925553	1.89941	up	6.6921	6.65616	6.87033	5.71288	5.78884	5.94021	CPEB4	cytoplasmicpolyadenylationelementbindingprotein4	80315
16812738	1.89756	0.924149	1.89756	up	9.19692	9.28029	9.29488	8.50446	8.28351	8.21168	HDGFRP3	hepatoma-derivedgrowthfactor,relatedprotein3	50810
16994618	1.8949	0.922124	1.8949	up	9.26694	9.22797	9.39464	8.37448	8.34894	8.39976	MYO10	myosinX	4651
16911283	1.89073	0.918941	1.89073	up	7.31433	7.17782	7.32191	6.38084	6.2479	6.42851	PLCB1	phospholipaseC,beta1(phosphoinositide-specific)	23236
16998044	1.88814	0.916967	1.88814	up	6.56971	6.55263	6.65134	5.69795	5.65594	5.66888	LUCAT1	lungcancerassociatedtranscript1(non-proteincoding)	100505994
17092081	1.88577	0.915155	1.88577	up	6.02153	6.14793	6.05028	5.23425	5.1865	5.05353	GLIS3	GLISfamilyzincfinger3	169792
16678919	1.88525	0.914753	1.88525	up	6.39976	6.53752	6.46401	5.65953	5.55511	5.44239
16843241	1.88516	0.914685	1.88516	up	9.21004	9.13868	9.22105	8.37057	8.21595	8.23919	MYO1D	myosinID	4642
16795082	1.88495	0.914528	1.88495	up	6.62445	6.58387	6.49377	5.59445	5.73424	5.62982	POMT2	protein-O-mannosyltransferase2	29954
16756212	1.88386	0.913695	1.88386	up	5.81943	5.83454	6.02658	5.07756	4.95217	4.90974	CHST11	carbohydrate(chondroitin4)sulfotransferase11	50515
16819213	1.87893	0.909914	1.87893	up	7.48546	7.26669	7.49022	6.76524	6.23718	6.51021	MT1L|MT1M	metallothionein1L(gene/pseudogene)|metallothionein1M	4500///4499
16960114	1.87836	0.909476	1.87836	up	12.0852	12.0013	12.0035	10.897	11.2982	11.1664	PLOD2	procollagen-lysine,2-oxoglutarate5-dioxygenase2	5352
16936137	1.87442	0.906441	1.87442	up	8.11906	8.3689	8.22075	7.43335	7.2275	7.32854	CERK	ceramidekinase	64781
17024335	1.87361	0.905818	1.87361	up	9.18309	9.24261	9.28979	8.22637	8.43022	8.34145	HIVEP2	humanimmunodeficiencyvirustypeIenhancerbindingprotein2	3097
16995461	1.87132	0.904058	1.87132	up	6.30016	6.16663	6.35402	5.49934	5.29311	5.3162	GDNF	glialcellderivedneurotrophicfactor	2668
16884918	1.87061	0.90351	1.87061	up	8.11312	8.15428	8.15349	6.91494	7.41982	7.3756	INSIG2	insulininducedgene2	51141
16909724	1.86978	0.90287	1.86978	up	8.27075	8.44126	8.44782	7.59216	7.53537	7.3237	ARL4C	ADP-ribosylationfactorlikeGTPase4C	10123
16838094	1.86485	0.899061	1.86485	up	8.54274	8.53207	8.58049	7.57795	7.76698	7.61319	SNHG16	smallnucleolarRNAhostgene16	100507246
16937050	1.8614	0.896391	1.8614	up	7.00404	7.01483	7.26618	6.19515	6.19374	6.20698	EDEM1	ERdegradationenhancer,mannosidasealpha-like1	9695
17088408	1.8589	0.894449	1.8589	up	6.87607	6.45336	6.80099	5.91627	5.81231	5.71849	C9orf91	chromosome9openreadingframe91	203197
16974779	1.85507	0.891477	1.85507	up	8.26623	8.1938	8.4257	7.37715	7.35312	7.48103	ADGRA3	adhesionGprotein-coupledreceptorA3	166647
16922606	1.85432	0.890893	1.85432	up	5.74207	5.45636	5.4359	4.701	4.701	4.55965	LOC105369301		105369301
16846864	1.85327	0.890071	1.85327	up	7.97531	7.99666	8.03031	6.94117	7.19606	7.19484	MMD	monocytetomacrophagedifferentiation-associated	23531
16920299	1.85285	0.889744	1.85285	up	5.28207	5.43426	5.5229	4.49161	4.51165	4.56675	KCNG1	potassiumchannel,voltagegatedmodifiersubfamilyG,member1	3755
17055354	1.84899	0.88674	1.84899	up	6.44516	6.56667	6.39541	5.54374	5.53331	5.66996	ETV1	etsvariant1	2115
17114368	1.84871	0.88652	1.84871	up	8.1194	8.23165	8.47	7.07089	7.68522	7.40538	MOSPD1	motilespermdomaincontaining1	56180
17121224	1.84661	0.884883	1.84661	up	6.27636	6.0811	6.01652	5.09998	5.33482	5.28452
16763764	1.84456	0.883275	1.84456	up	7.62819	7.36636	7.54841	6.68254	6.73388	6.47672	VDR	vitaminD(1,25-dihydroxyvitaminD3)receptor	7421
16691621	1.8429	0.881977	1.8429	up	6.39904	6.42152	6.05677	5.42777	5.58786	5.21577	ZNF697	zincfingerprotein697	90874
16794551	1.84239	0.881576	1.84239	up	9.1644	9.28894	9.15267	8.2907	8.2845	8.38607	PNMA1	paraneoplasticMaantigen1	9240
17043698	1.84137	0.880783	1.84137	up	5.66932	5.78161	5.66632	4.87188	4.67832	4.9247	LOC105375152		105375152
16844936	1.83989	0.879617	1.83989	up	10.0603	10.0659	10.2399	9.47617	9.06084	9.19025	ACLY	ATPcitratelyase	47
16696013	1.83786	0.878023	1.83786	up	8.28731	8.22251	8.28751	7.17514	7.57984	7.40828	CREG1	cellularrepressorofE1A-stimulatedgenes1	8804
16685482	1.83597	0.876544	1.83597	up	6.89686	7.03494	7.07918	6.33275	6.13553	5.91308	YRDC	yrdCN(6)-threonylcarbamoyltransferasedomaincontaining	79693
16782187	1.83401	0.875004	1.83401	up	10.651	10.8455	10.7256	10.0213	9.75532	9.8205	MMP14	matrixmetallopeptidase14(membrane-inserted)	4323
17020532	1.83205	0.873459	1.83205	up	7.23713	6.96187	7.26413	6.07001	6.16542	6.60733
16663155	1.83183	0.873283	1.83183	up	6.55946	6.55863	6.47748	5.62242	5.63506	5.71824	CTPS1	CTPsynthase1	1503
16828608	1.8243	0.867345	1.8243	up	7.13045	7.27315	7.08594	6.29326	6.27969	6.31456	CDYL2	chromodomainprotein,Y-like2	124359
16989496	1.82422	0.867281	1.82422	up	11.0974	10.6871	10.7811	9.92827	10.0139	10.0215	TGFBI	transforminggrowthfactor,beta-induced,68kDa	7045
17059828	1.82349	0.866701	1.82349	up	12.7302	12.7576	12.7832	11.8351	11.9303	11.9055	TFPI2	tissuefactorpathwayinhibitor2	7980
16725405	1.82346	0.866675	1.82346	up	7.08958	7.13633	7.31564	6.45736	6.17644	6.30772	TMEM132A	transmembraneprotein132A	54972
16805345	1.82236	0.865805	1.82236	up	8.49226	8.45931	8.5379	7.67291	7.63239	7.58676	MCTP2	multipleC2domains,transmembrane2	55784
16939558	1.82225	0.865717	1.82225	up	8.79162	8.81901	8.81912	7.92351	7.9109	7.99819	CTNNB1	catenin(cadherin-associatedprotein),beta1	1499
16926200	1.81957	0.863597	1.81957	up	5.57003	5.17667	5.64221	4.56829	4.61514	4.61468	SIK1	salt-induciblekinase1	150094
16731132	1.81776	0.86216	1.81776	up	7.45925	7.31768	7.63872	6.51235	6.7144	6.60243	DIXDC1	DIXdomaincontaining1	85458
16976706	1.81375	0.858972	1.81375	up	6.69239	6.71509	7.19848	5.6853	6.15248	6.19126	ADAMTS3	ADAMmetallopeptidasewiththrombospondintype1motif3	9508
16670250	1.81172	0.857357	1.81172	up	10.4411	10.2915	10.3991	9.65281	9.40653	9.50032
16807324	1.80927	0.85541	1.80927	up	5.6019	5.54654	5.70839	4.80061	4.80684	4.68316	BMF	Bcl2modifyingfactor	90427
17103303	1.80906	0.855241	1.80906	up	8.8143	8.53142	8.61611	7.568	7.86828	7.95983	PORCN	porcupinehomolog(Drosophila)	64840
16987945	1.80903	0.855216	1.80903	up	6.17591	6.07954	6.11862	5.23055	5.27598	5.3019	CAMK4	calcium/calmodulin-dependentproteinkinaseIV	814
17006392	1.80817	0.854526	1.80817	up	6.62695	6.43791	6.73555	5.65232	5.80597	5.77855	LOC105379695		105379695
17027572	1.80817	0.854526	1.80817	up	6.62695	6.43791	6.73555	5.65232	5.80597	5.77855
17030417	1.80817	0.854526	1.80817	up	6.62695	6.43791	6.73555	5.65232	5.80597	5.77855
17033122	1.80817	0.854526	1.80817	up	6.62695	6.43791	6.73555	5.65232	5.80597	5.77855
17040615	1.80817	0.854526	1.80817	up	6.62695	6.43791	6.73555	5.65232	5.80597	5.77855
17113293	1.80728	0.853824	1.80728	up	10.8365	10.9425	10.8974	9.91071	10.0786	10.1256	ACSL4	acyl-CoAsynthetaselong-chainfamilymember4	2182
16991180	1.80495	0.851956	1.80495	up	7.2041	7.03078	7.10117	6.17618	6.39008	6.21393	SMIM3	smallintegralmembraneprotein3	85027
16826970	1.80468	0.851742	1.80468	up	7.51759	7.49169	7.63689	6.51851	6.81373	6.75871	SLC38A7	solutecarrierfamily38,member7	55238
16929529	1.80377	0.851012	1.80377	up	8.70364	8.60507	8.64065	7.82344	7.81041	7.76248	TOM1	targetofmyb1membranetraffickingprotein	10043
16699545	1.80039	0.84831	1.80039	up	5.70811	5.6619	5.90489	5.02043	4.80753	4.902	LOC101929771		101929771
17067314	1.79929	0.847424	1.79929	up	7.65098	7.6824	7.63694	6.63837	6.75165	7.03802	SCARA3	scavengerreceptorclassA,member3	51435
16718077	1.797	0.845594	1.797	up	8.05205	7.9433	8.08154	7.3253	6.97801	7.23679	SH3PXD2A	SH3andPXdomains2A	9644
17102387	1.79671	0.845361	1.79671	up	5.47662	5.06906	5.82809	4.77053	4.51321	4.55394
16909319	1.79617	0.844925	1.79617	up	6.66713	6.71419	6.59089	5.89543	5.79943	5.74259	DNER	delta/notchlikeEGFrepeatcontaining	92737
16784201	1.79579	0.844615	1.79579	up	5.43026	5.47824	5.41814	4.56815	4.64771	4.57693	PTGDR	prostaglandinD2receptor(DP)	5729
16915245	1.79557	0.844443	1.79557	up	5.97337	5.50355	5.91832	4.88566	5.04962	4.92664	APCDD1L-AS1	APCDD1LantisenseRNA1(headtohead)	149773
16756649	1.79516	0.844111	1.79516	up	6.82446	6.35754	6.63486	5.9265	5.79404	5.56397	ACACB	acetyl-CoAcarboxylasebeta	32
16995551	1.79492	0.843915	1.79492	up	8.57658	8.77708	8.80335	7.73204	7.95523	7.938	RICTOR	RPTORindependentcompanionofMTOR,complex2	253260
17125058	1.79436	0.843473	1.79436	up	6.99617	7.05016	6.97926	6.02639	6.37011	6.09867
16696387	1.79307	0.84243	1.79307	up	6.67478	6.62765	6.5068	5.55741	5.72417	6.00036	MIR199A2|MIR214|DNM3OS	microRNA199a-2|microRNA214|DNM3oppositestrand/antisenseRNA	406977///406996///100628315
16893846	1.79228	0.841795	1.79228	up	10.9344	10.8025	10.8064	10.1385	9.98602	9.89343	PXDN	peroxidasin	7837
16692553	1.7893	0.839396	1.7893	up	9.99168	9.91838	10.048	9.05073	9.14191	9.24723
17102390	1.78923	0.839342	1.78923	up	5.52567	4.83265	5.46022	4.53103	4.33911	4.43036
16808876	1.78804	0.838379	1.78804	up	6.08712	5.84899	6.2284	4.98586	5.20715	5.45637	CEP152	centrosomalprotein152kDa	22995
16658664	1.78327	0.834526	1.78327	up	6.783	6.94787	6.80855	5.99393	6.0459	5.99601	SLC25A33	solutecarrierfamily25(pyrimidinenucleotidecarrier),member33	84275
16922779	1.78138	0.832995	1.78138	up	9.1476	9.49729	9.48643	8.60812	8.41461	8.60961	ETS2	v-etsavianerythroblastosisvirusE26oncogenehomolog2	2114
16669573	1.77956	0.831521	1.77956	up	10.8852	10.9045	10.8616	10.1327	9.94215	10.0819	NBPF20|NBPF1|NBPF14|NBPF9	neuroblastomabreakpointfamily,member20|neuroblastomabreakpointfamily,member1|neuroblastomabreakpointfamily,member14|neuroblastomabreakpointfamily,member9	100288142///55672///25832///400818
16786587	1.77846	0.83063	1.77846	up	5.31548	5.44746	5.54462	4.7097	4.58387	4.52209	FOS	FBJmurineosteosarcomaviraloncogenehomolog	2353
17012108	1.77765	0.829974	1.77765	up	8.66436	8.65128	8.55078	7.69093	7.81984	7.86573	ASF1A	anti-silencingfunction1Ahistonechaperone	25842
16729290	1.77469	0.827569	1.77469	up	7.32148	7.25033	7.39834	6.42642	6.47363	6.58739	TSKU	tsukushi,smallleucinerichproteoglycan	25987
16855127	1.77421	0.827179	1.77421	up	7.38776	7.43697	7.67599	6.88563	6.57025	6.5633	SMAD7	SMADfamilymember7	4092
16804294	1.76913	0.823036	1.76913	up	8.13967	8.21243	8.22311	7.22385	7.3914	7.49085	PDE8A	phosphodiesterase8A	5151
16986777	1.76841	0.822455	1.76841	up	7.75882	7.75447	7.80476	7.00319	6.98103	6.86647	RASGRF2	Rasprotein-specificguaninenucleotide-releasingfactor2	5924
17063311	1.76416	0.81898	1.76416	up	9.16227	8.96867	8.9187	8.03193	8.21723	8.34353	CREB3L2	cAMPresponsiveelementbindingprotein3-like2	64764
17071640	1.76336	0.818326	1.76336	up	9.15103	8.99356	8.97083	8.21946	8.28337	8.15761	CTHRC1	collagentriplehelixrepeatcontaining1	115908
16942167	1.75957	0.815222	1.75957	up	6.77391	6.68973	6.85052	5.89486	6.01427	5.95936	ABHD6	abhydrolasedomaincontaining6	57406
16873145	1.75333	0.810096	1.75333	up	6.98098	6.81967	6.81375	5.89871	6.24045	6.04496	LOC100379224		100379224
16662945	1.75282	0.809677	1.75282	up	5.6597	5.58045	5.66363	4.77413	4.80311	4.89752	MFSD2A	majorfacilitatorsuperfamilydomaincontaining2A	84879
17120064	1.75231	0.809262	1.75231	up	8.4527	8.75427	8.66318	7.89751	7.69244	7.85241
16690036	1.75033	0.807626	1.75033	up	5.97241	6.06798	6.22595	5.18564	5.32351	5.33432	FRRS1	ferric-chelatereductase1	391059
17048083	1.74946	0.806907	1.74946	up	7.67231	7.54628	7.46575	6.35475	6.91222	6.99665	STEAP2	STEAPfamilymember2,metalloreductase	261729
16698816	1.74925	0.806734	1.74925	up	6.508	6.15512	6.22434	5.4386	5.5293	5.49935	PLXNA2	plexinA2	5362
16953597	1.74915	0.806652	1.74915	up	6.70243	6.50469	6.83805	5.97915	5.76527	5.8808	SLC26A6	solutecarrierfamily26(anionexchanger),member6	65010
16960111	1.74611	0.804145	1.74611	up	6.21872	6.04869	6.20476	4.93234	5.7317	5.3957
16706990	1.74469	0.802972	1.74469	up	8.11857	8.08293	8.11154	7.31823	7.32603	7.25986	MINPP1	multipleinositol-polyphosphatephosphatase1	9562
16984689	1.74229	0.800987	1.74229	up	10.7412	10.9804	11.1052	10.1401	10.0417	10.242	ITGA2	integrin,alpha2(CD49B,alpha2subunitofVLA-2receptor)	3673
17087480	1.74114	0.800034	1.74114	up	9.69124	9.77782	9.7559	8.90611	8.93421	8.98454	TGFBR1	transforminggrowthfactor,betareceptor1	7046
17061582	1.73999	0.799078	1.73999	up	7.23445	7.62314	7.69308	6.90727	6.54908	6.69708	CCDC71L	coiled-coildomaincontaining71-like	168455
16884099	1.73797	0.7974	1.73797	up	5.68206	6.03778	6.11497	4.87976	5.18225	5.3806	LIMS1	LIMandsenescentcellantigen-likedomains1	3987
16881838	1.73703	0.796627	1.73703	up	7.07457	7.20102	7.30588	6.62464	6.08989	6.47706	HK2	hexokinase2	3099
17066897	1.73665	0.796306	1.73665	up	7.79422	7.80508	8.10321	7.21074	6.95418	7.14867	SLC25A37	solutecarrierfamily25(mitochondrialirontransporter),member37	51312
16955699	1.73646	0.796149	1.73646	up	5.73517	5.64396	5.59816	4.72842	4.95511	4.90532	CADPS	Ca++-dependentsecretionactivator	8618
17068636	1.73557	0.795412	1.73557	up	7.89328	7.84319	8.00799	6.98081	7.26629	7.11112	POMK	protein-O-mannosekinase	84197
16945777	1.73488	0.794833	1.73488	up	7.21507	7.18692	7.17091	6.24397	6.41893	6.5255	UBA5	ubiquitin-likemodifieractivatingenzyme5	79876
16966186	1.73438	0.794422	1.73438	up	7.38806	7.40126	7.32691	6.5244	6.52348	6.68508	N4BP2	NEDD4bindingprotein2	55728
16889636	1.73421	0.794278	1.73421	up	10.537	10.4638	10.5421	9.60355	9.75839	9.79814	BMPR2	bonemorphogeneticproteinreceptortypeII	659
17048450	1.73411	0.794196	1.73411	up	9.83879	10.0506	9.91227	9.55603	8.79297	9.07009	GNG11	guaninenucleotidebindingprotein(Gprotein),gamma11	2791
17078028	1.73361	0.793776	1.73361	up	5.54769	5.25172	5.43516	4.55949	4.61896	4.67479	SLCO5A1	solutecarrierorganicaniontransporterfamily,member5A1	81796
17097603	1.73231	0.792695	1.73231	up	5.68184	5.90972	6.03228	5.15799	4.99168	5.09608	DFNB31	deafness,autosomalrecessive31	25861
17110058	1.73202	0.792454	1.73202	up	8.65568	8.52495	8.4841	7.61292	7.89499	7.77946	DYNLT3	dynein,lightchain,Tctex-type3	6990
16804186	1.73134	0.791887	1.73134	up	6.22431	6.40767	6.06373	5.33517	5.2769	5.70798
16903969	1.73084	0.791469	1.73084	up	8.20577	8.19893	8.25221	7.2444	7.48035	7.55775	ACVR1	activinAreceptortypeI	90
17071584	1.72857	0.789579	1.72857	up	9.05823	9.21747	9.35708	8.17122	8.53167	8.56115	ATP6V1C1	ATPase,H+transporting,lysosomal42kDa,V1subunitC1	528
17053892	1.72428	0.785991	1.72428	up	8.94875	9.10991	9.36311	8.37431	8.26771	8.42178	INSIG1	insulininducedgene1	3638
16924207	1.72113	0.783356	1.72113	up	8.51847	8.5538	8.54916	7.60632	7.84956	7.81549	HSPA13	heatshockprotein70kDafamily,member13	6782
16708038	1.71954	0.782021	1.71954	up	9.63162	9.56095	9.68488	8.65236	8.94375	8.93528	PI4K2A	phosphatidylinositol4-kinasetype2alpha	55361
16660212	1.71825	0.780943	1.71825	up	6.93584	6.44166	6.79178	6.0663	5.81062	5.94953	PQLC2	PQlooprepeatcontaining2	54896
16851026	1.71814	0.780848	1.71814	up	6.46272	6.53865	6.49737	5.81903	5.6702	5.66696	IMPA2	inositol(myo)-1(or4)-monophosphatase2	3613
17056968	1.7181	0.780816	1.7181	up	7.17035	7.21132	6.92944	6.53314	6.20275	6.23277	MPLKIP	M-phasespecificPLK1interactingprotein	136647
16705778	1.71798	0.78071	1.71798	up	6.7138	7.08946	6.82848	5.98124	6.08547	6.2229	SGPL1	sphingosine-1-phosphatelyase1	8879
16969051	1.71755	0.780353	1.71755	up	5.28046	5.06063	5.42513	4.40763	4.54249	4.47504	BMPR1B	bonemorphogeneticproteinreceptortypeIB	658
16899764	1.71654	0.7795	1.71654	up	5.57408	5.68345	5.64613	4.78399	4.93734	4.84384	ST3GAL5	ST3beta-galactosidealpha-2,3-sialyltransferase5	8869
17120062	1.71519	0.778365	1.71519	up	8.43877	8.73385	8.63065	7.91262	7.70738	7.84817
16916920	1.71464	0.777906	1.71464	up	8.50565	8.44574	8.54575	7.5868	7.73946	7.83717	SLC23A2	solutecarrierfamily23(ascorbicacidtransporter),member2	9962
16676764	1.71103	0.774861	1.71103	up	8.77993	8.86213	8.91325	7.9815	8.10845	8.14078	CD55		1604
16878947	1.71093	0.774779	1.71093	up	10.8426	10.7967	10.8392	10.1053	10.004	10.0449	LTBP1	latenttransforminggrowthfactorbetabindingprotein1	4052
17009663	1.71075	0.774632	1.71075	up	5.17281	5.41088	5.02562	4.46906	4.44294	4.37342	LOC105375095		105375095
16941167	1.7095	0.773572	1.7095	up	6.89713	6.75534	6.97909	6.32082	6.02292	5.9671	MANF	mesencephalicastrocyte-derivedneurotrophicfactor	7873
16850021	1.70886	0.773031	1.70886	up	6.90412	7.11239	6.85729	6.15752	6.24995	6.14724	MAFG|SIRT7	v-mafavianmusculoaponeuroticfibrosarcomaoncogenehomologG|sirtuin7	4097///51547
16681304	1.70771	0.772067	1.70771	up	8.86155	9.04215	9.24138	8.13598	8.21264	8.48026	ERRFI1	ERBBreceptorfeedbackinhibitor1	54206
16697686	1.70501	0.769783	1.70501	up	7.82035	7.77059	7.91163	6.97313	7.13125	7.08885	ZNF281	zincfingerprotein281	23528
17048694	1.70473	0.769547	1.70473	up	4.84187	5.58447	4.98693	4.39405	4.38532	4.32526	TAC1	tachykinin,precursor1	6863
16848062	1.70341	0.768429	1.70341	up	5.72369	5.71655	6.15557	5.18508	4.91251	5.19293	C17orf58	chromosome17openreadingframe58	284018
16827103	1.70306	0.768129	1.70306	up	7.73636	7.48935	7.39936	6.86465	6.74557	6.71046	TK2	thymidinekinase2,mitochondrial	7084
17000235	1.70098	0.766366	1.70098	up	9.55283	9.45107	9.532	8.61912	8.82543	8.79224	SPOCK1	sparc/osteonectin,cwcvandkazal-likedomainsproteoglycan(testican)1	6695
17092331	1.69798	0.763821	1.69798	up	6.5043	6.43974	6.38687	5.74653	5.54639	5.74653	PTPRD	proteintyrosinephosphatase,receptortype,D	5789
16775643	1.69735	0.763285	1.69735	up	7.1228	7.3757	7.34385	6.54451	6.54558	6.4624	NDFIP2	Nedd4familyinteractingprotein2	54602
16937035	1.69711	0.763079	1.69711	up	8.50605	8.64711	8.59411	7.74284	7.77363	7.94157	ARL8B	ADP-ribosylationfactorlikeGTPase8B	55207
16675558	1.69662	0.762667	1.69662	up	8.54234	8.56984	8.56087	7.56543	7.80073	8.01889	NEK7	NIMA-relatedkinase7	140609
16906184	1.69662	0.762667	1.69662	up	11.1812	11.1826	11.2416	10.1708	10.5407	10.606	NCKAP1	NCK-associatedprotein1	10787
17104332	1.69441	0.760786	1.69441	up	8.39351	8.18491	8.36971	7.36743	7.65282	7.64554	YIPF6	Yip1domainfamilymember6	286451
16725984	1.69354	0.76004	1.69354	up	9.63831	9.63947	9.6215	9.10104	8.76415	8.75397	SLC3A2	solutecarrierfamily3(aminoacidtransporterheavychain),member2	6520
17095461	1.69347	0.759983	1.69347	up	8.17685	8.30403	8.38512	7.39105	7.74179	7.45321	ZCCHC6	zincfinger,CCHCdomaincontaining6	79670
16978444	1.69251	0.759161	1.69251	up	7.92928	8.16289	8.2189	7.36462	7.38071	7.28826	MANBA	mannosidase,betaA,lysosomal	4126
16995047	1.69214	0.758853	1.69214	up	7.01801	6.76051	6.91605	6.08128	6.27532	6.06142	ADAMTS12	ADAMmetallopeptidasewiththrombospondintype1motif12	81792
16877888	1.69188	0.758629	1.69188	up	7.2918	6.99365	7.07394	6.22837	6.32464	6.53048	EPT1	ethanolaminephosphotransferase1	85465
17076009	1.69064	0.757569	1.69064	up	7.42337	7.29574	7.36496	6.52908	6.69656	6.58571	SARAF	store-operatedcalciumentry-associatedregulatoryfactor	51669
16785086	1.69009	0.757104	1.69009	up	8.55905	8.53031	8.34572	7.71895	7.78512	7.65969	SNAPC1	smallnuclearRNAactivatingcomplexpolypeptide1	6617
16874273	1.68963	0.75671	1.68963	up	7.33736	7.57021	7.60741	6.68614	6.60201	6.9567	TEAD2	TEAdomainfamilymember2	8463
16991018	1.68951	0.756601	1.68951	up	7.91107	8.19743	8.26461	7.53337	7.09937	7.47056	HMGXB3	HMGboxdomaincontaining3	22993
16847771	1.68888	0.756065	1.68888	up	6.51986	6.38059	6.53625	5.79912	5.70271	5.66668	ERN1	endoplasmicreticulumtonucleussignaling1	2081
16739132	1.68814	0.755432	1.68814	up	7.32022	7.36393	7.51567	6.55195	6.64996	6.73161	FADS1	fattyaciddesaturase1	3992
16808993	1.68768	0.755038	1.68768	up	5.62419	5.68417	5.8575	5.1451	5.10235	4.6533
16908728	1.68757	0.75495	1.68757	up	6.94506	6.67404	6.62784	5.94507	6.08651	5.9505	PTPRN	proteintyrosinephosphatase,receptortype,N	5798
16856803	1.68487	0.752637	1.68487	up	7.40616	7.23893	7.13392	6.67343	6.34719	6.50049	GADD45B	growtharrestandDNA-damage-inducible,beta	4616
16696824	1.68325	0.751251	1.68325	up	7.40629	7.24955	7.63468	6.72689	6.66959	6.64027	ABL2	ABLproto-oncogene2,non-receptortyrosinekinase	27
17015752	1.68223	0.750371	1.68223	up	9.73723	9.86744	9.7484	8.85105	9.21424	9.03667	RANBP9	RANbindingprotein9	10048
16736821	1.67976	0.748254	1.67976	up	7.52396	7.45802	7.2751	6.50381	6.85503	6.65348	LGR4	leucine-richrepeatcontainingGprotein-coupledreceptor4	55366
16977986	1.6779	0.74666	1.6779	up	5.74015	5.68847	5.57091	4.89166	4.95454	4.91336	SNCA	synucleinalpha	6622
16956661	1.67579	0.744844	1.67579	up	7.95974	8.13455	7.91903	7.13785	7.41018	7.23076	CLDND1|CPOX	claudindomaincontaining1|coproporphyrinogenoxidase	56650///1371
16972396	1.67532	0.744435	1.67532	up	7.70102	7.65269	7.6381	6.71921	6.99921	7.04009	GALNT7	polypeptideN-acetylgalactosaminyltransferase7	51809
16828577	1.67435	0.743603	1.67435	up	7.02771	7.08042	7.26554	6.49209	6.4301	6.22067	MAF	v-mafavianmusculoaponeuroticfibrosarcomaoncogenehomolog	4094
16854016	1.67312	0.742544	1.67312	up	7.38995	7.73282	7.61039	6.90254	6.76969	6.83331	SPIRE1	spire-typeactinnucleationfactor1	56907
16881031	1.6725	0.742006	1.6725	up	10.6543	10.6189	10.608	9.84852	9.84725	9.95932	ANTXR1	anthraxtoxinreceptor1	84168
17117867	1.67243	0.741946	1.67243	up	8.44917	8.56724	8.60145	7.80196	7.68624	7.90381
16717522	1.67228	0.741819	1.67228	up	8.12131	7.94225	8.10141	7.18144	7.52164	7.23643	BLOC1S2	biogenesisoflysosomalorganellescomplex-1,subunit2	282991
17101876	1.67018	0.740002	1.67018	up	6.00594	6.2168	6.00983	5.27909	5.41039	5.32307	SCML1	sexcombonmidleg-like1(Drosophila)	6322
16956386	1.66897	0.738962	1.66897	up	9.85881	9.71028	9.76447	9.05855	8.96915	9.08897	ROBO1	roundaboutguidancereceptor1	6091
16858865	1.66858	0.738622	1.66858	up	6.76695	6.51484	6.65406	5.90373	5.93391	5.88234	ZSWIM4	zincfinger,SWIM-typecontaining4	65249
17056791	1.66818	0.738274	1.66818	up	6.99728	6.97258	7.26201	6.28813	6.27644	6.45248	SFRP4	secretedfrizzled-relatedprotein4	6424
16681210	1.66811	0.738214	1.66811	up	6.30992	6.46487	6.57035	5.80001	5.56903	5.76146	KLHL21	kelch-likefamilymember21	9903
17118166	1.66801	0.738129	1.66801	up	7.67234	7.72047	7.805	7.07468	7.05369	6.85505	ZNF451	zincfingerprotein451	26036
17075168	1.6662	0.736563	1.6662	up	5.99283	6.06478	6.06257	5.2445	5.30107	5.36492	CSGALNACT1	chondroitinsulfateN-acetylgalactosaminyltransferase1	55790
16722720	1.6615	0.732488	1.6615	up	7.00404	6.82094	6.96388	6.37345	5.98249	6.23546	NAV2	neuronnavigator2	89797
17112607	1.66132	0.732329	1.66132	up	8.33475	8.4349	8.38763	7.47841	7.81681	7.66507	TSPAN6	tetraspanin6	7105
17079971	1.66122	0.732239	1.66122	up	7.96736	7.81595	7.87767	6.78961	7.31575	7.3589	SLC25A32	solutecarrierfamily25(mitochondrialfolatecarrier),member32	81034
16744289	1.6612	0.732222	1.6612	up	8.32122	8.37824	8.17287	7.55731	7.39374	7.72461	PPP2R1B	proteinphosphatase2,regulatorysubunitA,beta	5519
16718230	1.66114	0.732173	1.66114	up	5.27411	5.9224	5.48842	4.70119	4.94207	4.84516	MIR4482	microRNA4482	100616323
17005281	1.65843	0.729816	1.65843	up	5.36668	5.22639	4.88838	4.45317	4.50149	4.33733	CASC15	cancersusceptibilitycandidate15(non-proteincoding)	401237
17066302	1.658	0.729448	1.658	up	8.83775	8.97405	9.0175	8.2418	8.08464	8.31451	ATP6V1B2	ATPase,H+transporting,lysosomal56/58kDa,V1subunitB2	526
16731461	1.65773	0.72921	1.65773	up	7.02113	6.75569	6.90525	6.24474	6.11216	6.13754	NNMT	nicotinamideN-methyltransferase	4837
16991010	1.65689	0.728478	1.65689	up	6.44336	6.16773	6.67445	5.71444	5.83146	5.55421	SLC26A2	solutecarrierfamily26(anionexchanger),member2	1836
17057478	1.65553	0.727297	1.65553	up	6.57534	6.73055	6.82525	5.94427	6.05284	5.95215	IGFBP3	insulinlikegrowthfactorbindingprotein3	3486
16714798	1.65436	0.726273	1.65436	up	7.89643	7.88351	8.10426	7.06878	7.38523	7.25138	JMJD1C	jumonjidomaincontaining1C	221037
16847921	1.65306	0.725137	1.65306	up	7.66061	7.90284	7.9047	7.05523	7.05898	7.17854	GNA13	guaninenucleotidebindingprotein(Gprotein),alpha13	10672
16751438	1.65236	0.724525	1.65236	up	5.44704	5.45719	5.49506	4.84947	4.82546	4.55078	NR4A1	nuclearreceptorsubfamily4,groupA,member1	3164
17124986	1.64822	0.720905	1.64822	up	5.30712	5.22996	5.33624	4.53862	4.62761	4.54438
17081706	1.64789	0.72062	1.64789	up	8.1004	8.29716	8.27988	7.48687	7.43242	7.59629	AGO2	argonauteRISCcatalyticcomponent2	27161
16868219	1.64786	0.72059	1.64786	up	6.0086	5.80013	5.82672	5.22253	5.09591	5.15523	ADAMTS10	ADAMmetallopeptidasewiththrombospondintype1motif10	81794
16766403	1.64731	0.720111	1.64731	up	7.17817	6.74646	7.16724	5.99219	6.35553	6.58381	NEMP1	nuclearenvelopeintegralmembraneprotein1	23306
16821737	1.64724	0.720048	1.64724	up	6.87987	6.89854	6.70662	6.04119	6.19835	6.08533
16838049	1.64709	0.719922	1.64709	up	8.40492	8.29767	8.36296	7.63848	7.5472	7.7201	UBALD2	UBA-likedomaincontaining2	283991
16685201	1.64586	0.718842	1.64586	up	5.83862	5.70547	5.75947	4.97387	5.16513	5.00804	COL8A2	collagen,typeVIII,alpha2	1296
16952414	1.6434	0.71668	1.6434	up	6.10606	5.92007	6.31076	5.32741	5.41246	5.44699	CSRNP1	cysteine-serine-richnuclearprotein1	64651
16731515	1.64215	0.715586	1.64215	up	5.30389	5.21703	4.84257	4.40857	4.42034	4.38782	NXPE2	neurexophilinandPC-esterasedomainfamily,member2	120406
16848079	1.64208	0.715528	1.64208	up	11.0741	10.9901	11.0873	10.204	10.377	10.424	WIPI1	WDrepeatdomain,phosphoinositideinteracting1	55062
16692775	1.64206	0.715504	1.64206	up	9.27594	9.42164	9.5163	8.79273	8.48378	8.79086	MCL1	myeloidcellleukemia1	4170
16926011	1.64191	0.715373	1.64191	up	7.38107	7.1571	7.01529	6.3403	6.43865	6.62839	ZBTB21	zincfingerandBTBdomaincontaining21	49854
16812824	1.64172	0.715211	1.64172	up	7.40549	7.95843	7.78629	7.05318	6.93963	7.01176	NMB	neuromedinB	4828
16696811	1.64044	0.714087	1.64044	up	5.40985	5.52072	5.39961	4.593	4.65323	4.94168	ANGPTL1	angiopoietinlike1	9068
16785083	1.63973	0.713456	1.63973	up	5.72557	5.89598	5.65294	4.95567	4.96504	5.21342
16773131	1.63953	0.713279	1.63953	up	5.75163	5.29754	5.5528	4.91402	4.80263	4.74548	SGCG	sarcoglycangamma	6445
16811638	1.63819	0.712107	1.63819	up	6.03927	5.83646	5.6894	5.2278	4.96373	5.23729	SEMA7A	semaphorin7A,GPImembraneanchor(JohnMiltonHagenbloodgroup)	8482
16967465	1.63728	0.711304	1.63728	up	5.54748	5.07944	5.25387	4.44844	4.66783	4.63061	FDCSP	folliculardendriticcellsecretedprotein	260436
16850656	1.637	0.711051	1.637	up	6.98241	6.75739	6.76851	6.01499	6.22673	6.13345	DLGAP1-AS1	DLGAP1antisenseRNA1	649446
16980946	1.63673	0.710813	1.63673	up	6.85452	6.74775	6.80051	6.08078	6.11121	6.07834	PDGFC	plateletderivedgrowthfactorC	56034
17093661	1.6358	0.709995	1.6358	up	8.19669	8.05521	7.96509	7.56706	7.37335	7.14659	FAM214B	familywithsequencesimilarity214,memberB	80256
16907324	1.63558	0.709801	1.63558	up	5.68245	5.5371	5.55122	4.95956	4.89362	4.78819	MPP4	membraneprotein,palmitoylated4	58538
16701287	1.63474	0.709061	1.63474	up	8.73235	8.9578	8.97646	8.16034	8.23045	8.14863	ADSS	adenylosuccinatesynthase	159
16863593	1.63382	0.708249	1.63382	up	6.15507	6.03755	6.15135	5.37046	5.36183	5.48693	C5AR2	complementcomponent5areceptor2	27202
16763512	1.63337	0.707853	1.63337	up	8.57616	8.30193	8.5348	7.53112	7.84013	7.91808	SLC38A1	solutecarrierfamily38,member1	81539
16985094	1.63256	0.707139	1.63256	up	9.27518	9.34851	9.37279	8.54644	8.69122	8.63741	ZSWIM6	zincfinger,SWIM-typecontaining6	57688
16705474	1.6313	0.70602	1.6313	up	8.73345	8.51919	8.68997	7.7974	8.05022	7.97692	DDX21	DEAD(Asp-Glu-Ala-Asp)boxhelicase21	9188
16943435	1.63027	0.705111	1.63027	up	8.06601	7.74407	7.60047	6.81791	7.31485	7.16247	CEP97	centrosomalprotein97kDa	79598
16661497	1.6293	0.704249	1.6293	up	6.33871	6.53051	6.32269	5.42828	5.59587	6.05502	THEMIS2	thymocyteselectionassociatedfamilymember2	9473
17050328	1.62777	0.702898	1.62777	up	6.81051	6.77055	6.78293	6.14125	6.19792	5.91612	DNAJB9	DnaJ(Hsp40)homolog,subfamilyB,member9	4189
16810326	1.62591	0.701243	1.62591	up	5.72653	5.27763	5.55283	4.71554	4.99381	4.7439
16888437	1.62563	0.701001	1.62563	up	6.49357	6.34475	6.56757	5.61622	5.79882	5.88785	ZNF804A	zincfingerprotein804A	91752
16683624	1.62522	0.700633	1.62522	up	6.80024	6.74202	6.97608	6.27077	6.09246	6.05321	RUNX3	runt-relatedtranscriptionfactor3	864
16673525	1.62432	0.699834	1.62432	up	6.54606	6.39675	6.49609	5.7571	5.81723	5.76506	ATP1B1	ATPase,Na+/K+transporting,beta1polypeptide	481
16722445	1.62413	0.699669	1.62413	up	5.99345	6.037	6.37542	5.53713	5.53224	5.23749	NCR3LG1	naturalkillercellcytotoxicityreceptor3ligand1	374383
16682425	1.62358	0.699178	1.62358	up	9.41487	9.44773	9.503	8.64222	8.8583	8.76754	RCC2	regulatorofchromosomecondensation2	55920
16738628	1.62305	0.698706	1.62305	up	4.90387	5.01859	5.43279	4.42813	4.35615	4.47486	OR5B21	olfactoryreceptor,family5,subfamilyB,member21	219968
16888578	1.6224	0.698129	1.6224	up	6.88079	7.08602	7.12462	6.17593	6.36922	6.45191	GULP1	GULP,engulfmentadaptorPTBdomaincontaining1	51454
16988801	1.6224	0.698127	1.6224	up	7.91311	7.88418	8.02285	7.07472	7.28479	7.36625	SLC12A2	solutecarrierfamily12(sodium/potassium/chloridetransporter),member2	6558
17046781	1.62126	0.697112	1.62126	up	5.69634	5.62801	5.71216	4.98959	4.99529	4.96029	AUTS2	autismsusceptibilitycandidate2	26053
17118144	1.6162	0.692609	1.6162	up	10.5556	10.4312	10.4203	9.79644	9.76013	9.77273
17083197	1.61565	0.692113	1.61565	up	6.49485	6.39074	6.39123	5.82086	5.82271	5.55691	VLDLR	verylowdensitylipoproteinreceptor	7436
16785858	1.61561	0.692077	1.61561	up	7.01178	6.9396	7.19549	6.49569	6.13637	6.43858	SUSD6	sushidomaincontaining6	9766
16742814	1.61512	0.691644	1.61512	up	6.25106	6.11442	6.46928	5.46226	5.64319	5.65438	RAB30		27314
17024775	1.6139	0.690551	1.6139	up	7.77942	7.67472	7.71375	7.10042	7.04139	6.95443	SYNE1	spectrinrepeatcontaining,nuclearenvelope1	23345
16917061	1.61303	0.689773	1.61303	up	5.77272	5.4037	5.73179	5.04459	4.88274	4.91155	FERMT1	fermitinfamilymember1	55612
16661730	1.61251	0.689304	1.61251	up	7.46352	7.42917	7.4287	6.88232	6.80955	6.56162	PTPRU	proteintyrosinephosphatase,receptortype,U	10076
16893143	1.61225	0.689072	1.61225	up	8.7084	8.29079	8.45666	7.85069	7.70636	7.83159	TWIST2	twistfamilybHLHtranscriptionfactor2	117581
17021596	1.611	0.687955	1.611	up	5.5011	5.05094	5.67912	4.69918	4.64298	4.82514	RRAGD	Ras-relatedGTPbindingD	58528
16997199	1.61042	0.687435	1.61042	up	6.64711	6.40462	6.41687	5.94121	5.7701	5.69498	ENC1	ectodermal-neuralcortex1(withBTBdomain)	8507
17104259	1.61035	0.687371	1.61035	up	10.8735	10.8506	10.8639	10.2104	10.1416	10.1738	MSN	moesin	4478
16952782	1.61021	0.687245	1.61021	up	8.76338	8.94253	8.84158	8.22988	8.07409	8.18178	TMEM158	transmembraneprotein158(gene/pseudogene)	25907
16882999	1.61017	0.687215	1.61017	up	6.07806	6.4572	6.49567	5.61867	5.62184	5.72878	ARID5A	ATrichinteractivedomain5A(MRF1-like)	10865
16775856	1.60954	0.686651	1.60954	up	9.70307	9.65606	9.69216	8.97236	8.94471	9.07427	DNAJC3	DnaJ(Hsp40)homolog,subfamilyC,member3	5611
16688007	1.60851	0.685721	1.60851	up	4.88427	5.06536	5.10419	4.31539	4.42137	4.25989	KANK4	KNmotifandankyrinrepeatdomains4	163782
16838330	1.60847	0.685689	1.60847	up	7.8709	8.17157	8.09713	7.62857	7.28679	7.16717	SYNGR2	synaptogyrin2	9144
16787669	1.6082	0.685449	1.6082	up	6.06788	5.90425	6.33315	5.56506	5.11881	5.56506	TMEM251	transmembraneprotein251	26175
17121692	1.60791	0.685186	1.60791	up	7.32056	7.49035	7.69483	6.803	6.88817	6.75902
16742384	1.60784	0.685122	1.60784	up	6.64404	6.03106	6.33262	5.45631	5.69224	5.8038	LRRC32	leucinerichrepeatcontaining32	2615
16699550	1.60743	0.684751	1.60743	up	4.9129	5.01262	5.44187	4.38831	4.45219	4.47265
16996722	1.60634	0.683777	1.60634	up	6.06621	5.94918	5.89224	5.3294	5.45601	5.07089	CENPK	centromereproteinK	64105
16825535	1.60612	0.683582	1.60612	up	7.71997	8.21116	8.18439	7.54201	7.41817	7.10459	SLC7A5P1	solutecarrierfamily7(aminoacidtransporterlightchain,Lsystem),member5pseudogene1	81893
17002598	1.6061	0.683558	1.6061	up	8.94222	9.02941	9.03463	8.20641	8.42364	8.32556	PANK3	pantothenatekinase3	79646
17083975	1.6059	0.683383	1.6059	up	6.67286	6.65844	6.79693	5.99759	6.133	5.94749	MTAP	methylthioadenosinephosphorylase	4507
17109716	1.60587	0.683358	1.60587	up	8.46051	8.60399	8.65776	7.8357	8.01292	7.82357	RPS6KA3	ribosomalproteinS6kinase,90kDa,polypeptide3	6197
16994597	1.60549	0.683016	1.60549	up	5.68996	5.79851	5.67941	5.16898	4.94601	5.00384	FAM134B	familywithsequencesimilarity134,memberB	54463
16731084	1.60474	0.682339	1.60474	up	9.46944	9.45411	9.5347	8.98509	8.5405	8.88565	SIK2	salt-induciblekinase2	23235
17011671	1.60331	0.681052	1.60331	up	8.2017	8.23274	8.52237	7.38866	7.81341	7.71158	AMD1	adenosylmethioninedecarboxylase1	262
16709713	1.60187	0.679758	1.60187	up	5.06658	5.38069	5.31722	4.56401	4.68685	4.47436	SLC18A2	solutecarrierfamily18(vesicularmonoaminetransporter),member2	6571
16692073	1.60085	0.678841	1.60085	up	5.98534	5.73881	5.92326	4.96953	5.34326	5.29809
16923101	1.59956	0.677673	1.59956	up	5.6486	5.42172	5.27149	4.73383	4.88175	4.69321
17025070	1.59906	0.677227	1.59906	up	6.59932	6.5373	6.62172	5.59773	6.05691	6.07202	TFB1M	transcriptionfactorB1,mitochondrial	51106
16979515	1.59751	0.675825	1.59751	up	7.45334	7.12845	7.01256	6.51031	6.69538	6.36118	CCNA2	cyclinA2	890
16692452	1.59714	0.675492	1.59714	up	8.25983	8.648	8.49022	7.97918	7.62346	7.76893	NBPF26|NBPF8|NBPF14|NBPF9	neuroblastomabreakpointfamily,member26|neuroblastomabreakpointfamily,member8|neuroblastomabreakpointfamily,member14|neuroblastomabreakpointfamily,member9	101060684///728841///25832///400818
16742647	1.59686	0.675238	1.59686	up	5.52593	5.38318	5.60664	4.82073	4.80445	4.86485	GAB2	GRB2-associatedbindingprotein2	9846
16984730	1.59589	0.674359	1.59589	up	11.422	11.4949	11.412	10.884	10.7337	10.6881	FST	follistatin	10468
16844294	1.5956	0.674102	1.5956	up	8.35381	8.12201	8.36714	7.856	7.4725	7.49216	NR1D1	nuclearreceptorsubfamily1,groupD,member1	9572
16725112	1.59366	0.672347	1.59366	up	6.14198	6.16772	6.18664	5.38563	5.65807	5.4356	STX3|OR10Y1P	syntaxin3|olfactoryreceptor,family10,subfamilyY,member1pseudogene	6809///81340
17088797	1.5936	0.672285	1.5936	up	5.37965	5.35377	5.39886	4.63734	4.78384	4.69425	OR1J4	olfactoryreceptor,family1,subfamilyJ,member4	26219
16705934	1.59332	0.672033	1.59332	up	7.48005	7.36054	7.58248	6.93586	6.87634	6.59477	CHST3	carbohydrate(chondroitin6)sulfotransferase3	9469
16885669	1.59257	0.671361	1.59257	up	7.54939	7.65899	7.56814	6.98817	6.93626	6.83802	PLEKHB2	pleckstrinhomologydomaincontaining,familyB(evectins)member2	55041
17124130	1.59135	0.670253	1.59135	up	8.11894	8.03548	8.00977	7.06061	7.6514	7.44142
16969686	1.59041	0.669395	1.59041	up	7.07951	7.15087	7.44193	6.39275	6.6458	6.62558	CCDC109B	coiled-coildomaincontaining109B	55013
16841525	1.58946	0.668536	1.58946	up	6.63033	6.76919	6.71152	5.81096	6.08749	6.20697	HS3ST3A1	heparansulfate(glucosamine)3-O-sulfotransferase3A1	9955
17023051	1.58835	0.667532	1.58835	up	8.67234	8.61989	8.69181	7.88519	8.17778	7.91847	GOPC	golgi-associatedPDZandcoiled-coilmotifcontaining	57120
17053553	1.58658	0.665919	1.58658	up	6.59494	6.20721	6.21961	5.68328	5.50634	5.83438	SLC4A2	solutecarrierfamily4(anionexchanger),member2	6522
16793190	1.5861	0.665487	1.5861	up	6.03928	6.19784	6.20839	5.31813	5.55037	5.58054	WDHD1	WDrepeatandHMG-boxDNAbindingprotein1	11169
17066601	1.58464	0.664156	1.58464	up	8.32832	8.40276	8.29815	7.54858	7.73288	7.75531	SLC39A14	solutecarrierfamily39(zinctransporter),member14	23516
16689618	1.58179	0.661559	1.58179	up	8.28573	8.36168	8.28995	7.71312	7.60789	7.63168	EVI5	ecotropicviralintegrationsite5	7813
16690511	1.58124	0.661061	1.58124	up	7.95229	8.10369	8.09443	7.59824	7.3676	7.20138	TAF13		6884
16700370	1.57955	0.659516	1.57955	up	5.58975	5.48176	5.51276	4.96922	4.63553	5.00097	PGBD5	piggyBactransposableelementderived5	79605
17059974	1.57901	0.659022	1.57901	up	6.75358	6.95008	6.90532	5.97099	6.45197	6.20895	SLC25A13	solutecarrierfamily25(aspartate/glutamatecarrier),member13	10165
17067534	1.57697	0.657156	1.57697	up	6.43133	6.42599	6.38278	5.583	5.88595	5.79969
16758264	1.57684	0.657032	1.57684	up	6.56601	6.38928	6.46531	5.78451	5.89786	5.76713	MLXIP	MLXinteractingprotein	22877
16888169	1.5762	0.65645	1.5762	up	7.26305	7.38296	7.25615	6.46412	6.83651	6.63219	PLEKHA3	pleckstrinhomologydomaincontaining,familyA(phosphoinositidebindingspecific)member3	65977
16778652	1.57506	0.655404	1.57506	up	6.58301	6.59747	6.66502	5.98961	5.9417	5.94798	TSC22D1	TSC22domainfamily,member1	8848
16938102	1.57473	0.655109	1.57473	up	7.84564	8.10593	8.14059	7.42567	7.37383	7.32733	EAF1	ELLassociatedfactor1	85403
16877473	1.57416	0.654581	1.57416	up	6.44058	6.14567	6.23167	5.44761	5.86899	5.53758	GEN1		348654
16835158	1.57318	0.653681	1.57318	up	8.9561	9.19099	9.23782	8.54507	8.37681	8.50199	ITGB3	integrinbeta3	3690
16673229	1.57189	0.652504	1.57189	up	5.65713	5.58346	5.44826	4.92155	4.93952	4.87026
16956149	1.57119	0.651857	1.57119	up	6.90205	6.81024	7.02401	6.20125	6.33384	6.24564	FOXP1	forkheadboxP1	27086
16830778	1.57068	0.651391	1.57068	up	5.66807	5.58315	5.84299	5.29003	4.6815	5.1685	TMEM88	transmembraneprotein88	92162
16861969	1.56813	0.649045	1.56813	up	8.38778	8.43529	8.39877	7.90895	7.81228	7.55348	SAMD4B	sterilealphamotifdomaincontaining4B	55095
16779958	1.56681	0.647834	1.56681	up	8.29466	8.40131	8.38523	7.62028	7.74679	7.77063	EDNRB	endothelinreceptortypeB	1910
17050381	1.56615	0.647223	1.56615	up	6.6601	6.72738	6.66733	5.93302	5.9954	6.18472	IFRD1|LSMEM1	interferon-relateddevelopmentalregulator1|leucine-richsingle-passmembraneprotein1	3475///286006
16816692	1.56591	0.646999	1.56591	up	8.97928	9.13306	9.02298	8.21898	8.58805	8.38729	METTL9	methyltransferaselike9	51108
17118180	1.56553	0.646654	1.56553	up	5.96795	6.28512	6.32326	5.60916	5.50882	5.5184
17075973	1.56001	0.641552	1.56001	up	5.63898	5.69232	5.59107	5.11492	4.96102	4.92178	DUSP4	dualspecificityphosphatase4	1846
16762921	1.55956	0.641141	1.55956	up	5.48411	5.32985	5.52095	4.93375	4.70651	4.77122	FAM60A	familywithsequencesimilarity60,memberA	58516
16901226	1.55921	0.64082	1.55921	up	6.18681	6.44188	6.51008	5.61908	5.88775	5.70947	RFX8	RFXfamilymember8,lackingRFXDNAbindingdomain	731220
17016190	1.55835	0.640022	1.55835	up	8.46263	8.76595	8.44365	7.88896	7.98341	7.87979	TDP2	tyrosyl-DNAphosphodiesterase2	51567
16677425	1.55589	0.637739	1.55589	up	7.15902	7.1668	7.42805	6.36239	6.577	6.90126	CENPF	centromereproteinF	1063
16738630	1.55548	0.637362	1.55548	up	9.04877	9.13114	9.27001	8.32217	8.57467	8.64101	LPXN	leupaxin	9404
17075731	1.55496	0.636874	1.55496	up	7.04302	7.04277	7.09822	6.36139	6.52251	6.38949	CLU|MIR6843	clusterin|microRNA6843	1191///102465508
16972663	1.55439	0.636345	1.55439	up	7.55287	7.25138	7.43898	6.73758	6.81272	6.78389	TENM3	teneurintransmembraneprotein3	55714
16819827	1.55397	0.635962	1.55397	up	5.93833	5.78612	5.95128	5.28313	5.19193	5.29277	CKLF|CKLF-CMTM1	chemokine-likefactor|CKLF-CMTM1readthrough|CKLF-likeMARVELtransmembranedomaincontaining1	51192///100529251///113540
16663792	1.55357	0.635583	1.55357	up	5.88333	5.79762	5.84017	5.08683	5.15084	5.3767	ATP6V0B	ATPase,H+transporting,lysosomal21kDa,V0subunitb	533
17078870	1.55271	0.63479	1.55271	up	6.67808	6.82757	6.67668	6.08221	6.11657	6.07917	MMP16	matrixmetallopeptidase16(membrane-inserted)	4325
16904425	1.55266	0.634746	1.55266	up	5.84039	6.31636	5.97627	5.45791	5.24724	5.52364	GRB14	growthfactorreceptorboundprotein14	2888
16892075	1.5508	0.633013	1.5508	up	7.12635	7.32457	7.18356	6.69555	6.49875	6.54113	ARMC9	armadillorepeatcontaining9	80210
16992122	1.55067	0.632895	1.55067	up	5.76368	5.28194	5.66786	4.98034	4.93319	4.90127	DOCK2	dedicatorofcytokinesis2	1794
16668002	1.54957	0.631866	1.54957	up	7.09243	7.0682	7.54291	6.44168	6.59513	6.77113	FAM102B	familywithsequencesimilarity102,memberB	284611
16770471	1.54916	0.631489	1.54916	up	5.73887	5.54512	5.75211	4.95002	4.81684	5.37477
16698234	1.54863	0.630989	1.54863	up	8.46928	8.42454	8.46083	7.83251	7.84108	7.78809	FMOD	fibromodulin	2331
16902476	1.54855	0.630915	1.54855	up	8.31382	8.23556	8.30944	7.30783	7.84855	7.8097	MAP3K2	mitogen-activatedproteinkinasekinasekinase2	10746
16748888	1.54737	0.629822	1.54737	up	7.1016	7.09688	7.06681	6.21469	6.51817	6.64295	PLEKHA5	pleckstrinhomologydomaincontaining,familyAmember5	54477
16744572	1.54694	0.629422	1.54694	up	6.60057	6.59789	6.42704	5.747	5.88084	6.1094
17010461	1.54466	0.627288	1.54466	up	8.91417	8.70571	8.81858	8.19317	8.20163	8.1618	MYO6	myosinVI	4646
16778241	1.54466	0.627286	1.54466	up	11.6746	11.5736	11.5759	10.7542	11.1125	11.0756	POSTN	periostin,osteoblastspecificfactor	10631
16845445	1.54345	0.626155	1.54345	up	7.47029	7.51695	7.70846	7.09595	6.72986	6.99143	DUSP3	dualspecificityphosphatase3	1845
16790673	1.54277	0.625527	1.54277	up	6.05173	5.8708	6.02917	5.39445	5.38408	5.29659	CDH24	cadherin24,type2	64403
16780441	1.5427	0.625461	1.5427	up	5.39339	5.31778	5.26394	4.5531	4.75619	4.78944
17088787	1.54265	0.625411	1.54265	up	5.26402	5.06827	5.42051	4.54565	4.62876	4.70216	OR1J2	olfactoryreceptor,family1,subfamilyJ,member2	26740
17004194	1.53959	0.622544	1.53959	up	6.90749	6.91638	7.05537	6.38987	6.23188	6.38987	FOXQ1	forkheadboxQ1	94234
16658690	1.53893	0.621932	1.53893	up	7.27486	7.13873	7.45467	6.83096	6.45803	6.71346	PIK3CD	phosphatidylinositol-4,5-bisphosphate3-kinase,catalyticsubunitdelta	5293
16919158	1.53871	0.621721	1.53871	up	7.04308	7.03416	6.85535	6.45387	6.14646	6.46709	TGM2	transglutaminase2	7052
16699706	1.53745	0.620536	1.53745	up	7.54877	7.63959	7.73672	7.03581	7.17989	6.84778	TP53BP2	tumorproteinp53bindingprotein2	7159
16980096	1.53715	0.620259	1.53715	up	7.48283	7.49425	7.45391	6.73749	6.86353	6.96919	TBC1D9	TBC1domainfamily,member9(withGRAMdomain)	23158
16829738	1.53677	0.619898	1.53677	up	7.0469	6.99023	6.93418	6.11813	6.48294	6.51054	CTNS	cystinosin,lysosomalcystinetransporter	1497
16890556	1.53483	0.618082	1.53483	up	5.38807	4.81698	5.06942	4.55205	4.42337	4.44481	LINC01614	longintergenicnon-proteincodingRNA1614	105373869
17106179	1.53426	0.617544	1.53426	up	6.05039	5.94276	6.07086	5.26842	5.33395	5.60901	LOC105373311		105373311
16702047	1.53369	0.617009	1.53369	up	7.03878	6.8956	7.02975	6.28803	6.39116	6.43392	NET1	neuroepithelialcelltransforming1	10276
16748449	1.53283	0.616195	1.53283	up	7.90191	7.8593	7.80851	7.39501	7.1236	7.20254	MIR1244-1|MIR1244-2|MIR1244-3|MIR1244-4	microRNA1244-1|microRNA1244-2|microRNA1244-3|microRNA1244-4	100302285///100422885///100422872///103504734
16761116	1.53283	0.616195	1.53283	up	7.90191	7.8593	7.80851	7.39501	7.1236	7.20254	MIR1244-1|MIR1244-2|MIR1244-3|MIR1244-4	microRNA1244-1|microRNA1244-2|microRNA1244-3|microRNA1244-4	100302285///100422885///100422872///103504734
16988297	1.53283	0.616195	1.53283	up	7.90191	7.8593	7.80851	7.39501	7.1236	7.20254	MIR1244-1|MIR1244-2|MIR1244-3|MIR1244-4	microRNA1244-1|microRNA1244-2|microRNA1244-3|microRNA1244-4	100302285///100422885///100422872///103504734
16917849	1.53258	0.615966	1.53258	up	6.04396	6.40924	6.05102	5.38727	5.5509	5.71816	THBD	thrombomodulin	7056
17117410	1.52925	0.612828	1.52925	up	5.2275	4.97602	5.38893	4.4739	4.7534	4.52667	LOC101929787		101929787
16688386	1.52886	0.612452	1.52886	up	6.4267	6.16835	6.15858	5.50049	5.71888	5.6969	DEPDC1	DEPdomaincontaining1	55635
17046280	1.52736	0.611043	1.52736	up	5.53302	5.34054	5.24707	4.71195	4.93435	4.64119
16812469	1.5241	0.607954	1.5241	up	5.85332	5.65075	5.75455	5.14737	5.15736	5.13003	MEX3B	mex-3RNAbindingfamilymemberB	84206
17014283	1.52371	0.607588	1.52371	up	5.15718	4.95236	5.03877	4.40641	4.45728	4.46186
16692943	1.52264	0.606574	1.52264	up	6.79493	6.77834	6.58247	5.96648	6.12713	6.24241	CDC42SE1	CDC42smalleffector1	56882
16673278	1.52261	0.606544	1.52261	up	6.33127	6.14342	6.07133	5.73486	5.44282	5.54871	UCK2|MIR3658	uridine-cytidinekinase2|microRNA3658	7371///100500832
16700009	1.52153	0.605527	1.52153	up	7.03403	7.00866	7.22418	6.58328	6.40144	6.46556	SDE2		163859
16951485	1.52077	0.604803	1.52077	up	5.93687	5.56487	5.92502	5.16945	5.06844	5.37446	SGOL1	shugoshin-like1(S.pombe)	151648
16988477	1.52058	0.604624	1.52058	up	6.98685	6.88862	6.98685	6.40364	6.19305	6.45177	SNCAIP	synucleinalphainteractingprotein	9627
16981426	1.52052	0.604566	1.52052	up	5.34679	5.13172	5.23745	4.63653	4.56554	4.70019	MFAP3L	microfibrillarassociatedprotein3like	9848
16898578	1.51894	0.603061	1.51894	up	9.55802	9.50868	9.5706	8.90112	8.93956	8.98743	GFPT1	glutamine--fructose-6-phosphatetransaminase1	2673
17106997	1.51838	0.602533	1.51838	up	6.14437	6.5851	6.23338	5.72491	5.73697	5.69337	STK26	serine/threonineproteinkinase26	51765
16677278	1.51801	0.602178	1.51801	up	5.04498	5.04434	5.42172	4.65979	4.49934	4.54538	ATF3	activatingtranscriptionfactor3	467
16853445	1.51658	0.600822	1.51658	up	9.08805	9.23217	9.25633	8.40203	8.75429	8.61777	YES1	YESproto-oncogene1,Srcfamilytyrosinekinase	7525
16911493	1.51623	0.600485	1.51623	up	7.87299	7.60982	7.76304	6.82673	7.26487	7.35279	SPTLC3	serinepalmitoyltransferase,longchainbasesubunit3	55304
17120752	1.51534	0.599638	1.51534	up	5.16894	4.94161	5.21656	4.51338	4.3916	4.62323
16909303	1.51476	0.59909	1.51476	up	6.88748	6.58389	6.56794	6.18799	5.95647	6.09758	PID1	phosphotyrosineinteractiondomaincontaining1	55022
16696062	1.51347	0.597864	1.51347	up	7.829	7.94607	8.02704	7.38645	7.38786	7.23421	MPC2	mitochondrialpyruvatecarrier2	25874
17086074	1.51316	0.597567	1.51316	up	7.65143	7.61187	7.74701	6.97765	7.16119	7.07876	VPS13A	vacuolarproteinsorting13homologA(S.cerevisiae)	23230
17000618	1.51195	0.596412	1.51195	up	6.60948	6.45481	6.62602	5.82315	6.10011	5.97783	DNAJC18	DnaJ(Hsp40)homolog,subfamilyC,member18	202052
16994883	1.51125	0.595744	1.51125	up	5.52678	5.38628	5.93346	4.92291	5.14933	4.98704
16951756	1.51114	0.595639	1.51114	up	7.98745	7.89242	8.02693	7.37538	7.32721	7.41728	SLC4A7	solutecarrierfamily4,sodiumbicarbonatecotransporter,member7	9497
16889115	1.50981	0.594364	1.50981	up	7.62511	7.79331	7.62232	6.9398	7.18896	7.12888	COQ10B	coenzymeQ10B	80219
16673410	1.50932	0.593897	1.50932	up	7.52424	7.51633	7.702	6.84737	7.0607	7.0528	MPZL1	myelinproteinzero-like1	9019
17077135	1.50839	0.593005	1.50839	up	9.33028	9.4299	9.37273	8.71248	8.79682	8.84459	RB1CC1	RB1-induciblecoiled-coil1	9821
17044253	1.50797	0.592604	1.50797	up	9.37636	9.32859	9.30307	8.95561	8.77146	8.50314	GPNMB	glycoprotein(transmembrane)nmb	10457
17096595	1.50638	0.591085	1.50638	up	7.99603	7.93872	7.98998	7.15041	7.41631	7.58477	TEX10	testisexpressed10	54881
16949099	1.50538	0.590128	1.50538	up	6.59151	6.64487	6.57097	5.92971	6.02208	6.08518	VPS8	vacuolarproteinsorting8homolog(S.cerevisiae)	23355
16963798	1.50441	0.589197	1.50441	up	7.41771	7.3543	7.31797	6.74567	6.61111	6.96562	PCGF3	polycombgroupringfinger3	10336
16819207	1.50122	0.586133	1.50122	up	9.44927	9.29073	9.39398	8.8861	8.70521	8.78426	MT2A	metallothionein2A	4502
16937579	1.50106	0.585982	1.50106	up	7.85508	8.02507	8.04581	7.44126	7.34964	7.37712	IRAK2	interleukin1receptorassociatedkinase2	3656
16949292	1.50088	0.585812	1.50088	up	8.38682	8.38697	8.23284	7.77103	7.70713	7.77103	DNAJB11	DnaJ(Hsp40)homolog,subfamilyB,member11	51726
17101341	1.50074	0.585677	1.50074	up	6.47224	6.26523	6.33804	5.69734	5.89062	5.73052	TBL1X	transducin(beta)-like1X-linked	6907
16863684	-1.50019	-0.585143	1.50019	down	6.31602	6.01111	6.39362	6.71947	6.7019	7.05482	SEPW1	selenoproteinW,1	6415
16818359	-1.50161	-0.586514	1.50161	down	8.93021	8.63524	8.57295	9.28418	9.23174	9.38202	TGFB1I1	transforminggrowthfactorbeta1inducedtranscript1	7041
16784207	-1.50186	-0.586746	1.50186	down	6.48814	6.35045	6.11582	6.90093	6.88718	6.92653	PTGER2	prostaglandinEreceptor2	5732
16897834	-1.50216	-0.58704	1.50216	down	7.26668	6.93805	7.14506	7.67047	7.78127	7.65917	EFEMP1	EGFcontainingfibulin-likeextracellularmatrixprotein1	2202
17076857	-1.50223	-0.587107	1.50223	down	4.59572	4.59425	4.45045	5.24836	5.35533	4.79805
16808326	-1.50226	-0.587134	1.50226	down	5.9709	5.93323	5.86183	6.37277	6.78184	6.37277	PPIP5K1	diphosphoinositolpentakisphosphatekinase1	9677
16839277	-1.50235	-0.587218	1.50235	down	7.6262	7.38787	7.38989	8.23214	7.97412	7.95934	NXN	nucleoredoxin	64359
16677863	-1.50254	-0.587406	1.50254	down	9.54148	9.40786	9.56597	10.0201	10.0836	10.1738	CAPN2	calpain2,(m/II)largesubunit	824
16760082	-1.50267	-0.587531	1.50267	down	4.64762	4.63757	4.68461	5.22293	5.313	5.19646	CRACR2A	calciumreleaseactivatedchannelregulator2A	84766
16846163	-1.5034	-0.58823	1.5034	down	7.8935	7.72216	7.49981	8.49758	8.13838	8.24419	COPZ2	coatomerproteincomplexsubunitzeta2	51226
16855781	-1.50359	-0.588413	1.50359	down	10.0636	9.90548	10.0087	10.5325	10.583	10.6275	DSEL	dermatansulfateepimerase-like	92126
16935396	-1.50421	-0.589009	1.50421	down	8.08341	7.87274	7.98414	8.77829	8.43615	8.49287	RANGAP1	RanGTPaseactivatingprotein1	5905
16773453	-1.50423	-0.589029	1.50423	down	6.38341	6.52334	6.47534	7.22569	6.89147	7.03201	WASF3	WASproteinfamily,member3	10810
16872152	-1.50507	-0.589834	1.50507	down	6.95948	6.76155	6.9581	7.6281	7.33936	7.48118	FBXO17	F-boxprotein17	115290
17026318	-1.50512	-0.589883	1.50512	down	10.03	9.88831	9.92267	10.6226	10.4588	10.5292
17027994	-1.50512	-0.589883	1.50512	down	10.03	9.88831	9.92267	10.6226	10.4588	10.5292
17030820	-1.50512	-0.589883	1.50512	down	10.03	9.88831	9.92267	10.6226	10.4588	10.5292
16674589	-1.50565	-0.590389	1.50565	down	5.03491	4.6454	4.72746	5.42865	5.52184	5.22845	KIAA1614		57710
16659238	-1.50571	-0.590448	1.50571	down	6.59312	6.54892	6.45519	7.05931	7.02252	7.28674	TNFRSF1B|MIR4632	tumornecrosisfactorreceptorsuperfamily,member1B|microRNA4632	7133///100616438
16676150	-1.50577	-0.590505	1.50577	down	6.90343	6.59849	6.92098	7.47175	7.48321	7.23946	BTG2	BTGfamily,member2	7832
16846901	-1.50582	-0.590553	1.50582	down	4.97183	5.15005	5.15658	5.51446	5.77952	5.75614	C17orf67	chromosome17openreadingframe67	339210
16673075	-1.50706	-0.591733	1.50706	down	8.52218	8.29206	8.39549	9.10358	8.90966	8.97168	DDR2	discoidindomainreceptortyrosinekinase2	4921
16808316	-1.50767	-0.592318	1.50767	down	5.32495	5.10017	5.28086	6.12422	5.65635	5.70236	PPIP5K1	diphosphoinositolpentakisphosphatekinase1	9677
16802653	-1.5077	-0.592347	1.5077	down	6.41971	6.45316	6.5076	7.05384	7.0924	7.01127	THSD4	thrombospondintype1domaincontaining4	79875
17100833	-1.50892	-0.59352	1.50892	down	5.76528	5.55817	5.79854	6.45777	6.22093	6.22386
16930182	-1.50923	-0.59381	1.50923	down	5.67593	5.7191	5.3613	6.18095	5.96543	6.39139	APOBEC3F|APOBEC3G	apolipoproteinBmRNAeditingenzyme,catalyticpolypeptide-like3F|apolipoproteinBmRNAeditingenzyme,catalyticpolypeptide-like3G	200316///60489
17108943	-1.50923	-0.593811	1.50923	down	6.04928	5.7979	6.01239	6.4776	6.5756	6.58781	PNPLA4	patatin-likephospholipasedomaincontaining4	8228
17038297	-1.50932	-0.5939	1.50932	down	9.89089	9.77391	9.77872	10.4836	10.3317	10.4099
16874811	-1.50941	-0.593984	1.50941	down	6.11788	6.04514	6.15557	6.68804	6.74339	6.6691	ETFB	electron-transfer-flavoprotein,betapolypeptide	2109
16711909	-1.51039	-0.594924	1.51039	down	5.91283	5.69829	6.00736	6.38545	6.5537	6.46409	FRMD4A	FERMdomaincontaining4A	55691
16726081	-1.51051	-0.595032	1.51051	down	5.30397	5.27144	5.15918	5.69602	5.7829	6.04076	RARRES3	retinoicacidreceptorresponder(tazaroteneinduced)3	5920
16936501	-1.51072	-0.595238	1.51072	down	4.98569	4.80018	4.84539	5.29934	5.60651	5.51111	DENND6B	DENN/MADDdomaincontaining6B	414918
16778061	-1.51166	-0.596138	1.51166	down	6.07845	5.88734	6.04957	6.41297	6.56165	6.82915	MAB21L1|MIR548F5	mab-21-like1(C.elegans)|microRNA548f-5	4081///100302239
17059551	-1.51183	-0.596297	1.51183	down	6.57786	6.50105	6.49481	7.11827	7.20168	7.04266	SRI	sorcin	6717
16990848	-1.51223	-0.596676	1.51223	down	4.97294	4.55971	4.75101	5.13463	5.41936	5.51971	ADRB2	adrenoceptorbeta2,surface	154
16815985	-1.51249	-0.596929	1.51249	down	7.06808	6.8547	6.81665	7.38511	7.52942	7.61569	MKL2	MKL/myocardin-like2	57496
16874082	-1.5132	-0.597603	1.5132	down	5.6013	5.65784	5.68464	6.30139	6.08749	6.34772	BCAT2	branchedchainamino-acidtransaminase2,mitochondrial	587
16665687	-1.51328	-0.597679	1.51328	down	7.10128	6.96965	6.96309	7.60605	7.54911	7.67189	DNAJC6	DnaJ(Hsp40)homolog,subfamilyC,member6	9829
16851866	-1.51448	-0.598826	1.51448	down	4.89456	4.78776	4.57778	5.25454	5.44657	5.35546	DTNA	dystrobrevin,alpha	1837
17043856	-1.51679	-0.601023	1.51679	down	10.2026	10.2052	10.3108	10.7793	10.8139	10.9285	AHR	arylhydrocarbonreceptor	196
16674805	-1.51733	-0.601539	1.51733	down	10.3765	10.4097	10.383	11.022	10.9818	10.97	LAMC1	laminin,gamma1(formerlyLAMB2)	3915
16913341	-1.51747	-0.601668	1.51747	down	10.3668	10.0197	9.99851	10.8027	10.674	10.7133	MYL9	myosinlightchain9	10398
16991210	-1.51776	-0.601948	1.51776	down	6.14907	6.18585	6.05327	6.78814	6.72626	6.67963	GM2A	GM2gangliosideactivator	2760
16889218	-1.5178	-0.601986	1.5178	down	6.44318	6.11046	6.20369	6.76094	6.88146	6.9209	SPATS2L	spermatogenesisassociated,serine-rich2-like	26010
17121360	-1.51795	-0.602123	1.51795	down	7.01855	7.14431	7.02089	7.84571	7.60579	7.53863
17084493	-1.51876	-0.602895	1.51876	down	5.27694	5.12331	5.0331	5.62379	5.7421	5.87614	GALT	galactose-1-phosphateuridylyltransferase	2592
16801299	-1.51949	-0.603589	1.51949	down	6.047	5.74891	5.70489	6.43842	6.59131	6.28184	C15orf65	chromosome15openreadingframe65	145788
16933774	-1.51966	-0.603748	1.51966	down	5.84445	5.65926	5.82772	6.23224	6.57074	6.3397	GATSL3	GATSprotein-like3	652968
17006881	-1.52049	-0.60454	1.52049	down	9.32013	9.2939	9.24448	9.99481	9.87697	9.80035	HSPA1B|HSPA1A	heatshock70kDaprotein1B|heatshock70kDaprotein1A	3304///3303
17005787	-1.52055	-0.604593	1.52055	down	5.5187	5.51802	5.15958	5.77289	6.12136	6.11582	HIST1H2AG	histonecluster1,H2ag	8969
17122638	-1.52135	-0.605355	1.52135	down	5.83751	5.70872	5.70618	6.21425	6.20259	6.65164
16808334	-1.52158	-0.605569	1.52158	down	5.71014	5.3178	5.36232	6.12557	6.196	5.8854	PPIP5K1	diphosphoinositolpentakisphosphatekinase1	9677
17072135	-1.52175	-0.605734	1.52175	down	5.99683	5.92514	6.39087	6.60812	6.79788	6.72405	NOV	nephroblastomaoverexpressed	4856
16858941	-1.52192	-0.605888	1.52192	down	4.87805	5.13769	5.2868	5.96563	5.51596	5.63861	RLN3|IL27RA	relaxin3|interleukin27receptor,alpha	117579///9466
17123040	-1.52249	-0.606429	1.52249	down	7.85047	7.75718	7.95154	8.57474	8.40922	8.39451
16829894	-1.52266	-0.606596	1.52266	down	6.79206	6.84674	6.6765	7.44008	7.33271	7.36229	PLD2	phospholipaseD2	5338
16710481	-1.52277	-0.606695	1.52277	down	8.1792	8.00195	8.08778	8.65319	8.738	8.69782	DOCK1	dedicatorofcytokinesis1	1793
16770961	-1.52303	-0.606945	1.52303	down	6.88314	6.68507	6.71619	7.26019	7.44388	7.40116	TAOK3	TAOkinase3	51347
16846587	-1.52316	-0.607072	1.52316	down	12.2019	12.0079	11.9635	12.8104	12.5574	12.6266	COL1A1	collagen,typeI,alpha1	1277
16894491	-1.52441	-0.608251	1.52441	down	7.62009	7.63069	7.74752	8.08699	8.35897	8.3771	ROCK2	Rho-associated,coiled-coilcontainingproteinkinase2	9475
16971943	-1.52588	-0.609644	1.52588	down	6.87661	6.62444	6.52719	7.19123	7.2462	7.41975	ETFDH	electron-transferring-flavoproteindehydrogenase	2110
16686201	-1.52611	-0.60986	1.52611	down	6.94742	6.75565	6.99673	7.38373	7.41263	7.73302	SLC6A9	solutecarrierfamily6(neurotransmittertransporter,glycine),member9	6536
16989897	-1.52765	-0.611319	1.52765	down	7.08482	7.04791	6.85804	7.67122	7.60576	7.54775	CXXC5	CXXCfingerprotein5	51523
16698466	-1.52894	-0.612536	1.52894	down	4.95665	4.86395	4.61493	5.48296	5.57231	5.21787	NUAK2	NUAKfamily,SNF1-likekinase,2	81788
17124960	-1.52943	-0.612989	1.52943	down	4.65406	4.74834	4.9449	5.30291	5.36894	5.51442
16871622	-1.5303	-0.613811	1.5303	down	8.59644	8.34065	8.2803	9.01421	9.10736	8.93725	COX7A1	cytochromecoxidasesubunitVIIapolypeptide1(muscle)	1346
16787831	-1.53323	-0.616571	1.53323	down	5.05101	4.91287	4.99171	5.54923	5.68269	5.57339	PPP4R4	proteinphosphatase4,regulatorysubunit4	57718
16914070	-1.53324	-0.616579	1.53324	down	5.19017	5.01311	5.17065	5.8103	5.64183	5.77154	PKIG	proteinkinase(cAMP-dependent,catalytic)inhibitorgamma	11142
16935537	-1.53334	-0.616675	1.53334	down	6.78686	6.57618	6.60015	7.49987	7.16586	7.14748	NAGA	N-acetylgalactosaminidase,alpha-	4668
16958432	-1.53393	-0.617229	1.53393	down	4.9162	4.87976	4.83146	5.54269	5.5689	5.36752	SLC12A8	solutecarrierfamily12,member8	84561
16799409	-1.53521	-0.61844	1.53521	down	4.93843	4.75409	4.96425	5.58314	5.47469	5.45425
16686376	-1.5353	-0.618523	1.5353	down	6.01879	5.94429	6.07709	6.46836	6.63991	6.78747	ZSWIM5	zincfinger,SWIM-typecontaining5	57643
16840170	-1.53568	-0.618882	1.53568	down	6.89419	6.48288	6.65448	7.40445	7.19535	7.2884	CAMTA2	calmodulinbindingtranscriptionactivator2	23125
16866650	-1.53575	-0.618944	1.53575	down	6.42213	6.20853	6.57213	6.91822	6.96803	7.17337	GAMT	guanidinoacetateN-methyltransferase	2593
16792954	-1.53604	-0.619218	1.53604	down	8.7125	8.57201	8.52008	9.25601	9.09484	9.31138	NID2	nidogen2(osteonidogen)	22795
17110372	-1.5375	-0.620582	1.5375	down	4.40133	4.51981	4.33452	4.85316	5.32828	4.93595	LOC401585		401585
16741442	-1.53797	-0.621031	1.53797	down	5.1094	4.85216	5.02185	5.52905	5.56942	5.74804	SHANK2	SH3andmultipleankyrinrepeatdomains2	22941
16933470	-1.53935	-0.622323	1.53935	down	7.39399	7.3217	7.55242	8.10776	7.96843	8.05889	TTC28	tetratricopeptiderepeatdomain28	23331
17066650	-1.53997	-0.6229	1.53997	down	5.9266	5.64813	5.72697	6.55142	6.26654	6.35244	SORBS3	sorbinandSH3domaincontaining3	10174
16717272	-1.54016	-0.623079	1.54016	down	5.46712	5.23867	5.36868	6.04787	5.94792	5.94792	LOXL4	lysyloxidase-like4	84171
17009054	-1.54131	-0.624155	1.54131	down	6.39689	6.13338	6.22125	6.88545	6.85114	6.8874	POLH	polymerase(DNAdirected),eta	5429
16788023	-1.54236	-0.625138	1.54236	down	7.9819	7.90734	7.94793	8.5753	8.47368	8.66361	BDKRB2|BDKRB1	bradykininreceptorB2|bradykininreceptorB1	624///623
16702767	-1.54244	-0.625211	1.54244	down	9.79734	9.7212	9.72568	10.4389	10.3417	10.3393	VIM	vimentin	7431
16855594	-1.54251	-0.625282	1.54251	down	4.99744	4.90674	4.75335	5.78881	5.41064	5.33393
16807288	-1.54346	-0.626166	1.54346	down	5.34213	5.18176	5.23005	5.75989	5.97312	5.89944	GPR176	Gprotein-coupledreceptor176	11245
17013002	-1.5437	-0.62639	1.5437	down	6.45529	6.36217	6.43457	7.35484	6.89956	6.87679	HEBP2	hemebindingprotein2	23593
16922396	-1.54444	-0.627085	1.54444	down	5.79676	5.65812	5.70403	6.35979	6.24618	6.43419	SLC5A3|MRPS6	solutecarrierfamily5(sodium/myo-inositolcotransporter),member3|mitochondrialribosomalproteinS6	6526///64968
17022980	-1.54475	-0.627374	1.54475	down	5.96518	5.83991	5.74441	6.53633	6.59971	6.29558	FAM162B	familywithsequencesimilarity162,memberB	221303
16937440	-1.54609	-0.62862	1.54609	down	5.49342	4.99263	5.43417	6.03334	5.84558	5.92717	IL17RC	interleukin17receptorC	84818
16820439	-1.54659	-0.629087	1.54659	down	7.11738	6.97911	7.13033	7.71513	7.71048	7.68847	ZFP90		146198
16823636	-1.54676	-0.62925	1.54676	down	5.14344	5.10248	5.07825	5.84497	5.71443	5.65252	ROGDI	rogdihomolog	79641
16859802	-1.5469	-0.629382	1.5469	down	6.23336	6.28096	6.29111	6.81816	6.83266	7.04276	SSBP4	singlestrandedDNAbindingprotein4	170463
16882162	-1.54707	-0.62954	1.54707	down	4.83266	4.99286	4.93495	5.71071	5.39867	5.53972	TCF7L1	transcriptionfactor7-like1(T-cellspecific,HMG-box)	83439
16878616	-1.54832	-0.630708	1.54832	down	8.03285	7.81762	8.00575	8.57904	8.71451	8.45478	CLIP4	CAP-GLYdomaincontaininglinkerproteinfamily,member4	79745
16821562	-1.54847	-0.630842	1.54847	down	5.98712	5.7336	6.02011	6.52945	6.57242	6.53149	KIAA0513		9764
16947925	-1.54904	-0.631373	1.54904	down	4.53337	4.58332	4.59559	5.17882	5.02753	5.40005	CLDN11	claudin11	5010
16813854	-1.54948	-0.631784	1.54948	down	4.77399	4.78894	4.70571	5.37504	5.46505	5.3239	LOC101927751	E3ubiquitin-proteinligaseRING1-like	101927751
17084523	-1.55019	-0.632441	1.55019	down	5.73831	5.51591	5.59908	6.30042	6.28405	6.16615	IL11RA	interleukin11receptor,alpha	3590
16691972	-1.55062	-0.632846	1.55062	down	6.66427	6.63258	6.87915	7.44114	7.31583	7.31758	PDE4DIP	phosphodiesterase4Dinteractingprotein	9659
16696295	-1.55075	-0.632967	1.55075	down	7.46986	7.19565	7.43915	7.93196	8.00245	8.06915	KIFAP3	kinesin-associatedprotein3	22920
16682989	-1.55153	-0.633692	1.55153	down	8.18824	8.04468	8.03344	8.77214	8.72638	8.66891	ECE1	endothelinconvertingenzyme1	1889
16827449	-1.55216	-0.634279	1.55216	down	5.92275	5.89598	5.72277	6.51534	6.40649	6.5225	CENPT	centromereproteinT	80152
16711280	-1.55248	-0.634577	1.55248	down	7.4931	7.92858	7.58664	8.34698	8.20439	8.36069	KLF6	Kruppel-likefactor6	1316
16921402	-1.55305	-0.635107	1.55305	down	6.81869	6.62454	6.72387	7.5705	7.34642	7.15551	ZNF512B|UCKL1	zincfingerprotein512B|uridine-cytidinekinase1-like1	57473///54963
17119970	-1.55373	-0.635739	1.55373	down	5.91235	6.01255	5.88754	6.63742	6.489	6.59325
17084280	-1.55382	-0.635823	1.55382	down	6.54764	6.36674	6.58399	7.00618	7.28094	7.11872	NFX1	nucleartranscriptionfactor,X-boxbinding1	4799
16973771	-1.55427	-0.636236	1.55427	down	7.03219	7.10238	6.98134	7.77498	7.67515	7.57448	MFSD10	majorfacilitatorsuperfamilydomaincontaining10	10227
16674973	-1.55445	-0.636402	1.55445	down	5.78307	6.07063	5.94654	6.51266	6.53162	6.66517	C1orf21	chromosome1openreadingframe21	81563
16678838	-1.555	-0.636919	1.555	down	5.77009	5.95481	5.91579	6.49199	6.49601	6.56346	NTPCR	nucleoside-triphosphatase,cancer-related	84284
17122722	-1.55516	-0.637062	1.55516	down	5.5427	5.40935	5.28492	6.12422	6.17507	5.84888
16669930	-1.55533	-0.637225	1.55533	down	7.64744	7.56477	7.73625	8.18476	8.43153	8.24384	RNF115	ringfingerprotein115	27246
17120320	-1.5555	-0.637377	1.5555	down	6.26164	5.91996	6.23738	6.79654	6.80374	6.73082
16939479	-1.55888	-0.640508	1.55888	down	4.89816	4.79968	4.71456	5.4925	5.54463	5.29679	ENTPD3	ectonucleosidetriphosphatediphosphohydrolase3	956
16938527	-1.55931	-0.640909	1.55931	down	6.32465	6.10069	6.05812	6.51893	6.91992	6.96733	RBMS3	RNAbindingmotif,singlestrandedinteractingprotein3	27303
16667925	-1.55962	-0.641198	1.55962	down	4.94012	4.81075	4.89396	5.50422	5.52758	5.53662	NTNG1	netrinG1	22854
16693272	-1.56004	-0.641582	1.56004	down	5.57841	5.54533	5.50914	6.24838	6.08015	6.2291	S100A10	S100calciumbindingproteinA10	6281
16725065	-1.5603	-0.641825	1.5603	down	4.79021	4.47194	4.75608	5.25067	5.49569	5.19735	DTX4	deltex4,E3ubiquitinligase	23220
16987531	-1.56098	-0.642451	1.56098	down	5.88444	5.75486	6.01089	6.28734	6.67897	6.61123	ERAP2	endoplasmicreticulumaminopeptidase2	64167
17122938	-1.56121	-0.642669	1.56121	down	5.01283	4.88875	4.84742	5.28202	5.76837	5.62662
17024079	-1.56157	-0.642993	1.56157	down	7.59514	7.6654	7.76556	8.34843	8.36815	8.23851	MAP3K5	mitogen-activatedproteinkinasekinasekinase5	4217
16841634	-1.56165	-0.643072	1.56165	down	4.53207	4.56552	4.53002	5.01796	5.53488	5.00398	CDRT1	CMT1Aduplicatedregiontranscript1	374286
17006863	-1.56182	-0.643226	1.56182	down	9.58907	9.54363	9.53896	10.2985	10.1572	10.1456	HSPA1A|HSPA1B	heatshock70kDaprotein1A|heatshock70kDaprotein1B	3303///3304
16905013	-1.56207	-0.643463	1.56207	down	8.19804	8.04557	8.06218	8.4987	8.99734	8.74014	TLK1	tousled-likekinase1	9874
16756163	-1.5622	-0.643577	1.5622	down	7.62252	7.60113	7.56465	8.25643	8.28861	8.17398	TXNRD1	thioredoxinreductase1	7296
16842909	-1.56239	-0.643754	1.56239	down	6.28393	6.33798	6.32498	6.99465	6.98666	6.89684	TIAF1|MYO18A	TGFB1-inducedanti-apoptoticfactor1|myosinXVIIIA	9220///399687
17086060	-1.56254	-0.643892	1.56254	down	4.44535	4.45671	4.32031	5.26959	4.75822	5.12623	LOC105376093		105376093
16683960	-1.56348	-0.644764	1.56348	down	5.95105	5.576	5.55663	6.39371	6.33205	6.29223	MAP3K6	mitogen-activatedproteinkinasekinasekinase6	9064
16944010	-1.56408	-0.645315	1.56408	down	5.85031	5.51445	5.5752	6.49736	6.27532	6.10322	BOC		91653
16752659	-1.56409	-0.645324	1.56409	down	8.03941	8.06542	8.10262	8.47554	8.71276	8.95514	RBMS2	RNAbindingmotif,singlestrandedinteractingprotein2	5939
17013918	-1.5654	-0.646535	1.5654	down	4.26667	4.24408	4.23087	4.81304	4.94362	4.92456	LOC101928868	atherin-like	101928868
16852573	-1.56545	-0.64658	1.56545	down	7.4444	7.43686	7.5301	8.0274	8.16465	8.15905	NEDD4L	neuralprecursorcellexpressed,developmentallydown-regulated4-like,E3ubiquitinproteinligase	23327
17061106	-1.56709	-0.648088	1.56709	down	7.23018	6.85264	6.88849	7.87222	7.52279	7.52056	RASA4B	RASp21proteinactivator4B	100271927///10156
17092615	-1.56733	-0.648313	1.56733	down	6.83976	6.63849	6.5203	7.3671	7.29515	7.28124	PSIP1	PC4andSFRS1interactingprotein1	11168
16716350	-1.56764	-0.648595	1.56764	down	6.66336	6.50353	6.48751	7.13077	7.03434	7.43508	ACTA2	actin,alpha2,smoothmuscle,aorta	59
16762337	-1.56772	-0.648672	1.56772	down	6.97827	7.02607	7.02741	7.70796	7.74773	7.52207	BCAT1	branchedchainamino-acidtransaminase1,cytosolic	586
17056244	-1.56868	-0.649549	1.56868	down	4.20369	4.2249	4.27997	4.55646	5.1971	4.90363
16791319	-1.56871	-0.649577	1.56871	down	5.86996	5.77076	5.58378	6.47116	6.31603	6.38604	ADCY4	adenylatecyclase4	196883
17072162	-1.56909	-0.64993	1.56909	down	6.77916	6.70024	6.81711	7.40019	7.48027	7.36585	COL14A1	collagen,typeXIV,alpha1	7373
16712154	-1.56931	-0.650133	1.56931	down	10.185	10.0056	9.95952	10.5122	10.8795	10.7088	RSU1	Rassuppressorprotein1	6251
17122978	-1.57072	-0.651427	1.57072	down	6.25277	6.35695	6.25543	6.92461	6.92094	6.97388
17042667	-1.5716	-0.65223	1.5716	down	7.47285	7.2812	7.53664	8.20155	7.96775	8.07808	LOC101929756		101929756
16699634	-1.57314	-0.653644	1.57314	down	4.4173	4.44389	4.39776	5.02455	5.21366	4.98167	TLR5	toll-likereceptor5	7100
16914925	-1.57369	-0.654148	1.57369	down	5.66727	5.62284	5.56734	6.15331	6.33768	6.3289	TSHZ2	teashirtzincfingerhomeobox2	128553
17061853	-1.57378	-0.65423	1.57378	down	4.53995	4.46164	4.40335	4.90617	5.05045	5.41101	LOC105375451		105375451
16700324	-1.57401	-0.654448	1.57401	down	5.83866	5.7399	5.46186	6.29729	6.48547	6.22101	ABCB10	ATPbindingcassettesubfamilyBmember10	23456
17056291	-1.57501	-0.655363	1.57501	down	7.49682	7.35464	7.47415	8.11997	8.03675	8.13498	SCRN1	secernin1	9805
16769481	-1.5756	-0.655902	1.5756	down	6.87136	6.63047	6.50711	7.12385	7.30885	7.54394	ALDH1L2	aldehydedehydrogenase1family,memberL2	160428
16820556	-1.57566	-0.655952	1.57566	down	8.38475	8.24817	8.33251	9.00409	8.97281	8.95638	SNTB2	syntrophin,beta2(dystrophin-associatedproteinA1,59kDa,basiccomponent2)	6645
16979163	-1.57571	-0.655998	1.57571	down	6.9895	6.81192	7.04131	7.42442	7.7199	7.66641	ARSJ	arylsulfatasefamily,memberJ	79642
17051553	-1.57598	-0.656246	1.57598	down	4.70119	4.54161	4.60689	5.2853	5.27045	5.26268	CPA4	carboxypeptidaseA4	51200
16997046	-1.57613	-0.656386	1.57613	down	7.18891	7.04988	7.06969	7.89118	7.71849	7.66798	GUSBP9|GUSBP3	glucuronidase,betapseudogene9|glucuronidase,betapseudogene3	100049076///653188
16794407	-1.57622	-0.656472	1.57622	down	4.83054	4.3505	4.67068	5.39219	5.16835	5.2606	DPF3	D4,zincanddoublePHDfingers,family3	8110
16861887	-1.57639	-0.65662	1.57639	down	8.23877	7.86271	8.07897	8.50593	8.86125	8.78312	ECH1	enoyl-CoAhydratase1,peroxisomal	1891
16719171	-1.57659	-0.65681	1.57659	down	8.92719	8.81718	8.80341	9.73731	9.3538	9.4271	CPXM2	carboxypeptidaseX(M14family),member2	119587
16782434	-1.57688	-0.657069	1.57688	down	5.53085	5.59102	5.04455	6.00543	6.24377	5.88843	DHRS4L2	dehydrogenase/reductase(SDRfamily)member4like2	317749
16772061	-1.57735	-0.657503	1.57735	down	5.71333	5.77847	5.68562	6.41255	6.5258	6.21158	DNAH10OS	dynein,axonemal,heavychain10oppositestrand	642797
16998906	-1.57819	-0.658274	1.57819	down	6.60012	6.52924	6.63504	7.33431	7.13293	7.27199	MCC	mutatedincolorectalcancers	4163
17086496	-1.57857	-0.658619	1.57857	down	4.57748	4.60974	4.62486	5.30801	5.27067	5.20927	DAPK1	death-associatedproteinkinase1	1612
17098900	-1.57906	-0.659064	1.57906	down	6.70324	6.60284	6.41646	7.27906	7.16236	7.25832	ZDHHC12	zincfinger,DHHC-typecontaining12	84885
16773197	-1.57936	-0.659341	1.57936	down	7.0186	7.10934	7.27016	7.92644	7.56586	7.88381	SPATA13	spermatogenesisassociated13	221178
16660810	-1.57961	-0.659569	1.57961	down	5.75884	5.67062	5.75633	6.41576	6.48585	6.26288	RCAN3	RCANfamilymember3	11123
16914084	-1.58044	-0.660323	1.58044	down	5.84915	5.82847	5.6662	6.27887	6.54593	6.49999	WISP2	WNT1induciblesignalingpathwayprotein2	8839
16952912	-1.5811	-0.660925	1.5811	down	5.08042	5.07365	5.06279	5.68683	5.88687	5.62594	LRRC2	leucinerichrepeatcontaining2	79442
17079037	-1.58188	-0.661642	1.58188	down	4.91363	4.69405	4.85944	5.4762	5.52132	5.45452	RUNX1T1	runt-relatedtranscriptionfactor1;translocatedto,1(cyclinD-related)	862
17044829	-1.58334	-0.662969	1.58334	down	4.74155	4.92692	5.02746	5.5568	5.6408	5.48723	INMT|FAM188B|INMT-FAM188B	indolethylamineN-methyltransferase|familywithsequencesimilarity188,memberB|INMT-FAM188Breadthrough(NMDcandidate)	11185///84182///100526825
17010278	-1.5839	-0.663477	1.5839	down	4.81509	4.70021	4.91689	5.54953	5.26207	5.61102
16910552	-1.58501	-0.664495	1.58501	down	4.31761	4.23658	4.43381	4.89305	4.81959	5.26884
17010522	-1.58862	-0.667775	1.58862	down	5.17649	5.28112	4.96459	5.61298	5.85028	5.96226	IRAK1BP1	interleukin1receptorassociatedkinase1bindingprotein1	134728
16743111	-1.58893	-0.668056	1.58893	down	6.15269	5.86583	5.87884	6.34856	6.661	6.89196	CTSC	cathepsinC	1075
17038309	-1.58929	-0.668382	1.58929	down	8.7872	8.83233	8.87444	9.7033	9.43403	9.36178
16852433	-1.59022	-0.669223	1.59022	down	7.04826	6.70477	6.73691	7.29986	7.55842	7.63934	POLI	polymerase(DNAdirected)iota	11201
17026331	-1.59083	-0.669781	1.59083	down	8.82312	8.85587	8.85143	9.72722	9.45492	9.35762
16715133	-1.5912	-0.670118	1.5912	down	7.18681	7.18089	7.15132	7.86503	7.84075	7.82359	PPA1	pyrophosphatase(inorganic)1	5464
16682144	-1.59192	-0.670763	1.59192	down	5.50875	5.70604	5.54749	5.97077	6.25584	6.54796	ANO7P1	anoctamin7pseudogene1	101927546
16830158	-1.59251	-0.671298	1.59251	down	4.56295	4.8808	4.92388	5.6639	5.22485	5.49276	WSCD1	WSCdomaincontaining1	23302
16814001	-1.59252	-0.671308	1.59252	down	6.33097	6.42049	6.39139	6.90215	7.06396	7.19066	TARSL2	threonyl-tRNAsynthetase-like2	123283
16718938	-1.59405	-0.672699	1.59405	down	6.08517	5.79258	5.85007	6.70192	6.55236	6.49164	RGS10	regulatorofG-proteinsignaling10	6001
16866867	-1.59413	-0.67277	1.59413	down	9.02107	8.87367	9.00066	9.75877	9.53383	9.6211	MOB3A	MOBkinaseactivator3A	126308
16887062	-1.59427	-0.672893	1.59427	down	5.28927	4.79779	5.03377	5.53956	5.70416	5.89579	SCN2A	sodiumchannel,voltagegated,typeIIalphasubunit	6326
16992347	-1.59539	-0.673905	1.59539	down	5.03563	4.6871	4.90373	5.47023	5.69199	5.48597	FGF18	fibroblastgrowthfactor18	8817
16983412	-1.59539	-0.673911	1.59539	down	7.77601	7.6096	7.65947	8.52195	8.27187	8.27301	FBXL7	F-boxandleucine-richrepeatprotein7	23194
16888912	-1.59623	-0.674671	1.59623	down	8.80129	8.88225	8.81436	9.37574	9.5362	9.60998	MYO1B	myosinIB	4430
16763373	-1.59731	-0.675647	1.59731	down	5.50611	5.32992	5.41325	5.81667	6.31187	6.14769	PUS7L	pseudouridylatesynthase7-like	83448
16880538	-1.59833	-0.676562	1.59833	down	7.39851	7.5088	7.59917	8.14675	8.26684	8.12258	EHBP1	EHdomainbindingprotein1	23301
17023551	-1.59863	-0.676836	1.59863	down	6.49057	6.12386	6.36843	6.88651	7.02455	7.10231	EPB41L2	erythrocytemembraneproteinband4.1-like2	2037
16798744	-1.59873	-0.676926	1.59873	down	5.72916	5.68011	5.55467	6.50461	6.44425	6.04587	GOLGA8Q	golginA8family,memberQ	727909
16911338	-1.60006	-0.678122	1.60006	down	8.7167	8.3378	8.22026	8.96548	9.17699	9.16667	PLCB4	phospholipaseC,beta4	5332
16771430	-1.60007	-0.678136	1.60007	down	6.71059	6.65853	6.43358	7.3035	7.28432	7.24929	CAMKK2	calcium/calmodulin-dependentproteinkinasekinase2,beta	10645
16955064	-1.60032	-0.678363	1.60032	down	9.72635	9.57324	9.66993	10.2467	10.3981	10.3599	TKT	transketolase	7086
16851586	-1.60115	-0.679109	1.60115	down	5.98064	5.70851	5.64326	6.54955	6.30193	6.51825	CABYR	calciumbindingtyrosine-(Y)-phosphorylationregulated	26256
16880168	-1.60231	-0.680152	1.60231	down	5.1341	4.55924	4.86125	5.32373	5.76493	5.50638	RPL23AP32	ribosomalproteinL23apseudogene32	56969
17084605	-1.60355	-0.681265	1.60355	down	6.82022	6.74581	6.63562	7.32806	7.30315	7.61424	UNC13B	unc-13homologB(C.elegans)	10497
16658641	-1.60392	-0.681603	1.60392	down	5.04322	4.43642	4.73182	5.39856	5.4866	5.37111	LOC102724571		102724571
16668817	-1.60422	-0.681871	1.60422	down	6.68197	6.58389	6.64746	7.29003	7.20234	7.46656	MOV10	Mov10RISCcomplexRNAhelicase	4343
16890935	-1.60519	-0.682745	1.60519	down	4.577	4.56555	4.5978	5.31151	5.1605	5.31658	PLCD4	phospholipaseC,delta4	84812
16798587	-1.60664	-0.684042	1.60664	down	5.45613	5.2177	5.39792	5.91549	6.19957	6.00881	WHAMMP2	WASproteinhomologassociatedwithactin,golgimembranesandmicrotubulespseudogene2	440253
16831442	-1.60695	-0.684323	1.60695	down	4.99077	4.92191	5.04111	5.71549	5.57257	5.7187	TRPV2	transientreceptorpotentialcationchannel,subfamilyV,member2	51393
16852966	-1.60719	-0.684537	1.60719	down	5.28395	5.20196	5.34241	5.86332	5.93249	6.08613	CCDC102B	coiled-coildomaincontaining102B	79839
16829922	-1.60875	-0.68594	1.60875	down	7.24581	6.83948	6.97258	7.99971	7.57855	7.53744	MINK1	misshapen-likekinase1	50488
17096471	-1.60885	-0.686027	1.60885	down	6.44142	6.12761	6.36911	7.12919	6.97794	6.8891	TBC1D2	TBC1domainfamily,member2	55357
16840321	-1.60908	-0.686236	1.60908	down	6.08324	5.75007	5.65633	6.66558	6.47463	6.40814	NLRP1	NLRfamily,pyrindomaincontaining1	22861
16917183	-1.60912	-0.686275	1.60912	down	6.89662	6.72303	6.7336	7.60557	7.451	7.3555	JAG1	jagged1	182
16727164	-1.60917	-0.68632	1.60917	down	5.13293	5.17317	5.29776	5.72578	6.16833	5.76872	CCDC85B	coiled-coildomaincontaining85B	11007
16936452	-1.60961	-0.686714	1.60961	down	9.13058	9.10681	9.06434	9.96818	9.72	9.67369	PLXNB2	plexinB2	23654
16881069	-1.6098	-0.686877	1.6098	down	8.68378	8.68975	8.64427	9.30773	9.5088	9.26191	ANXA4	annexinA4	307
16888979	-1.60989	-0.686962	1.60989	down	5.65847	5.63785	5.24631	6.12422	6.34476	6.13454	NABP1	nucleicacidbindingprotein1	64859
17066420	-1.61082	-0.687795	1.61082	down	4.80518	4.82618	4.84102	5.60051	5.66252	5.27273	NPM2	nucleophosmin/nucleoplasmin2	10361
16671874	-1.6109	-0.687866	1.6109	down	9.13075	9.04374	8.91035	9.87029	9.63982	9.63833	SYT11	synaptotagminXI	23208
17106546	-1.61192	-0.688777	1.61192	down	10.1971	10.259	10.1176	10.9092	10.8295	10.9013	PGRMC1	progesteronereceptormembranecomponent1	10857
16949264	-1.61316	-0.689893	1.61316	down	5.30713	4.89465	5.08249	5.86343	5.78828	5.70224	LOC344887	NmrA-likefamilydomaincontaining1pseudogene	344887
16979133	-1.61381	-0.690466	1.61381	down	5.92434	6.08499	5.9723	6.52456	6.77769	6.75078	CAMK2D	calcium/calmodulin-dependentproteinkinaseIIdelta	817
16928372	-1.61461	-0.691187	1.61461	down	4.78168	4.52557	4.87065	5.34706	5.28795	5.61645	KIAA1671		85379
17005169	-1.61509	-0.691614	1.61509	down	6.11648	5.78587	6.14592	6.5683	6.68945	6.86535	KDM1B	lysine(K)-specificdemethylase1B	221656
17121496	-1.61816	-0.69435	1.61816	down	7.35743	7.37339	7.03975	8.09534	7.93965	7.81864
16801512	-1.61884	-0.694959	1.61884	down	6.41532	6.47878	6.36914	7.27154	6.91148	7.16511	FAM63B	familywithsequencesimilarity63,memberB	54629
17098642	-1.61912	-0.695214	1.61912	down	8.07666	7.85624	7.84133	8.5519	8.67216	8.63581	ST6GALNAC6	ST6(alpha-N-acetyl-neuraminyl-2,3-beta-galactosyl-1,3)-N-acetylgalactosaminidealpha-2,6-sialyltransferase6	30815
16945051	-1.6196	-0.695641	1.6196	down	8.29543	8.11242	8.26121	8.98939	8.86822	8.89837	PLXNA1	plexinA1	5361
17057525	-1.61967	-0.695703	1.61967	down	8.82938	8.56428	8.72252	9.5944	9.33427	9.27462	TNS3	tensin3	64759
16658064	-1.6197	-0.695725	1.6197	down	5.11327	5.17173	4.94969	5.82374	5.83116	5.66697	TNFRSF14	tumornecrosisfactorreceptorsuperfamily,member14	8764
17013954	-1.61981	-0.695823	1.61981	down	5.61223	5.64543	5.80961	6.48056	6.39304	6.28115	TIAM2	T-celllymphomainvasionandmetastasis2	26230
16712480	-1.62043	-0.696379	1.62043	down	5.37368	5.26235	5.00307	5.93949	6.00147	5.78727	LOC100499489		100499489
17005420	-1.62138	-0.697218	1.62138	down	6.83767	6.99557	6.68886	7.50506	7.51137	7.59733	LRRC16A	leucinerichrepeatcontaining16A	55604
16848489	-1.6214	-0.697238	1.6214	down	6.98901	6.77726	6.79199	7.52649	7.43759	7.68589	CDC42EP4	CDC42effectorprotein(RhoGTPasebinding)4	23580
16799357	-1.62163	-0.697443	1.62163	down	7.93434	7.88679	7.7639	8.5136	8.55695	8.60681	EIF2AK4	eukaryotictranslationinitiationfactor2alphakinase4	440275
16971443	-1.62355	-0.699148	1.62355	down	4.48948	4.54743	4.57453	5.02036	5.42147	5.26705	FAM160A1	familywithsequencesimilarity160,memberA1	729830
17096213	-1.62401	-0.699556	1.62401	down	5.6896	5.48304	5.58302	6.25992	6.08343	6.51097	CDC14B	celldivisioncycle14B	8555
17060503	-1.62437	-0.699883	1.62437	down	5.0756	4.82364	5.17523	5.9457	5.76187	5.46655	GAL3ST4	galactose-3-O-sulfotransferase4	79690
16734154	-1.62536	-0.700758	1.62536	down	7.39942	7.2948	7.4071	8.20919	8.07196	7.92245	POLR2L	polymerase(RNA)II(DNAdirected)polypeptideL,7.6kDa	5441
16919547	-1.6263	-0.701596	1.6263	down	7.25024	7.06683	7.1368	7.93649	7.83576	7.78641	SLPI	secretoryleukocytepeptidaseinhibitor	6590
16918455	-1.62678	-0.702024	1.62678	down	5.70917	5.21741	5.60607	6.28639	6.17011	6.18223	PXMP4	peroxisomalmembraneprotein4	11264
17098364	-1.627	-0.702213	1.627	down	5.46477	5.18731	5.18663	5.79318	5.95773	6.19443	SCAI	suppressorofcancercellinvasion	286205
16808308	-1.62704	-0.702253	1.62704	down	5.71823	5.72484	5.41254	6.36252	6.38723	6.21261	PPIP5K1	diphosphoinositolpentakisphosphatekinase1	9677
16713614	-1.62813	-0.703213	1.62813	down	6.45477	6.24996	6.34099	7.06009	7.17102	6.92425	MARCH8	membraneassociatedringfinger8	220972
16879067	-1.62821	-0.703285	1.62821	down	9.11455	9.06645	8.9892	9.84737	9.77159	9.6611	CRIM1	cysteinerichtransmembraneBMPregulator1(chordin-like)	51232
16712046	-1.62869	-0.703713	1.62869	down	5.35487	5.22816	5.25406	5.99978	5.99649	5.95195	NMT2	N-myristoyltransferase2	9397
17125844	-1.62902	-0.704001	1.62902	down	5.54982	5.6184	5.9346	6.70562	6.14831	6.3609
17082366	-1.62934	-0.704287	1.62934	down	6.90478	6.87784	6.96484	7.92361	7.47961	7.4571	PLEC	plectin	5339
17120672	-1.62944	-0.704377	1.62944	down	7.09279	7.10557	7.09322	7.78441	7.84013	7.78017
16957106	-1.6296	-0.704515	1.6296	down	7.12684	7.04653	6.68789	7.58603	7.74741	7.64136	IFT57	intraflagellartransport57	55081
16796796	-1.63113	-0.705868	1.63113	down	5.16944	5.15441	5.42198	6.06301	5.94645	5.85397	MIR1247|DIO3OS	microRNA1247|DIO3oppositestrand/antisenseRNA(headtohead)	100302145///64150
17021092	-1.63152	-0.706215	1.63152	down	6.22135	6.30187	6.41764	7.01484	6.96573	7.07895	FAM46A	familywithsequencesimilarity46,memberA	55603
16982546	-1.63245	-0.707037	1.63245	down	6.51685	6.55144	6.45545	7.41546	7.06431	7.16507	AHRR|PDCD6	aryl-hydrocarbonreceptorrepressor|programmedcelldeath6	57491///10016
17121944	-1.63325	-0.707747	1.63325	down	5.76525	5.85455	6.03223	6.70515	6.40202	6.66811
16761877	-1.63566	-0.70987	1.63566	down	7.68285	7.49513	7.4815	8.04168	8.3691	8.37831	EPS8	epidermalgrowthfactorreceptorpathwaysubstrate8	2059
16697927	-1.63641	-0.710532	1.63641	down	5.79711	5.34231	5.23463	6.18235	6.07079	6.2525	PHLDA3	pleckstrinhomology-likedomain,familyA,member3	23612
16666694	-1.63667	-0.710763	1.63667	down	4.6853	4.53133	4.61332	5.07956	5.49621	5.38648	WDR63	WDrepeatdomain63	126820
16918953	-1.6367	-0.710793	1.6367	down	7.37925	7.23674	7.22813	7.7616	8.17377	8.04113	NDRG3	NDRGfamilymember3	57446
16781285	-1.63822	-0.712131	1.63822	down	9.42848	9.42134	9.30534	10.2528	10.0373	10.0014	GAS6	growtharrest-specific6	2621
16716590	-1.6393	-0.713084	1.6393	down	8.82114	8.74092	8.7869	9.57792	9.50038	9.40991	MYOF	myoferlin	26509
16973934	-1.63951	-0.713264	1.63951	down	7.88586	7.74715	7.60867	8.73501	8.43331	8.21316	CYTL1	cytokinelike1	54360
17111918	-1.63997	-0.713666	1.63997	down	6.47617	5.98026	6.19448	7.02158	6.92859	6.84174	ZMYM3	zincfinger,MYM-type3	9203
17121498	-1.64024	-0.713907	1.64024	down	7.08787	7.36559	6.88274	8.01801	7.84252	7.6174
16924068	-1.64078	-0.714383	1.64078	down	7.05128	6.71823	6.83873	7.68306	7.5025	7.56583	PRMT2	proteinargininemethyltransferase2	3275
16709072	-1.64164	-0.715138	1.64164	down	6.83741	6.80142	6.76888	7.45949	7.6078	7.48583	ADD3	adducin3(gamma)	120
16791991	-1.64169	-0.715184	1.64169	down	8.20697	8.30173	8.20829	9.32803	8.86234	8.67216	NFKBIA	nuclearfactorofkappalightpolypeptidegeneenhancerinB-cellsinhibitor,alpha	4792
17121236	-1.64285	-0.716201	1.64285	down	7.02018	6.5829	6.87839	7.24206	7.83331	7.55469
16984772	-1.64294	-0.71628	1.64294	down	5.7222	5.92141	5.6656	6.51801	6.44773	6.49231	SNX18	sortingnexin18	112574
16705199	-1.64462	-0.717756	1.64462	down	7.69955	7.54901	7.73045	8.09469	8.58684	8.45075	ARID5B	ATrichinteractivedomain5B(MRF1-like)	84159
16688339	-1.64481	-0.717918	1.64481	down	8.44118	8.49747	8.51635	9.19658	9.2735	9.13867	WLS	wntlessWntligandsecretionmediator	79971
16971382	-1.64485	-0.717955	1.64485	down	6.01808	5.61004	5.67137	6.49901	6.49368	6.46067	DCLK2	doublecortin-likekinase2	166614
16839352	-1.64666	-0.71954	1.64666	down	9.4094	9.24213	9.30385	10.2128	9.98239	9.91881	MYO1C	myosinIC	4641
17109078	-1.64923	-0.72179	1.64923	down	5.37355	5.26104	5.53901	5.95645	6.18521	6.1973	ARHGAP6	RhoGTPaseactivatingprotein6	395
16848953	-1.65109	-0.723422	1.65109	down	5.62053	6.05067	5.94504	6.95238	6.42515	6.40898	TRIM47	tripartitemotifcontaining47	91107
16805474	-1.65203	-0.724243	1.65203	down	6.02075	5.42733	5.36185	6.3298	6.26466	6.38819	ARRDC4	arrestindomaincontaining4	91947
16689752	-1.65289	-0.724988	1.65289	down	7.30549	7.15851	7.10929	7.79948	8.00016	7.9486	GCLM	glutamate-cysteineligase,modifiersubunit	2730
16842834	-1.65507	-0.726892	1.65507	down	6.56385	6.68437	6.62549	7.5402	7.39972	7.11446	FLOT2	flotillin2	2319
16840788	-1.6558	-0.727525	1.6558	down	8.53484	8.3445	8.36353	9.19572	9.12109	9.10864	TRAPPC1	traffickingproteinparticlecomplex1	58485
16942458	-1.66104	-0.732089	1.66104	down	4.6052	4.59977	4.35961	5.1119	5.25561	5.39333	ADAMTS9-AS2	ADAMTS9antisenseRNA2	100507098
16943548	-1.66139	-0.732393	1.66139	down	7.75919	7.59513	7.5363	8.20048	8.47935	8.40797	ALCAM	activatedleukocytecelladhesionmolecule	214
16702547	-1.66355	-0.734262	1.66355	down	7.86096	7.91245	7.88161	8.66573	8.58857	8.6035	OPTN	optineurin	10133
16850806	-1.66493	-0.735465	1.66493	down	5.18653	4.86665	5.03046	6.00015	5.70711	5.58278	MTCL1	microtubulecrosslinkingfactor1	23255
17097072	-1.66504	-0.73556	1.66504	down	8.39935	8.23952	8.233	9.05808	8.97965	9.04082	SVEP1	sushi,vonWillebrandfactortypeA,EGFandpentraxindomaincontaining1	79987
17003065	-1.66859	-0.738626	1.66859	down	7.20373	7.03574	7.17102	8.06612	7.71875	7.8415	CLTB	clathrin,lightchainB	1212
16956285	-1.66872	-0.738742	1.66872	down	7.21433	7.03223	7.39665	8.03721	7.84863	7.97361	PDZRN3	PDZdomaincontainingringfinger3	23024
16879679	-1.66961	-0.739511	1.66961	down	5.46584	5.37183	5.34958	6.27143	6.169	5.96536	PRKCE	proteinkinaseC,epsilon	5581
16858805	-1.67052	-0.740299	1.67052	down	10.2919	10.2403	10.2325	11.0069	10.9272	11.0515	NFIX	nuclearfactorI/X(CCAAT-bindingtranscriptionfactor)	4784
17060758	-1.67097	-0.740686	1.67097	down	7.0899	6.88729	6.91454	7.85417	7.60484	7.65478	EPHB4	EPHreceptorB4	2050
16760419	-1.67145	-0.7411	1.67145	down	5.36007	5.19718	5.15966	6.18939	5.97229	5.77853	IFFO1	intermediatefilamentfamilyorphan1	25900
16922243	-1.67217	-0.741725	1.67217	down	6.54646	6.58603	6.61682	7.39467	7.28456	7.29526	IL10RB	interleukin10receptor,beta	3588
16886757	-1.67234	-0.741868	1.67234	down	6.5603	6.23692	6.22872	7.13562	7.21546	6.90046	PKP4	plakophilin4	8502
16737344	-1.67323	-0.742636	1.67323	down	7.62075	7.39961	7.62715	8.24837	8.35599	8.27105	PAMR1	peptidasedomaincontainingassociatedwithmuscleregeneration1	25891
17056426	-1.6741	-0.743383	1.6741	down	4.39181	4.34892	4.39035	4.80563	5.33187	5.22373	PDE1C	phosphodiesterase1C,calmodulin-dependent70kDa	5137
16745997	-1.67438	-0.74363	1.67438	down	6.09661	5.96845	6.21879	6.84452	6.85547	6.81475	ETS1	v-etsavianerythroblastosisvirusE26oncogenehomolog1	2113
17123104	-1.67496	-0.744123	1.67496	down	5.94027	6.02434	5.80687	6.6148	6.62337	6.76568
16999321	-1.67772	-0.746501	1.67772	down	5.30187	5.41675	5.22728	6.04042	6.06354	6.08143	ZNF608	zincfingerprotein608	57507
16706906	-1.6794	-0.747947	1.6794	down	6.16271	6.09741	6.10554	6.98876	6.77166	6.84909	ADIRF	adipogenesisregulatoryfactor	10974
16723662	-1.67959	-0.748105	1.67959	down	6.97679	6.54402	7.13165	7.84367	7.56392	7.48919	FJX1	fourjointedbox1	24147
16847321	-1.68138	-0.749644	1.68138	down	7.47955	7.16335	6.84743	7.79887	7.95542	7.98498	HEATR6	HEATrepeatcontaining6	63897
16930173	-1.68218	-0.750332	1.68218	down	6.70792	6.77452	7.03572	7.45619	7.63723	7.67573	APOBEC3D	apolipoproteinBmRNAeditingenzyme,catalyticpolypeptide-like3D	140564
16895179	-1.68425	-0.752105	1.68425	down	7.09893	7.03792	6.83318	7.76905	7.78922	7.66808	TP53I3	tumorproteinp53inducibleprotein3	9540
16919567	-1.6851	-0.752837	1.6851	down	9.4159	9.4049	9.23952	9.87593	10.2129	10.23	SDC4	syndecan4	6385
16920047	-1.68712	-0.754562	1.68712	down	5.55159	5.49133	5.98437	6.65853	6.25363	6.37882	PREX1	phosphatidylinositol-3,4,5-trisphosphate-dependentRacexchangefactor1	57580
17043294	-1.68904	-0.756204	1.68904	down	8.69189	8.53381	8.49679	9.34488	9.35181	9.29441	FSCN1	fascinactin-bundlingprotein1	6624
17066224	-1.69157	-0.758362	1.69157	down	7.91428	7.70716	7.57809	8.45512	8.42412	8.59537	SH2D4A	SH2domaincontaining4A	63898
16812406	-1.6929	-0.759497	1.6929	down	5.27867	5.14514	4.73316	5.76735	5.66662	6.00149	STARD5	StAR-relatedlipidtransferdomaincontaining5	80765
16778355	-1.69455	-0.7609	1.69455	down	10.1046	9.82289	10.0354	10.5135	10.8665	10.8657	LHFP	lipomaHMGICfusionpartner	10186
16687618	-1.69527	-0.761513	1.69527	down	8.39191	8.27467	8.2649	9.12379	9.07744	9.0148	DHCR24	24-dehydrocholesterolreductase	1718
16720077	-1.69563	-0.76182	1.69563	down	7.4215	7.30319	7.35166	8.02098	8.10873	8.23211	IFITM2	interferoninducedtransmembraneprotein2	10581
16978417	-1.6958	-0.761963	1.6958	down	6.62555	6.6785	6.71437	7.35634	7.41271	7.53527	SLC39A8	solutecarrierfamily39(zinctransporter),member8	64116
17013197	-1.69678	-0.762804	1.69678	down	6.44499	6.21481	6.14849	6.81095	7.0665	7.21924	PEX3	peroxisomalbiogenesisfactor3	8504
16889249	-1.69884	-0.764551	1.69884	down	5.11803	5.24934	5.41874	6.06106	6.07845	5.94025
17122204	-1.70049	-0.765954	1.70049	down	6.27321	5.94802	6.11423	6.71478	6.94667	6.97187
16760329	-1.70059	-0.766036	1.70059	down	7.07083	7.08267	7.16837	7.98635	7.80094	7.83269	TNFRSF1A	tumornecrosisfactorreceptorsuperfamily,member1A	7132
16966685	-1.70153	-0.766833	1.70153	down	7.61005	7.4071	7.52457	8.28391	8.3521	8.2062	SPATA18	spermatogenesisassociated18	132671
16833839	-1.70165	-0.766934	1.70165	down	6.39739	6.2867	6.27681	7.16016	7.10422	6.99732	ERBB2|MIR4728	erb-b2receptortyrosinekinase2|microRNA4728	2064///100616132
16846962	-1.70196	-0.767199	1.70196	down	5.27545	5.1887	5.61197	6.16158	5.97969	6.23644	CUEDC1	CUEdomaincontaining1	404093
16808330	-1.70202	-0.76725	1.70202	down	5.59747	5.36993	5.12886	6.13695	6.17338	6.08767	PPIP5K1	diphosphoinositolpentakisphosphatekinase1	9677
16893531	-1.70215	-0.767357	1.70215	down	6.34906	6.07006	6.24008	7.10511	7.03175	6.82441	BOK	BCL2-relatedovariankiller	666
16878731	-1.70258	-0.767719	1.70258	down	7.82597	7.68483	7.64351	8.41155	8.47923	8.56668	EHD3	EHdomaincontaining3	30845
16700400	-1.70325	-0.768292	1.70325	down	5.53188	5.47128	5.63718	6.14654	6.2979	6.50078	C1orf198	chromosome1openreadingframe198	84886
16854316	-1.7034	-0.768419	1.7034	down	6.77472	6.59279	6.76522	7.32131	7.69026	7.42641	OSBPL1A	oxysterolbindingprotein-like1A	114876
16700515	-1.70355	-0.768542	1.70355	down	5.81977	5.56333	5.65645	6.5254	6.58003	6.23976	SIPA1L2	signal-inducedproliferation-associated1like2	57568
16850724	-1.70615	-0.770744	1.70615	down	4.68208	4.71843	4.46356	5.49292	5.2531	5.43028	ARHGAP28	RhoGTPaseactivatingprotein28	79822
16971910	-1.70689	-0.771372	1.70689	down	4.38063	4.37713	4.39848	5.13924	5.03124	5.29987	RXFP1	relaxin/insulin-likefamilypeptidereceptor1	59350
16825997	-1.70819	-0.772465	1.70819	down	6.62634	6.25924	6.4892	7.25774	7.21445	7.22	PYCARD	PYDandCARDdomaincontaining	29108
17054846	-1.70847	-0.772703	1.70847	down	7.26733	6.78068	7.00569	7.75136	7.88736	7.73309
16851309	-1.70999	-0.773984	1.70999	down	4.74545	4.62841	4.55163	5.45198	5.48661	5.30885	GREB1L	growthregulationbyestrogeninbreastcancer-like	80000
16902945	-1.71012	-0.774096	1.71012	down	4.63061	4.52188	4.54518	5.28142	5.48242	5.25611	NCKAP5	NCK-associatedprotein5	344148
16940005	-1.71079	-0.774666	1.71079	down	5.72267	5.20679	5.70947	6.41387	6.44862	6.10044	TMEM42|MIR564	transmembraneprotein42|microRNA564	131616///693149
16918722	-1.7121	-0.775771	1.7121	down	5.55126	5.54548	5.68251	6.39069	6.4097	6.30616	GDF5	growthdifferentiationfactor5	8200
17121382	-1.71516	-0.778346	1.71516	down	7.39682	7.3665	7.27712	8.32804	8.05297	7.99447
17084710	-1.71559	-0.778701	1.71559	down	6.6853	6.32134	6.37125	7.42832	7.15748	7.1282	CCDC107	coiled-coildomaincontaining107	203260
16778584	-1.71598	-0.779029	1.71598	down	5.41226	5.05042	5.20171	5.77972	5.96239	6.25937	ENOX1	ecto-NOXdisulfide-thiolexchanger1	55068
17021049	-1.71678	-0.779708	1.71678	down	5.85321	5.56793	5.73043	6.6691	6.39422	6.42738	HMGN3	highmobilitygroupnucleosomalbindingdomain3	9324
17047918	-1.71706	-0.77994	1.71706	down	7.1467	6.83397	6.64029	7.499	7.75393	7.70785	CROT	carnitineO-octanoyltransferase	54677
16856350	-1.71726	-0.780108	1.71726	down	9.94281	9.6906	9.49759	10.5503	10.4635	10.4576	CNN2	calponin2	1265
17013283	-1.71834	-0.781017	1.71834	down	7.36522	7.30279	7.41627	8.07308	8.1935	8.16075	UTRN	utrophin	7402
16894710	-1.71894	-0.781519	1.71894	down	5.16542	5.02532	5.06321	5.90099	5.89765	5.79987	FAM49A	familywithsequencesimilarity49,memberA	81553
16855673	-1.72189	-0.783991	1.72189	down	5.36669	5.51409	5.249	6.03757	6.23397	6.21022	BCL2	B-cellCLL/lymphoma2	596
16808318	-1.72443	-0.786122	1.72443	down	5.42274	5.381	5.04815	6.29344	5.79521	6.12161	PPIP5K1	diphosphoinositolpentakisphosphatekinase1	9677
16825266	-1.72531	-0.786854	1.72531	down	8.87426	8.65135	8.76394	9.58994	9.45616	9.60401	XPO6	exportin6	23214
16810847	-1.72667	-0.787995	1.72667	down	7.42152	7.25936	7.44952	8.07156	8.18936	8.23345	DENND4A	DENN/MADDdomaincontaining4A	10260
16769972	-1.72748	-0.788671	1.72748	down	7.56254	7.47791	7.64243	8.54562	8.27943	8.22384	GLTP	glycolipidtransferprotein	51228
16984032	-1.7282	-0.789266	1.7282	down	6.84591	6.51685	6.73277	7.22837	7.63066	7.60431	SKP2	S-phasekinase-associatedprotein2,E3ubiquitinproteinligase	6502
17045032	-1.72866	-0.789656	1.72866	down	5.5593	5.26427	5.34778	6.04216	6.24016	6.25799	BBS9	Bardet-Biedlsyndrome9	27241
16851565	-1.72902	-0.789954	1.72902	down	7.00804	6.88839	6.90724	7.66452	7.67068	7.83834	TTC39C	tetratricopeptiderepeatdomain39C	125488
16714135	-1.72961	-0.790449	1.72961	down	6.01087	6.06173	5.68452	6.83909	6.61752	6.67185	ERCC6|ERCC6-PGBD3	excisionrepaircross-complementationgroup6|ERCC6-PGBD3readthrough|piggyBactransposableelementderived3	2074///101243544///267004
16866838	-1.73106	-0.791656	1.73106	down	8.87388	8.72513	8.72954	9.8015	9.51311	9.38891	BTBD2	BTB(POZ)domaincontaining2	55643
16897112	-1.73158	-0.792093	1.73158	down	7.42074	7.27271	7.13419	7.88722	8.11869	8.198	PREPL	prolylendopeptidase-like	9581
17015919	-1.73288	-0.793175	1.73288	down	7.93061	7.8372	7.81353	8.63001	8.68976	8.6411	KIF13A	kinesinfamilymember13A	63971
16801850	-1.73367	-0.793833	1.73367	down	7.81075	7.59811	7.71151	8.38424	8.5403	8.57734	RAB8B		51762
17063461	-1.73497	-0.79491	1.73497	down	9.58179	9.58388	9.5456	10.3207	10.3378	10.4375	HIPK2	homeodomaininteractingproteinkinase2	28996
16914327	-1.73789	-0.797339	1.73789	down	6.04282	5.91294	5.77451	6.91304	6.65898	6.55026	SNX21	sortingnexinfamilymember21	90203
16808310	-1.73799	-0.797421	1.73799	down	5.1157	4.77017	5.05675	5.88352	5.73389	5.71748	PPIP5K1	diphosphoinositolpentakisphosphatekinase1	9677
16704977	-1.73842	-0.797777	1.73842	down	5.99583	5.86034	5.6491	6.48141	6.52713	6.89007	PRKG1	proteinkinase,cGMP-dependent,typeI	5592
17121154	-1.73895	-0.798218	1.73895	down	6.27926	6.59329	6.30128	7.08916	7.22706	7.25227
17111994	-1.74019	-0.799247	1.74019	down	5.06152	5.06115	5.14688	5.92788	5.82123	5.91818	RGAG4	retrotransposongagdomaincontaining4	340526
17061129	-1.74039	-0.799408	1.74039	down	7.1296	6.8496	6.98511	7.95456	7.74733	7.66064	RASA4B	RASp21proteinactivator4B	100271927///10156
16999245	-1.74158	-0.800397	1.74158	down	7.1647	6.71778	6.99595	7.79112	7.71892	7.76959	PPIC	peptidylprolylisomeraseC(cyclophilinC)	5480
16825661	-1.74619	-0.804213	1.74619	down	6.62546	6.51699	6.63996	7.38892	7.47294	7.33319	MAPK3	mitogen-activatedproteinkinase3	5595
17051286	-1.74648	-0.80445	1.74648	down	8.63684	8.3114	8.4417	9.49941	9.10528	9.19859	FLNC	filaminC,gamma	2318
16669796	-1.74794	-0.805658	1.74794	down	7.24477	6.99434	6.91755	7.93815	7.81423	7.82127	TXNIP	thioredoxininteractingprotein	10628
16756136	-1.74812	-0.805806	1.74812	down	6.91149	6.70691	6.85572	7.52354	7.70056	7.66744	HCFC2	hostcellfactorC2	29915
16854904	-1.74952	-0.806963	1.74952	down	5.22403	5.17745	5.35228	6.01055	6.05688	6.10722	PSTPIP2	proline-serine-threoninephosphataseinteractingprotein2	9050
16831013	-1.75266	-0.809548	1.75266	down	5.84265	6.04033	5.97102	7.04918	6.76472	6.46874	NTN1	netrin1	9423
16847319	-1.75344	-0.810191	1.75344	down	9.34052	9.32751	9.16332	10.2132	10.1323	9.91638	MIR4737	microRNA4737	100616210
17122400	-1.75567	-0.812021	1.75567	down	6.08869	5.76948	6.34602	6.66747	7.03444	6.93834
16694701	-1.7557	-0.812045	1.7557	down	7.4451	7.55071	7.34412	8.51663	8.14771	8.11171	CRABP2	cellularretinoicacidbindingprotein2	1382
16689869	-1.75869	-0.8145	1.75869	down	5.35181	4.96625	5.18288	6.11938	5.85321	5.97185	F3	coagulationfactorIII(thromboplastin,tissuefactor)	2152
16811858	-1.75876	-0.814557	1.75876	down	6.18647	6.07424	5.95917	7.04451	7.03333	6.58571	CSPG4	chondroitinsulfateproteoglycan4	1464
16847949	-1.7594	-0.81508	1.7594	down	6.30653	6.06895	6.12439	7.04238	6.94947	6.95326	CEP112	centrosomalprotein112kDa	201134
16854856	-1.75963	-0.81527	1.75963	down	7.01621	6.88025	6.91874	7.9048	7.73351	7.62271	EPG5	ectopicP-granulesautophagyprotein5homolog(C.elegans)	57724
16712773	-1.76043	-0.815929	1.76043	down	8.60488	8.24463	8.01985	9.09442	9.14877	9.07396	MKX	mohawkhomeobox	283078
17110369	-1.76053	-0.816011	1.76053	down	6.82521	7.10178	6.90929	7.60041	7.78159	7.90232	LOC105373192		105373192
17092767	-1.76114	-0.816507	1.76114	down	6.57959	6.42922	6.24852	7.09137	7.2975	7.31798	MLLT3	myeloid/lymphoidormixed-lineageleukemia;translocatedto,3	4300
17123106	-1.76206	-0.817266	1.76206	down	6.30494	6.44158	6.2843	7.16196	7.09398	7.22668
16946077	-1.76217	-0.817349	1.76217	down	5.04802	4.89386	5.04932	5.52768	5.96925	5.94632	IL20RB	interleukin20receptorbeta	53833
16851486	-1.76435	-0.819139	1.76435	down	7.4956	7.41502	7.50352	8.38672	8.23597	8.24887	LAMA3	laminin,alpha3	3909
17104847	-1.76449	-0.819248	1.76449	down	4.52369	4.7349	4.78196	5.3293	5.53304	5.63595	NHSL2	NHS-like2	340527
17026952	-1.76492	-0.819602	1.76492	down	4.71964	4.75762	5.08195	5.88848	5.47558	5.65396
16761617	-1.76643	-0.820837	1.76643	down	5.81009	5.41568	5.54461	6.05957	6.65206	6.52126	MANSC1	MANSCdomaincontaining1	54682
16833708	-1.76902	-0.822953	1.76902	down	9.19358	9.00416	9.00515	9.96131	9.87811	9.83233	LASP1	LIMandSH3protein1	3927
16712086	-1.76985	-0.823624	1.76985	down	8.99316	8.97657	9.04732	9.78163	9.8385	9.86779	ITGA8	integrinalpha8	8516
16966809	-1.77065	-0.824277	1.77065	down	10.1298	10.1163	9.8617	10.8243	10.8105	10.9457	PDGFRA	platelet-derivedgrowthfactorreceptor,alphapolypeptide	5156
16693082	-1.77404	-0.827037	1.77404	down	5.16122	5.19055	5.25799	5.91075	6.02013	6.15999	SELENBP1	seleniumbindingprotein1	8991
16896343	-1.77644	-0.828989	1.77644	down	4.40284	4.58593	4.54283	5.67442	4.9698	5.37435	LOC100288911		100288911
16855597	-1.77644	-0.828991	1.77644	down	4.82362	5.0622	4.57572	5.51652	5.63167	5.80033
17067190	-1.77651	-0.829047	1.77651	down	7.83482	7.59283	7.49328	8.58083	8.37935	8.44789	DPYSL2	dihydropyrimidinase-like2	1808
16977378	-1.77742	-0.829783	1.77742	down	5.87239	5.45757	5.46123	6.15607	6.3934	6.73107	TMEM150C	transmembraneprotein150C	441027
16885874	-1.77807	-0.830312	1.77807	down	7.09839	7.15834	7.19131	7.97356	7.94191	8.02351	MGAT5	mannosyl(alpha-1,6-)-glycoproteinbeta-1,6-N-acetyl-glucosaminyltransferase	4249
16994272	-1.77861	-0.830747	1.77861	down	8.41776	8.41367	8.46916	9.46902	9.21096	9.11286	SEMA5A	semadomain,seventhrombospondinrepeats(type1andtype1-like),transmembranedomain(TM)andshortcytoplasmicdomain,(semaphorin)5A	9037
16723546	-1.78076	-0.832489	1.78076	down	7.8125	7.66315	7.51103	8.46539	8.52017	8.49858	CAT	catalase	847
16689828	-1.7819	-0.833416	1.7819	down	4.54337	4.4906	4.58554	5.21931	5.40294	5.4975	ARHGAP29	RhoGTPaseactivatingprotein29	9411
17063977	-1.78427	-0.835332	1.78427	down	4.60365	4.85696	4.49021	5.40889	5.32039	5.72754	LOC154761	familywithsequencesimilarity115,memberCpseudogene	154761
16761663	-1.78709	-0.837611	1.78709	down	7.84276	7.91832	8.05109	8.92481	8.61589	8.78431	HEBP1|GPRC5D	hemebindingprotein1|Gprotein-coupledreceptor,classC,group5,memberD	50865///55507
16668785	-1.79028	-0.840188	1.79028	down	6.26618	6.37526	5.84642	6.99502	6.96506	7.04835	WNT2B	wingless-typeMMTVintegrationsitefamily,member2B	7482
16850477	-1.79042	-0.840295	1.79042	down	7.49242	7.55834	7.34535	8.44902	8.10294	8.36502	TYMS	thymidylatesynthetase	7298
16843049	-1.7915	-0.841171	1.7915	down	6.07852	5.909	5.90307	6.82927	6.73965	6.84518	SSH2	slingshotproteinphosphatase2	85464
16877133	-1.79219	-0.841725	1.79219	down	5.7923	5.3879	5.45683	6.21985	6.6667	6.27565	PQLC3	PQlooprepeatcontaining3	130814
16994434	-1.79438	-0.843486	1.79438	down	4.98132	4.99107	4.87312	5.77937	5.90484	5.69175	DNAH5	dynein,axonemal,heavychain5	1767
16718713	-1.79647	-0.845162	1.79647	down	4.92583	4.79483	5.42549	5.88908	5.80473	5.98782	HSPA12A	heatshock70kDaprotein12A	259217
16808304	-1.79743	-0.845939	1.79743	down	6.09562	5.95011	6.21072	7.08127	6.80422	6.90879	PPIP5K1	diphosphoinositolpentakisphosphatekinase1	9677
16827483	-1.7986	-0.846873	1.7986	down	6.53719	6.58016	6.65936	7.64677	7.35248	7.31807	PSMB10	proteasomesubunitbeta10	5699
16739479	-1.79873	-0.846982	1.79873	down	5.38309	5.56575	5.25795	6.3756	6.42918	5.94296	LRRN4CL	LRRN4C-terminallike	221091
17110401	-1.79902	-0.847212	1.79902	down	6.63116	6.58001	6.53116	7.43677	7.36397	7.48323	SLC9A7	solutecarrierfamily9,subfamilyA(NHE7,cationprotonantiporter7),member7	84679
17123290	-1.80163	-0.849303	1.80163	down	4.92645	4.8034	5.00816	6.00482	5.7639	5.5172
16994340	-1.80206	-0.849647	1.80206	down	5.49793	5.44509	5.20937	6.15901	6.21828	6.32404	CMBL	carboxymethylenebutenolidasehomolog(Pseudomonas)	134147
16902646	-1.80403	-0.851222	1.80403	down	4.62758	4.57225	4.70156	5.52942	5.48635	5.4393	HS6ST1	heparansulfate6-O-sulfotransferase1	9394
16672214	-1.8044	-0.851522	1.8044	down	5.02284	4.92072	4.77679	5.7538	5.87209	5.64901	PEAR1	plateletendothelialaggregationreceptor1	375033
16716027	-1.80463	-0.851704	1.80463	down	5.91436	5.6915	5.59825	6.66429	6.57309	6.52184	ANXA11	annexinA11	311
17104313	-1.80589	-0.852711	1.80589	down	5.59192	5.47147	5.42619	6.00688	6.45857	6.58226	AR	androgenreceptor	367
16674604	-1.80826	-0.854602	1.80826	down	5.3969	5.50005	5.24638	6.44973	6.11479	6.14262	MR1	majorhistocompatibilitycomplex,classI-related	3140
16727770	-1.80841	-0.854719	1.80841	down	5.95649	5.56643	6.00773	6.75021	6.73331	6.61128	SSH3	slingshotproteinphosphatase3	54961
16824022	-1.81002	-0.856004	1.81002	down	6.02777	6.23702	5.87	6.51534	7.09649	7.09097
16816660	-1.81123	-0.856969	1.81123	down	6.00417	5.99946	5.96647	7.05744	6.8222	6.66137	TMEM159	transmembraneprotein159	57146
16961704	-1.81146	-0.857152	1.81146	down	7.96709	7.78002	7.8466	8.64754	8.83678	8.68084	TBL1XR1	transducin(beta)-like1X-linkedreceptor1	79718
16838791	-1.81735	-0.861836	1.81735	down	5.36182	5.91064	5.76409	6.66133	6.58417	6.37657	BAHCC1	BAHdomainandcoiled-coilcontaining1	57597
17124802	-1.81826	-0.862558	1.81826	down	10.302	9.965	10.0817	11.1056	10.9103	10.9206
17120058	-1.8185	-0.862746	1.8185	down	7.34778	7.54205	7.70866	8.67402	8.21701	8.2957
16834395	-1.81867	-0.862881	1.81867	down	5.94862	6.11794	6.21881	7.10916	6.64952	7.11534	TUBG2	tubulin,gamma2	27175
16979330	-1.81956	-0.863592	1.81956	down	5.16463	4.82132	4.73212	5.60426	5.75441	5.95018	LINC01061	longintergenicnon-proteincodingRNA1061	401149
16875518	-1.81999	-0.863927	1.81999	down	6.75165	6.38023	6.53058	7.48876	7.32637	7.4391	CDC42EP5	CDC42effectorprotein(RhoGTPasebinding)5	148170
16693976	-1.82179	-0.865353	1.82179	down	5.55422	5.45792	5.58412	6.3606	6.33843	6.49329	MUC1	mucin1,cellsurfaceassociated	4582
17049557	-1.8239	-0.867028	1.8239	down	7.39437	7.62037	7.50894	8.36562	8.42366	8.33548	TRIP6	thyroidhormonereceptorinteractor6	7205
16911040	-1.82597	-0.868666	1.82597	down	7.55194	7.42038	7.39615	8.54823	8.05119	8.37505	CDC25B	celldivisioncycle25B	994
16713530	-1.82607	-0.868745	1.82607	down	7.99959	7.66414	7.70398	8.67967	8.56274	8.73154	CXCL12	chemokine(C-X-Cmotif)ligand12	6387
16954217	-1.82725	-0.869672	1.82725	down	6.56437	6.44169	6.53813	7.35625	7.28371	7.51325	UBA7	ubiquitin-likemodifieractivatingenzyme7	7318
17070177	-1.82756	-0.869915	1.82756	down	6.19493	6.03596	5.87859	6.86839	7.01206	6.83877	ZFHX4	zincfingerhomeobox4	79776
16749939	-1.82778	-0.870091	1.82778	down	6.69314	6.76435	6.57942	7.54274	7.57585	7.52859	LRRK2	leucine-richrepeatkinase2	120892
17080486	-1.82802	-0.870284	1.82802	down	10.3573	10.471	10.267	11.1558	11.2922	11.2582	TNFRSF11B	tumornecrosisfactorreceptorsuperfamily,member11b	4982
16861724	-1.82939	-0.871363	1.82939	down	5.89031	5.89108	5.55294	6.52537	6.71247	6.71059	FAM98C	familywithsequencesimilarity98,memberC	147965
16883194	-1.83163	-0.873124	1.83163	down	5.60731	5.55691	5.50067	6.18964	6.23141	6.8632	LOC100506123		100506123
17121886	-1.83518	-0.875925	1.83518	down	5.30877	5.27131	5.11861	6.15366	6.15684	6.01596
16717412	-1.83578	-0.876394	1.83578	down	6.51309	6.06444	6.50018	7.08484	7.25366	7.3684	DNMBP	dynaminbindingprotein	23268
16697971	-1.83853	-0.87855	1.83853	down	4.60184	4.70533	4.51819	5.40336	5.58113	5.47652	LMOD1	leiomodin1(smoothmuscle)	25802
17013773	-1.84309	-0.882126	1.84309	down	6.24508	6.1201	6.17302	7.01013	7.01004	7.16441	AKAP12	Akinase(PRKA)anchorprotein12	9590
16768297	-1.84426	-0.883043	1.84426	down	7.43849	7.90286	7.65987	8.38932	8.62856	8.63246	DUSP6	dualspecificityphosphatase6	1848
16751601	-1.84441	-0.883162	1.84441	down	6.12113	6.12826	6.12985	7.2451	6.84788	6.93575	TNS2	tensin2	23371
16740640	-1.84475	-0.883425	1.84475	down	5.21695	5.00171	4.90876	5.98766	5.87249	5.91755	C11orf68	chromosome11openreadingframe68	83638
16988651	-1.84662	-0.884887	1.84662	down	5.37558	5.25352	5.31314	5.9807	6.35231	6.26389	GRAMD3	GRAMdomaincontaining3	65983
16791580	-1.84937	-0.887033	1.84937	down	6.23295	6.20325	6.34698	6.89233	7.26191	7.29002	PRKD1	proteinkinaseD1	5587
17121500	-1.84976	-0.887341	1.84976	down	7.09868	6.76138	6.77681	8.02242	7.63836	7.63812
16906733	-1.85054	-0.887948	1.85054	down	6.46797	6.36261	6.36237	6.96885	7.41986	7.46808	STK17B	serine/threoninekinase17b	9262
16963420	-1.85085	-0.888186	1.85085	down	5.32421	5.23718	5.30811	6.23734	6.07943	6.21728	PIGZ	phosphatidylinositolglycananchorbiosynthesisclassZ	80235
17050797	-1.85089	-0.888218	1.85089	down	7.44622	7.43991	7.10377	8.24976	8.27371	8.13109	CPED1	cadherin-likeandPC-esterasedomaincontaining1	79974
16842812	-1.85229	-0.889309	1.85229	down	6.25448	5.96016	6.02594	6.77322	7.12329	7.012	TLCD1	TLCdomaincontaining1	116238
17074896	-1.85545	-0.891768	1.85545	down	4.68006	4.51364	4.53083	5.32353	5.38088	5.69542	SGCZ	sarcoglycanzeta	137868
16712274	-1.85907	-0.894583	1.85907	down	9.41362	9.15864	9.33185	10.3025	10.1477	10.1377
16886105	-1.85911	-0.894609	1.85911	down	5.86858	5.43303	5.50835	6.45411	6.54127	6.49841	HNMT	histamineN-methyltransferase	3176
16779435	-1.85998	-0.895285	1.85998	down	4.77765	4.6645	4.87662	5.83005	5.65968	5.5149	THSD1	thrombospondintype1domaincontaining1	55901
17119962	-1.86027	-0.895508	1.86027	down	7.41674	7.25943	7.4147	8.36713	8.11959	8.29067
16828977	-1.86037	-0.895586	1.86037	down	5.1208	4.96584	4.95302	5.9868	5.86965	5.86997
17120178	-1.86446	-0.89876	1.86446	down	6.25177	6.06288	6.47798	7.1041	7.15733	7.22748
16844775	-1.8658	-0.899794	1.8658	down	4.79121	4.54362	4.49266	5.70544	5.67971	5.14172	KRT19	keratin19,typeI	3880
17096242	-1.86901	-0.902271	1.86901	down	6.64014	6.09608	6.54258	6.98008	7.59735	7.40818	AAED1	AhpC/TSAantioxidantenzymedomaincontaining1	195827
16715962	-1.87082	-0.903668	1.87082	down	6.87617	6.72623	6.55135	7.80513	7.41539	7.64423	ZCCHC24	zincfinger,CCHCdomaincontaining24	219654
16872460	-1.87258	-0.905027	1.87258	down	6.40624	6.47093	6.41512	7.55259	7.20272	7.25207	NUMBL	numbhomolog(Drosophila)-like	9253
16966855	-1.87304	-0.905378	1.87304	down	4.79355	4.70015	4.51356	5.29461	5.60688	5.82191	KIT	v-kitHardy-Zuckerman4felinesarcomaviraloncogenehomolog	3815
17121218	-1.87362	-0.905827	1.87362	down	6.05969	5.96728	6.22252	7.15233	6.88508	6.92955
17075604	-1.87469	-0.906651	1.87469	down	7.54671	7.33834	7.42587	7.98317	8.51958	8.52813	KCTD9	potassiumchanneltetramerizationdomaincontaining9	54793
17096904	-1.88011	-0.910813	1.88011	down	6.66793	6.71476	6.42356	7.68316	7.42747	7.42807	CTNNAL1	catenin(cadherin-associatedprotein),alpha-like1	8727
16712272	-1.88017	-0.910863	1.88017	down	9.55536	9.48953	9.28024	10.512	10.2236	10.3221	VIM-AS1	VIMantisenseRNA1	100507347
17086048	-1.88105	-0.911535	1.88105	down	5.78046	5.69613	5.83142	6.30066	6.74995	6.992	GCNT1	glucosaminyl(N-acetyl)transferase1,core2	2650
16999475	-1.88157	-0.911938	1.88157	down	9.293	9.26217	9.33349	10.3741	10.1224	10.1279	FBN2	fibrillin2	2201
16957095	-1.88337	-0.91332	1.88337	down	8.30796	8.17854	8.29572	8.92073	9.30787	9.29357	CD47		961
16853879	-1.88445	-0.914146	1.88445	down	5.30761	5.20507	5.44619	6.09932	6.25379	6.3482	PIEZO2	piezo-typemechanosensitiveionchannelcomponent2	63895
16998682	-1.88459	-0.91425	1.88459	down	5.48588	5.66082	5.34964	6.40075	6.61648	6.22187	EFNA5	ephrin-A5	1946
17002278	-1.88466	-0.914305	1.88466	down	4.90001	4.5236	4.66599	5.58554	5.65389	5.59309	EBF1	earlyB-cellfactor1	1879
16773493	-1.88795	-0.916818	1.88795	down	5.36321	4.98881	4.87866	6.30192	5.81765	5.86156	RASL11A	RAS-like,family11,memberA	387496
16693449	-1.8906	-0.918842	1.8906	down	6.15796	6.42564	6.32168	7.40521	7.11868	7.13792	S100A4	S100calciumbindingproteinA4	6275
17016085	-1.89199	-0.919907	1.89199	down	5.8637	5.58641	5.4162	6.50178	6.52047	6.60377	NBAT1	neuroblastomaassociatedtranscript1	729177
16668420	-1.89373	-0.921231	1.89373	down	6.28087	6.23434	6.1669	7.13729	7.17062	7.13788	CSF1	colonystimulatingfactor1(macrophage)	1435
16810765	-1.89424	-0.921617	1.89424	down	5.93766	5.58704	5.65116	6.93605	6.51502	6.48964	IGDCC4	immunoglobulinsuperfamily,DCCsubclass,member4	57722
17019218	-1.8945	-0.921814	1.8945	down	5.67459	5.74823	5.64065	6.66586	6.51002	6.65303	TRERF1	transcriptionalregulatingfactor1	55809
16769761	-1.89901	-0.925251	1.89901	down	8.09115	7.9257	7.99016	8.84068	8.93455	9.00754	TMEM119	transmembraneprotein119	338773
16926778	-1.89933	-0.925492	1.89933	down	4.93426	4.39534	5.1574	5.77518	5.70516	5.78315	TPTEP1	transmembranephosphatasewithtensinhomologypseudogene1	387590
16689070	-1.90421	-0.92919	1.90421	down	6.07176	5.71059	5.59203	6.65503	6.74848	6.75844	DDAH1	dimethylargininedimethylaminohydrolase1	23576
17077388	-1.90617	-0.930676	1.90617	down	5.35251	5.08837	4.94913	5.97733	5.86473	6.33998
16823255	-1.90829	-0.932279	1.90829	down	5.67076	5.69833	5.59934	6.74074	6.56453	6.45999	HCFC1R1	hostcellfactorC1regulator1(XPO1dependent)	54985
17089003	-1.90925	-0.933007	1.90925	down	4.86312	4.82029	5.03126	6.00398	5.67334	5.83636	OLFML2A	olfactomedinlike2A	169611
16716179	-1.91213	-0.935181	1.91213	down	6.47035	6.43253	6.30537	7.38783	7.25344	7.37253
16972993	-1.9128	-0.935683	1.9128	down	7.32818	7.32899	7.24738	7.7508	8.37963	8.58118	TLR3	toll-likereceptor3	7098
16751319	-1.91365	-0.936328	1.91365	down	5.73447	5.3757	5.2296	6.3219	6.40477	6.42208	SCN8A	sodiumchannel,voltagegated,typeVIIIalphasubunit	6334
16754471	-1.91439	-0.936886	1.91439	down	7.65782	7.44787	7.51385	8.18426	8.61794	8.628	NAV3	neuronnavigator3	89795
16834785	-1.91844	-0.939931	1.91844	down	6.2079	5.87873	5.91592	7.04211	6.9635	6.81673	FZD2	frizzledclassreceptor2	2535
16942958	-1.91863	-0.940077	1.91863	down	5.06116	4.85958	4.93295	5.94175	5.64923	6.08294	EPHA3	EPHreceptorA3	2042
17121352	-1.91909	-0.940423	1.91909	down	8.92492	8.71772	8.69025	9.77788	9.67256	9.70372
16689312	-1.92071	-0.941642	1.92071	down	7.39387	7.85327	7.88551	8.59201	8.55459	8.81098	GBP3	guanylatebindingprotein3	2635
16730522	-1.92083	-0.941733	1.92083	down	6.9336	7.04869	6.97819	7.89458	7.98323	7.90787	BIRC3	baculoviralIAPrepeatcontaining3	330
16791393	-1.92206	-0.942654	1.92206	down	5.87649	5.4949	5.70368	6.86771	6.51325	6.52208	CBLN3	cerebellin3precursor	643866
17120630	-1.92354	-0.943763	1.92354	down	4.96143	4.97407	5.03604	5.95494	5.89042	5.95746
16906419	-1.92414	-0.944216	1.92414	down	5.59308	5.48148	5.60025	6.40524	6.41565	6.68657	SLC40A1	solutecarrierfamily40(iron-regulatedtransporter),member1	30061
17120056	-1.92418	-0.944244	1.92418	down	6.85067	6.8151	6.93003	7.84758	7.6119	7.96905
17078558	-1.92419	-0.944252	1.92419	down	6.44074	6.33526	6.27276	7.3307	7.50824	7.04257	PAG1	phosphoproteinmembraneanchorwithglycosphingolipidmicrodomains1	55824
16783735	-1.92433	-0.944359	1.92433	down	9.93027	9.8049	9.75422	11.0705	10.6642	10.5877
16775968	-1.92476	-0.944676	1.92476	down	7.81114	7.693	7.64551	8.74934	8.55434	8.68	FARP1	FERM,ARH/RhoGEFandpleckstrindomainprotein1	10160
16943763	-1.92508	-0.944921	1.92508	down	6.75844	6.65971	6.71085	7.51031	7.63211	7.82134	PVRL3	poliovirusreceptor-related3	25945
17113079	-1.92571	-0.945388	1.92571	down	6.9813	6.56536	6.69096	7.5255	7.84438	7.7039	MORC4	MORCfamilyCW-typezincfinger4	79710
16853325	-1.92918	-0.947987	1.92918	down	7.00149	6.70169	6.61617	7.66171	7.83989	7.66171	HSBP1L1	heatshockfactorbindingprotein1-like1	440498
17042936	-1.92949	-0.948217	1.92949	down	5.48471	5.72711	5.408	6.53833	6.62934	6.29681	NUDT1	nudixhydrolase1	4521
17055937	-1.93007	-0.948651	1.93007	down	7.23809	7.10914	7.10132	8.06751	8.05001	8.17698	OSBPL3	oxysterolbindingprotein-like3	26031
17121216	-1.93201	-0.950104	1.93201	down	6.50847	6.30593	6.35118	7.18252	7.40097	7.43241
16689969	-1.94109	-0.956865	1.94109	down	7.02343	6.79819	7.09565	7.95834	7.98798	7.84154	DPYD	dihydropyrimidinedehydrogenase	1806
16922241	-1.94494	-0.959726	1.94494	down	5.72813	5.52779	6.02095	7.07491	6.51186	6.56928
17009620	-1.94855	-0.962402	1.94855	down	6.93824	6.45198	6.57252	7.72324	7.5825	7.5442	TMEM14A	transmembraneprotein14A	28978
16764724	-1.95009	-0.963539	1.95009	down	7.32209	7.25623	7.22958	8.30343	8.10548	8.2896	SMAGP	smallcelladhesionglycoprotein	57228
17005197	-1.95064	-0.963951	1.95064	down	6.02454	5.89197	5.41567	6.58376	6.58779	7.05247	RNF144B	ringfingerprotein144B	255488
16898911	-1.95094	-0.964171	1.95094	down	6.05185	5.65173	6.1462	7.18399	6.61822	6.94009	CYP26B1	cytochromeP450,family26,subfamilyB,polypeptide1	56603
16851900	-1.95547	-0.967512	1.95547	down	6.93037	6.74516	6.49293	7.58749	7.89739	7.58612	MAPRE2	microtubule-associatedprotein,RP/EBfamily,member2	10982
16949439	-1.95826	-0.969569	1.95826	down	6.74373	6.25751	6.01959	7.39697	7.28956	7.243	LOC101929130		101929130
17067941	-1.95856	-0.969792	1.95856	down	8.0977	7.91467	7.77582	9.06474	8.83798	8.79485	ADGRA2	adhesionGprotein-coupledreceptorA2	25960
17110404	-1.96044	-0.971178	1.96044	down	7.45847	7.19884	7.49345	8.43281	8.31295	8.31852	SLC9A7	solutecarrierfamily9,subfamilyA(NHE7,cationprotonantiporter7),member7	84679
16896561	-1.96092	-0.971532	1.96092	down	9.39606	9.29217	9.33851	10.4599	10.2392	10.2423	CYP1B1	cytochromeP450,family1,subfamilyB,polypeptide1	1545
16845158	-1.96329	-0.973276	1.96329	down	8.75406	8.69188	8.78901	9.85307	9.69619	9.60552	PTRF	polymeraseIandtranscriptreleasefactor	284119
16916104	-1.96332	-0.973295	1.96332	down	5.75973	5.60523	5.76831	6.84392	6.53175	6.67749	SLC2A4RG	SLC2A4regulator	56731
16834409	-1.9644	-0.974085	1.9644	down	7.45449	7.25207	7.21636	8.43008	8.14084	8.27425	CNTNAP1	contactinassociatedprotein1	8506
16808312	-1.96442	-0.974102	1.96442	down	6.39832	6.04707	6.18342	7.41125	7.09341	7.04645	PPIP5K1	diphosphoinositolpentakisphosphatekinase1	9677
17016043	-1.96531	-0.97476	1.96531	down	5.16513	5.22799	5.3652	5.90894	6.3555	6.41817	MBOAT1	membraneboundO-acyltransferasedomaincontaining1	154141
16783470	-1.97896	-0.984739	1.97896	down	5.25457	5.08632	4.98239	5.99261	6.03339	6.2515
16886717	-1.97928	-0.984979	1.97928	down	8.92597	8.80246	8.55053	9.67591	9.81203	9.74595	GALNT5	polypeptideN-acetylgalactosaminyltransferase5	11227
16882285	-1.98059	-0.985929	1.98059	down	7.79901	7.62767	7.64368	8.74112	8.75998	8.52705	VAMP5	vesicleassociatedmembraneprotein5	10791
16671914	-1.98068	-0.985993	1.98068	down	6.89124	6.71411	6.74072	7.85111	7.71459	7.73835	LMNA	laminA/C	4000
16964632	-1.98342	-0.987994	1.98342	down	7.30818	7.24356	7.17852	8.45017	8.08529	8.15879	EVC	EllisvanCreveldprotein	2121
16665932	-1.9872	-0.990738	1.9872	down	8.23722	8.20534	7.98892	9.14086	9.30507	8.95776	GADD45A	growtharrestandDNA-damage-inducible,alpha	1647
16909958	-1.99007	-0.992822	1.99007	down	5.21729	5.01594	4.97875	6.05221	6.09302	6.04521	PER2	periodcircadianclock2	8864
16718666	-1.99621	-0.997266	1.99621	down	7.77465	7.38205	7.67058	8.42162	8.69378	8.70369	ABLIM1	actinbindingLIMprotein1	3983
16689546	-1.99701	-0.997839	1.99701	down	7.37936	6.8335	7.11633	8.05684	8.2137	8.05216	TGFBR3	transforminggrowthfactorbetareceptorIII	7049
17092490	-1.99919	-0.999417	1.99919	down	5.86242	5.8215	5.64005	6.60746	6.90795	6.80682	NFIB	nuclearfactorI/B	4781
16709822	-2.00017	-1.00012	2.00017	down	7.41819	7.32442	7.37459	8.5012	8.23868	8.37769	GRK5|GRK5-IT1	Gprotein-coupledreceptorkinase5|GRK5intronictranscript1	2869///101927868
16715667	-2.00277	-1.002	2.00277	down	7.30619	7.12632	6.74235	8.20357	7.98577	7.99151	CAMK2G	calcium/calmodulin-dependentproteinkinaseIIgamma	818
17023484	-2.00474	-1.00341	2.00474	down	6.11126	5.92253	6.01302	6.76809	7.13109	7.15787	ARHGAP18	RhoGTPaseactivatingprotein18	93663
16888554	-2.00604	-1.00435	2.00604	down	8.68183	8.59756	8.57888	9.36796	9.78296	9.72041	FAM171B	familywithsequencesimilarity171,memberB	165215
16980601	-2.01051	-1.00756	2.01051	down	7.79506	7.57588	7.47983	8.37751	8.79739	8.69857	SH3D19	SH3domaincontaining19	152503
16889845	-2.01185	-1.00852	2.01185	down	5.43404	5.55823	5.58725	6.598	6.63995	6.36714	PARD3B	par-3familycellpolarityregulatorbeta	117583
17121220	-2.01353	-1.00973	2.01353	down	6.15248	5.92509	6.02091	7.32599	6.94071	6.86096
16719212	-2.01812	-1.01301	2.01812	down	4.61678	4.76059	5.00918	5.87608	5.60258	5.94692	CHST15	carbohydrate(N-acetylgalactosamine4-sulfate6-O)sulfotransferase15	51363
16701092	-2.01901	-1.01365	2.01901	down	5.94863	5.68321	5.70483	6.47653	7.01985	6.88123	OPN3	opsin3	23596
16689650	-2.02056	-1.01475	2.02056	down	7.6751	7.43671	7.30114	8.32118	8.57428	8.56175	FAM69A	familywithsequencesimilarity69,memberA	388650
16863652	-2.02339	-1.01677	2.02339	down	9.61176	9.37822	9.30145	10.469	10.4466	10.4261	EHD2	EHdomaincontaining2	30846
17063601	-2.02384	-1.01709	2.02384	down	5.30746	5.27406	5.35021	6.54011	6.22829	6.2146	DENND2A	DENN/MADDdomaincontaining2A	27147
16676988	-2.02693	-1.0193	2.02693	down	6.51367	6.26795	6.44502	7.45896	7.34845	7.47714	HSD11B1	hydroxysteroid(11-beta)dehydrogenase1	3290
17120632	-2.04288	-1.03061	2.04288	down	4.48672	4.45874	4.47193	5.55267	5.3559	5.60064
16737543	-2.04451	-1.03175	2.04451	down	5.64369	5.36422	5.50336	6.54881	6.56817	6.48956	TP53I11	tumorproteinp53inducibleprotein11	9537
16980126	-2.04762	-1.03394	2.04762	down	6.40738	6.41828	6.20617	7.43909	7.43632	7.25825	RNF150	ringfingerprotein150	57484
16874339	-2.05001	-1.03563	2.05001	down	9.6068	9.47207	9.39314	10.3567	10.6831	10.5391	RRAS	relatedRASviral(r-ras)oncogenehomolog	6237
17077826	-2.05023	-1.03579	2.05023	down	5.94464	5.75416	6.00164	6.97078	6.84426	6.99276	MYBL1	v-mybavianmyeloblastosisviraloncogenehomolog-like1	4603
16743104	-2.05043	-1.03592	2.05043	down	5.09856	5.17611	5.29488	6.05036	6.26578	6.36118	RAB38		23682
16666606	-2.05267	-1.0375	2.05267	down	4.92752	4.74597	4.73095	5.48316	6.11414	5.91965
16897026	-2.0563	-1.04005	2.0563	down	6.91659	7.058	7.13659	8.11004	8.03105	8.09023	ZFP36L2	ZFP36ringfingerprotein-like2	678
17042759	-2.05917	-1.04206	2.05917	down	7.37103	7.17194	7.42025	8.42727	8.39575	8.26638	SUN1	Sad1andUNC84domaincontaining1	23353
16954641	-2.0648	-1.046	2.0648	down	6.15729	6.40921	6.04687	7.47924	7.08961	7.18253	PCBP4	poly(rC)bindingprotein4	57060
16854301	-2.06518	-1.04626	2.06518	down	8.44665	8.32503	8.22319	9.32827	9.36427	9.44112	ANKRD29	ankyrinrepeatdomain29	147463
17005138	-2.06808	-1.04829	2.06808	down	6.64676	6.41358	6.33934	7.35819	7.58916	7.5972	CAP2	CAP,adenylatecyclase-associatedprotein,2(yeast)	10486
16701041	-2.07039	-1.0499	2.07039	down	4.52483	4.43877	4.6562	5.54943	5.47222	5.74786
16929615	-2.07732	-1.05472	2.07732	down	6.56089	6.86657	7.00757	7.78058	7.62502	8.1936	APOL6	apolipoproteinL,6	80830
17110040	-2.07818	-1.05532	2.07818	down	9.88566	9.643	9.64644	10.6614	10.8472	10.8324	TMEM47	transmembraneprotein47	83604
16696785	-2.08671	-1.06123	2.08671	down	5.21662	5.19443	4.94169	5.98479	6.30926	6.24238	LOC730102	quinoneoxidoreductase-likeprotein2pseudogene	730102
16679301	-2.0869	-1.06136	2.0869	down	5.45008	5.15339	5.17592	6.30912	6.48885	6.16551	FMN2	formin2	56776
17121276	-2.09608	-1.06769	2.09608	down	5.50669	6.01291	5.75514	6.81511	6.9647	6.69801
16808314	-2.09785	-1.06891	2.09785	down	6.42394	6.02766	5.90022	7.53975	6.97192	7.04689	PPIP5K1	diphosphoinositolpentakisphosphatekinase1	9677
16666738	-2.10049	-1.07073	2.10049	down	9.5757	9.05987	8.79844	10.3192	10.0752	10.2518	CYR61	cysteine-rich,angiogenicinducer,61	3491
16815925	-2.10051	-1.07074	2.10051	down	8.54492	8.41515	8.4381	9.68586	9.43253	9.49199	SNX29	sortingnexin29	92017
17078190	-2.10342	-1.07274	2.10342	down	9.06194	8.81472	8.57048	9.72714	9.9748	9.96342	TRPA1	transientreceptorpotentialcationchannel,subfamilyA,member1	8989
16741334	-2.10354	-1.07282	2.10354	down	5.29978	5.19739	5.42863	6.54806	6.32278	6.27341	MRGPRF	MAS-relatedGPR,memberF	116535
16889563	-2.10417	-1.07325	2.10417	down	7.73512	7.63571	7.4425	8.62411	8.74239	8.66658	FZD7	frizzledclassreceptor7	8324
16906285	-2.10543	-1.07411	2.10543	down	4.70288	4.77321	4.51356	5.42845	5.95746	5.82609	CALCRL	calcitoninreceptorlikereceptor	10203
16846964	-2.10668	-1.07497	2.10668	down	6.52986	6.05332	5.98797	7.27092	7.27832	7.24682	CUEDC1	CUEdomaincontaining1	404093
16855898	-2.10875	-1.07639	2.10875	down	6.05173	6.33559	6.30614	7.38198	7.38639	7.15425	CBLN2	cerebellin2precursor	147381
16886818	-2.10876	-1.07639	2.10876	down	6.40147	6.18273	6.26059	7.2204	7.50322	7.35035	TANC1	tetratricopeptiderepeat,ankyrinrepeatandcoiled-coilcontaining1	85461
16873632	-2.11228	-1.0788	2.11228	down	9.45669	9.17691	9.01198	10.313	10.2443	10.3247	SLC1A5	solutecarrierfamily1(neutralaminoacidtransporter),member5	6510
17020044	-2.11317	-1.07941	2.11317	down	8.9246	8.66107	8.59916	9.67412	9.87314	9.87579	TRAM2	translocationassociatedmembraneprotein2	9697
16688594	-2.11362	-1.07972	2.11362	down	7.05949	6.90829	6.90603	7.79594	8.23586	8.08117	CRYZ	crystallinzeta	1429
16820104	-2.11759	-1.08242	2.11759	down	5.3716	5.29181	5.10793	6.6808	6.27532	6.06248	PLEKHG4	pleckstrinhomologydomaincontaining,familyG(withRhoGefdomain)member4	25894
16660953	-2.12037	-1.08432	2.12037	down	5.001	5.14979	5.04996	6.35117	5.94919	6.15334	MAN1C1	mannosidase,alpha,class1C,member1	57134
16801075	-2.13017	-1.09097	2.13017	down	5.02805	5.13619	4.78449	6.14237	5.98547	6.0938	GLDN	gliomedin	342035
16663033	-2.13297	-1.09286	2.13297	down	6.14896	5.88581	5.77859	7.10916	7.11122	6.87156	SMAP2	smallArfGAP2	64744
16689354	-2.13429	-1.09376	2.13429	down	6.41288	6.91716	6.80749	7.82479	7.65931	7.93471	GBP2	guanylatebindingprotein2,interferon-inducible	2634
16783473	-2.13498	-1.09422	2.13498	down	5.97507	5.81274	5.76306	6.86828	6.98877	6.97649	PAX9	pairedbox9	5083
17088652	-2.13722	-1.09574	2.13722	down	6.63234	6.55379	6.47894	7.73526	7.53056	7.68646	GSN	gelsolin	2934
16874005	-2.13733	-1.09581	2.13733	down	5.39822	5.13159	4.92729	6.55821	6.05131	6.13501	DBP	Dsiteofalbuminpromoter(albuminD-box)bindingprotein	1628
16676592	-2.14254	-1.09932	2.14254	down	5.95976	5.32049	5.96979	7.05936	6.70119	6.78745	IKBKE	inhibitorofkappalightpolypeptidegeneenhancerinB-cells,kinaseepsilon	9641
17076634	-2.14852	-1.10335	2.14852	down	4.98998	5.08378	5.06653	6.15442	6.27208	6.02382	ANK1	ankyrin1,erythrocytic	286
16820822	-2.1517	-1.10548	2.1517	down	4.93089	4.65931	4.83019	5.56632	6.13692	6.03359	IL34	interleukin34	146433
16685413	-2.17072	-1.11818	2.17072	down	5.60817	5.17526	5.3554	6.38049	6.53921	6.57365	RSPO1	R-spondin1	284654
16879094	-2.17304	-1.11971	2.17304	down	5.02687	5.02263	4.96361	5.992	6.12781	6.25244	VIT	vitrin	5212
16691969	-2.17361	-1.12009	2.17361	down	6.98327	7.07874	6.93257	8.04295	8.11295	8.19897	LOC105371220		105371220
16897159	-2.17518	-1.12114	2.17518	down	6.51594	6.05085	6.05129	7.25818	7.4435	7.27982	SIX2	SIXhomeobox2	10736
16849681	-2.17717	-1.12246	2.17717	down	7.07485	7.03558	7.16097	8.41815	8.1265	8.09411	SGSH	N-sulfoglucosaminesulfohydrolase	6448
16678114	-2.18106	-1.12503	2.18106	down	8.38512	8.3701	8.46341	9.49936	9.49506	9.5993	EPHX1	epoxidehydrolase1,microsomal(xenobiotic)	2052
17085951	-2.18791	-1.12956	2.18791	down	6.88585	6.84415	6.89632	7.88574	7.8309	8.29834	RORB	RAR-relatedorphanreceptorB	6096
16904667	-2.18842	-1.12989	2.18842	down	7.03545	6.86001	7.00365	7.87477	8.21582	8.19819	SCN9A	sodiumchannel,voltagegated,typeIXalphasubunit	6335
16802251	-2.19609	-1.13494	2.19609	down	5.01562	4.61801	4.62947	5.89464	5.78014	5.99314	SMAD3	SMADfamilymember3	4088
17051052	-2.20074	-1.13799	2.20074	down	6.83678	6.92513	6.85763	8.27381	7.87376	7.88593
17084838	-2.20963	-1.1438	2.20963	down	8.22054	7.85703	7.97417	9.13693	9.22463	9.12159	RECK	reversion-inducing-cysteine-richproteinwithkazalmotifs	8434
16735010	-2.21063	-1.14446	2.21063	down	5.95466	6.01348	5.83039	7.08307	7.07764	7.0712	PRKCDBP	proteinkinaseC,deltabindingprotein	112464
16894824	-2.21116	-1.1448	2.21116	down	4.72297	4.54725	4.55218	5.57438	5.83042	5.85201	OSR1	odd-skippedrelatedtransciptionfactor1	130497
16867784	-2.21364	-1.14642	2.21364	down	9.18423	9.07497	9.03523	10.2512	10.2301	10.2524	C3	complementcomponent3	718
16825446	-2.21376	-1.1465	2.21376	down	5.4978	5.25727	5.29992	6.8187	6.10957	6.5662	LOC101928188		101928188
17088100	-2.21812	-1.14934	2.21812	down	8.58087	8.425	8.33664	9.43057	9.67357	9.68638	UGCG	UDP-glucoseceramideglucosyltransferase	7357
16705011	-2.22153	-1.15155	2.22153	down	6.28276	6.0715	5.82876	7.19027	7.19987	7.24755	DKK1	dickkopfWNTsignalingpathwayinhibitor1	22943
16698312	-2.23003	-1.15706	2.23003	down	4.95022	4.98098	5.00156	6.1513	6.10931	6.14333	PLEKHA6	pleckstrinhomologydomaincontaining,familyAmember6	22874
16979225	-2.23681	-1.16144	2.23681	down	7.9463	7.69793	7.80906	9.02613	8.9622	8.9493	PRSS12	protease,serine,12(neurotrypsin,motopsin)	8492
16802795	-2.23735	-1.16179	2.23735	down	7.82576	7.61858	7.79435	8.76038	8.98111	8.98257	NEO1	neogenin1	4756
17045078	-2.23915	-1.16295	2.23915	down	5.20536	4.94961	4.94999	6.11245	6.16783	6.31355	BMPER	BMPbindingendothelialregulator	168667
16968331	-2.2395	-1.16318	2.2395	down	7.51821	7.47581	7.45321	8.50036	8.7017	8.73471	FGF5	fibroblastgrowthfactor5	2250
16731068	-2.25204	-1.17123	2.25204	down	6.61576	6.70483	6.60169	7.63712	7.82395	7.9749	LAYN	layilin	143903
16982269	-2.25253	-1.17154	2.25253	down	9.13136	9.08818	9.19142	10.3556	10.2826	10.2874	FAT1	FATatypicalcadherin1	2195
16968797	-2.25298	-1.17183	2.25298	down	5.09192	5.0496	5.23932	6.32768	6.32857	6.24011	HERC3	HECTandRLDdomaincontainingE3ubiquitinproteinligase3	8916
16995989	-2.256	-1.17377	2.256	down	6.16705	5.94435	5.93293	6.79829	7.37899	7.38835	FGF10	fibroblastgrowthfactor10	2255
17121214	-2.25608	-1.17382	2.25608	down	6.25784	6.06877	6.111	7.27954	7.26977	7.40975
16952841	-2.25991	-1.17626	2.25991	down	7.81713	7.62305	7.51789	9.03301	8.7282	8.72565	FYCO1	FYVEandcoiled-coildomaincontaining1	79443
16827679	-2.26364	-1.17864	2.26364	down	10.4185	10.3004	10.3298	11.5479	11.4898	11.5469	NQO1	NAD(P)Hdehydrogenase,quinone1	1728
16829113	-2.26481	-1.17939	2.26481	down	5.95672	5.86121	6.11577	6.97133	7.29579	7.20475	LOC105371401|LOC100287221	uncharacterizedLOC105371401|uncharacterizedLOC100287221	105371401///100287221
17024285	-2.26581	-1.18003	2.26581	down	7.07278	6.95647	7.09343	8.23505	8.14782	8.27988	CITED2	Cbp/p300-interactingtransactivator,withGlu/Asprichcarboxy-terminaldomain,2	10370
17113418	-2.26617	-1.18026	2.26617	down	5.22958	5.05075	4.89214	6.23321	6.35315	6.12687	AMOT	angiomotin	154796
16836021	-2.26811	-1.18149	2.26811	down	6.77957	6.23736	6.25886	7.76578	7.56547	7.48903	ABCC3	ATPbindingcassettesubfamilyCmember3	8714
16702524	-2.26847	-1.18172	2.26847	down	6.12936	6.15656	6.01577	7.09774	7.28438	7.46473	CAMK1D	calcium/calmodulin-dependentproteinkinaseID	57118
16706200	-2.27016	-1.18279	2.27016	down	9.04942	8.90922	8.90063	9.99822	10.2009	10.2086	VCL	vinculin	7414
17104363	-2.27804	-1.1878	2.27804	down	6.55561	6.13884	6.24491	7.36337	7.60295	7.53643	EFNB1	ephrin-B1	1947
16841660	-2.28783	-1.19398	2.28783	down	5.93351	5.74496	5.9448	7.32827	6.93067	6.94627
16721585	-2.28831	-1.19428	2.28831	down	6.07117	6.15865	5.63975	6.95653	7.14176	7.35413	OLFML1	olfactomedinlike1	283298
17044414	-2.29342	-1.1975	2.29342	down	5.90543	5.6833	5.71696	6.75999	7.08345	7.05476	NFE2L3	nuclearfactor,erythroid2-like3	9603
16728066	-2.29692	-1.1997	2.29692	down	6.91099	6.60573	6.48171	8.23429	7.82577	7.53747	LRP5	LDLreceptorrelatedprotein5	4041
16917373	-2.30406	-1.20418	2.30406	down	4.65563	4.47511	4.46783	5.86822	5.6377	5.70519	FLRT3	fibronectinleucinerichtransmembraneprotein3	23767
16732807	-2.32121	-1.21487	2.32121	down	5.68932	5.66426	5.6828	6.74012	7.10086	6.84002	VWA5A	vonWillebrandfactorAdomaincontaining5A	4013
16797419	-2.32689	-1.2184	2.32689	down	6.84818	6.55154	6.77959	8.40962	7.79141	7.63348	IGHJ1	immunoglobulinheavyjoining1	28483
16938271	-2.33537	-1.22365	2.33537	down	5.74887	5.68795	5.69003	6.91578	6.93089	6.95114	KAT2B	K(lysine)acetyltransferase2B	8850
17104832	-2.35484	-1.23563	2.35484	down	4.75884	4.53399	4.42957	5.70471	5.96895	5.75563	NHSL2	NHS-like2	340527
16823477	-2.36161	-1.23977	2.36161	down	6.80943	6.6198	6.5853	7.97186	7.95526	7.80671	ADCY9	adenylatecyclase9	115
16821790	-2.36315	-1.24071	2.36315	down	6.03703	5.6059	5.90026	7.31422	7.08023	6.87086	ZNF469	zincfingerprotein469	84627
17072920	-2.3636	-1.24099	2.3636	down	7.68853	7.35509	7.24876	8.62646	8.66821	8.72067	WISP1	WNT1induciblesignalingpathwayprotein1	8840
16837391	-2.37689	-1.24908	2.37689	down	6.03618	5.95342	5.90079	7.2216	7.14693	7.26908	KCNJ2	potassiumchannel,inwardlyrectifyingsubfamilyJ,member2	3759
16956316	-2.38553	-1.25431	2.38553	down	5.50132	5.69796	5.39949	6.51869	7.13291	6.7101	CNTN3	contactin3(plasmacytomaassociated)	5067
17108816	-2.38554	-1.25432	2.38554	down	9.44617	9.13224	9.20938	10.4559	10.5344	10.5604	MXRA5	matrix-remodellingassociated5	25878
16769690	-2.39862	-1.26221	2.39862	down	6.07413	6.11978	5.74177	6.99028	7.43724	7.29478	CMKLR1	chemerinchemokine-likereceptor1	1240
17097211	-2.39937	-1.26265	2.39937	down	8.42971	8.53374	8.31684	9.80934	9.64033	9.61858	PTGR1	prostaglandinreductase1	22949
16908618	-2.40057	-1.26338	2.40057	down	5.66204	5.22573	5.56519	6.93061	6.65292	6.65956	ABCB6|ATG9A	ATPbindingcassettesubfamilyBmember6(Langereisbloodgroup)|autophagyrelated9A	10058///79065
17077723	-2.40259	-1.26459	2.40259	down	6.03001	5.6935	5.84733	6.95618	7.24678	7.16166	CYP7B1	cytochromeP450,family7,subfamilyB,polypeptide1	9420
16979985	-2.40979	-1.26891	2.40979	down	5.12801	5.30359	5.13956	6.31185	6.55654	6.50947	MGARP|NDUFC1	mitochondrialocalizedglutamicacidrichprotein|NADHdehydrogenase(ubiquinone)1,subcomplexunknown,1,6kDa	84709///4717
16800229	-2.41215	-1.27032	2.41215	down	7.30876	7.12347	7.35146	8.48525	8.61485	8.49456	MAP1A	microtubuleassociatedprotein1A	4130
17079346	-2.42113	-1.27568	2.42113	down	7.88575	7.60153	7.70806	9.07438	9.11577	8.83222
17119706	-2.42113	-1.27568	2.42113	down	7.88575	7.60153	7.70806	9.07438	9.11577	8.83222
16950440	-2.42964	-1.28074	2.42964	down	5.43054	5.21181	5.26789	6.45925	6.7163	6.57692	OXTR	oxytocinreceptor	5021
16916901	-2.43773	-1.28554	2.43773	down	8.12363	8.08152	8.08103	9.39509	9.29325	9.45446	RASSF2	Rasassociation(RalGDS/AF-6)domainfamilymember2	9770
16838207	-2.43945	-1.28655	2.43945	down	8.07839	8.081	8.04371	9.52987	9.29402	9.23886	2009-09-01	septin9	10801
16792859	-2.4611	-1.2993	2.4611	down	5.83899	5.75592	5.91503	7.2223	7.02044	7.16512	PYGL	phosphorylase,glycogen,liver	5836
16861997	-2.46484	-1.3015	2.46484	down	6.47041	6.6459	6.66685	8.09117	7.70139	7.8951	ZFP36		7538
17098027	-2.47335	-1.30647	2.47335	down	9.41699	9.39663	9.32983	10.6783	10.6278	10.7568	STOM	stomatin	2040
17083793	-2.47971	-1.31017	2.47971	down	5.56014	5.40114	5.70637	6.90035	6.90205	6.79575	ADAMTSL1	ADAMTSlike1	92949
16724269	-2.48025	-1.31049	2.48025	down	7.27094	7.00248	7.09212	8.56862	8.3583	8.37008	CREB3L1	cAMPresponsiveelementbindingprotein3-like1	90993
16855545	-2.49188	-1.31724	2.49188	down	6.88973	6.41198	6.43745	7.72104	7.85878	8.11105	ALPK2	alphakinase2	115701
17077376	-2.49406	-1.3185	2.49406	down	5.10211	4.78894	4.80644	6.05319	6.32528	6.27451	LINC00968	longintergenicnon-proteincodingRNA968	100507632
16768738	-2.5004	-1.32216	2.5004	down	6.72437	6.51257	6.67811	7.94421	7.94889	7.98842	NTN4	netrin4	59277
16768270	-2.50749	-1.32624	2.50749	down	7.03855	6.82255	6.78146	8.25938	8.18533	8.1766	KITLG	KITligand	4254
16735332	-2.52098	-1.33398	2.52098	down	4.4463	4.49116	4.72693	6.08182	5.63073	5.95379	NLRP10	NLRfamily,pyrindomaincontaining10	338322
16942202	-2.5318	-1.34016	2.5318	down	7.52052	7.47042	7.31063	8.52722	8.90039	8.89445	PXK	PXdomaincontainingserine/threoninekinase	54899
17092794	-2.53468	-1.34181	2.53468	down	5.33666	5.17351	5.30059	6.36729	6.65045	6.81844	HACD4	3-hydroxyacyl-CoAdehydratase4	401494
16979875	-2.54139	-1.34562	2.54139	down	10.2173	9.92778	9.8106	11.1779	11.3808	11.4339	PCDH18	protocadherin18	54510
17022623	-2.55556	-1.35364	2.55556	down	7.38847	7.17391	7.11874	8.53646	8.59385	8.61171	REV3L	REV3like,DNAdirectedpolymerasezetacatalyticsubunit	5980
16793129	-2.56792	-1.3606	2.56792	down	7.70084	7.54428	7.55493	8.72664	9.13451	9.0207	BMP4	bonemorphogeneticprotein4	652
16930598	-2.57046	-1.36202	2.57046	down	7.8921	7.76968	7.65799	9.45956	8.89882	9.04748	ZC3H7B	zincfingerCCCH-typecontaining7B	23264
16969558	-2.58182	-1.36839	2.58182	down	6.58766	6.23656	6.57577	7.77657	7.88282	7.84575	SGMS2	sphingomyelinsynthase2	166929
16697196	-2.58228	-1.36865	2.58228	down	5.97024	5.59059	5.83228	7.18708	7.0676	7.24436	FAM129A	familywithsequencesimilarity129,memberA	116496
16782862	-2.60771	-1.38279	2.60771	down	6.36303	6.06556	5.83328	7.77905	7.40586	7.22531	NYNRIN	NYNdomainandretroviralintegrasecontaining	57523
16796414	-2.61825	-1.3886	2.61825	down	5.00828	5.15635	5.02338	6.65142	6.49741	6.205	SYNE3	spectrinrepeatcontaining,nuclearenvelopefamilymember3	161176
16660785	-2.62552	-1.3926	2.62552	down	7.34961	7.00621	6.95458	8.54057	8.45403	8.4936	NIPAL3	NIPA-likedomaincontaining3	57185
16996433	-2.6318	-1.39605	2.6318	down	6.7063	6.70616	6.76703	8.08326	8.21396	8.07041	PLK2	polo-likekinase2	10769
17126286	-2.64069	-1.40091	2.64069	down	4.82928	4.87011	5.10661	6.41318	6.35983	6.23572
16993197	-2.642	-1.40163	2.642	down	4.91264	4.73652	4.57479	6.09182	6.15318	6.18385
16997721	-2.65427	-1.40831	2.65427	down	5.12711	4.8144	5.02769	6.06991	6.65294	6.47128	SSBP2	single-strandedDNAbindingprotein2	23635
16789149	-2.67167	-1.41774	2.67167	down	5.85389	5.67647	5.60999	7.25947	7.15739	6.97673	TNFAIP2	tumornecrosisfactor,alpha-inducedprotein2	7127
16974626	-2.68656	-1.42576	2.68656	down	5.50712	5.22804	5.20397	6.6196	6.7298	6.867	LDB2	LIMdomainbinding2	9079
16987610	-2.69623	-1.43094	2.69623	down	7.21645	6.86943	7.14971	8.57428	8.43163	8.52249	RGMB	repulsiveguidancemoleculefamilymemberb	285704
16743816	-2.70081	-1.43339	2.70081	down	6.29161	6.29011	6.31813	7.57491	7.88453	7.7406	PDGFD	plateletderivedgrowthfactorD	80310
16833218	-2.70484	-1.43554	2.70484	down	4.68711	4.75795	4.52699	5.95386	6.13202	6.1928	CCL11	chemokine(C-Cmotif)ligand11	6356
16958403	-2.70765	-1.43704	2.70765	down	9.56984	9.29255	9.33239	10.8175	10.7977	10.8907	HEG1	heartdevelopmentproteinwithEGF-likedomains1	57493
16930166	-2.71183	-1.43927	2.71183	down	7.88934	7.49807	7.74214	9.20036	9.221	9.026	APOBEC3C	apolipoproteinBmRNAeditingenzyme,catalyticpolypeptide-like3C	27350
16740725	-2.72249	-1.44492	2.72249	down	7.1809	6.83098	6.74279	8.46917	8.44677	8.17351	CD248		57124
17050578	-2.73496	-1.45152	2.73496	down	8.21957	7.95293	7.96996	9.26347	9.64229	9.59126	CAV1	caveolin1	857
16956532	-2.74711	-1.45791	2.74711	down	7.13952	6.85632	6.74631	8.41579	8.33381	8.36631	VGLL3	vestigial-likefamilymember3	389136
16665588	-2.75848	-1.46387	2.75848	down	4.88557	4.65045	4.90356	6.4025	6.36197	6.06673	ROR1	receptortyrosinekinase-likeorphanreceptor1	4919
16872452	-2.77296	-1.47143	2.77296	down	7.15374	7.07014	6.77892	8.34804	8.51156	8.55748	BLVRB	biliverdinreductaseB	645
16667702	-2.78264	-1.47645	2.78264	down	8.16593	8.0642	7.88478	9.45574	9.60157	9.48697	VCAM1	vascularcelladhesionmolecule1	7412
17120628	-2.79743	-1.4841	2.79743	down	4.55325	4.51819	4.52032	6.04072	5.78629	6.21706
16958251	-2.81482	-1.49304	2.81482	down	7.06367	7.0334	7.06702	8.56998	8.5002	8.57303	MYLK	myosinlightchainkinase	4638
16853399	-2.81898	-1.49517	2.81898	down	7.19605	7.12176	7.04223	8.66399	8.53606	8.6455	COLEC12	collectinsub-familymember12	81035
16967831	-2.83033	-1.50097	2.83033	down	6.53878	6.3377	6.2735	7.69871	7.83117	8.123	EPGN	epithelialmitogen	255324
17124954	-2.83138	-1.5015	2.83138	down	5.45618	5.03387	4.85843	6.48527	6.52969	6.83802
16864129	-2.85327	-1.51261	2.85327	down	6.7147	6.28357	6.37036	8.09325	7.78474	8.02849	FLT3LG	fms-relatedtyrosinekinase3ligand	2323
17077004	-2.85608	-1.51404	2.85608	down	9.71636	9.35895	9.25041	10.8165	10.9106	11.1407	SNAI2	snailfamilyzincfinger2	6591
17059165	-2.86151	-1.51678	2.86151	down	6.58435	6.48724	6.42564	8.10533	7.99568	7.94655	HGF	hepatocytegrowthfactor(hepapoietinA;scatterfactor)	3082
16658536	-2.86788	-1.51998	2.86788	down	5.69808	5.53258	5.45928	6.96565	7.24282	7.04143	PER3	periodcircadianclock3	8863
16676183	-2.87095	-1.52153	2.87095	down	7.22983	7.18513	7.048	8.68509	8.63034	8.71211	ATP2B4	ATPase,Ca++transporting,plasmamembrane4	493
17047504	-2.92125	-1.54658	2.92125	down	8.81006	8.52043	8.53824	10.23	10.1906	10.0879	HSPB1	heatshock27kDaprotein1	3315
16776961	-2.9341	-1.55292	2.9341	down	6.69243	6.02348	5.84241	7.65692	8.03431	7.52584	GAS6-AS2	GAS6antisenseRNA2(headtohead)	100506394
16961449	-2.95192	-1.56165	2.95192	down	4.45234	4.44025	4.51427	6.27981	5.94454	5.86748	SLC7A14	solutecarrierfamily7,member14	57709
16666755	-2.9687	-1.56983	2.9687	down	5.46368	5.16005	5.28743	6.81916	6.88549	6.916	CLCA2	chloridechannelaccessory2	9635
16756865	-2.97536	-1.57306	2.97536	down	7.91608	7.52737	7.65243	9.2239	9.21276	9.3784	ANKRD13A	ankyrinrepeatdomain13A	88455
17085685	-2.97582	-1.57329	2.97582	down	5.5034	5.40627	5.39358	7.14609	6.92991	6.94711	TJP2	tightjunctionprotein2	9414
17125294	-2.97907	-1.57486	2.97907	down	9.89756	9.65785	9.68967	11.4951	11.1691	11.3055
16933437	-2.98107	-1.57583	2.98107	down	5.6532	5.29628	5.46619	7.05351	7.01881	7.07085	MN1	meningioma(disruptedinbalancedtranslocation)1	4330
17126288	-3.0203	-1.59469	3.0203	down	4.97084	4.95149	5.20979	6.6882	6.69502	6.53298
16832147	-3.03764	-1.60295	3.03764	down	6.01727	5.98665	5.89221	7.34619	7.7793	7.57948	ALDH3A2	aldehydedehydrogenase3family,memberA2	224
16906615	-3.06176	-1.61436	3.06176	down	5.12766	4.85086	4.92597	6.67194	6.54581	6.52982	SDPR	serumdeprivationresponse	8436
17125292	-3.06235	-1.61464	3.06235	down	9.67125	9.4563	9.48571	11.3815	11.0201	11.0556
16952349	-3.07218	-1.61926	3.07218	down	5.00085	5.03153	4.74002	6.36697	6.57679	6.68643	SCN11A	sodiumchannel,voltagegated,typeXIalphasubunit	11280
16991151	-3.09958	-1.63207	3.09958	down	5.34392	5.17401	5.38406	6.91748	6.88824	6.99248	SYNPO	synaptopodin	11346
16742963	-3.10209	-1.63324	3.10209	down	4.87819	4.76707	4.82258	6.38059	6.72718	6.25979	SYTL2	synaptotagmin-like2	54843
16962536	-3.11576	-1.63958	3.11576	down	7.71396	7.44377	7.33748	9.0558	9.23336	9.1248	MASP1	mannan-bindinglectinserinepeptidase1(C4/C2activatingcomponentofRa-reactivefactor)	5648
16949617	-3.13225	-1.6472	3.13225	down	4.73177	4.67939	4.80586	6.50153	6.50317	6.15391	SNAR-I	smallILF3/NF90-associatedRNAI	100170222
16674292	-3.13544	-1.64867	3.13544	down	7.30554	7.02485	6.97718	8.5902	8.9792	8.68417	RALGPS2	RalGEFwithPHdomainandSH3bindingmotif2	55103
16916763	-3.16824	-1.66368	3.16824	down	6.62319	6.15806	6.04929	8.19506	7.78281	7.84372	ADAM33	ADAMmetallopeptidasedomain33	80332
16677451	-3.1859	-1.6717	3.1859	down	7.05568	6.69607	6.84247	8.49133	8.5738	8.54419	KCNK2	potassiumchannel,twoporedomainsubfamilyK,member2	3776
16683300	-3.19858	-1.67743	3.19858	down	6.00528	5.60206	5.62209	7.65821	7.34933	7.25418	TCEA3	transcriptionelongationfactorA(SII),3	6920
17118754	-3.20542	-1.68051	3.20542	down	5.44903	5.18449	5.17973	6.71439	6.95637	7.18403
16823666	-3.20774	-1.68156	3.20774	down	5.09569	5.05947	5.22037	7.00363	6.78913	6.62743	PPL	periplakin	5493
17078134	-3.23435	-1.69348	3.23435	down	8.36083	7.89977	7.60467	9.61776	9.67641	9.65154	EYA1	EYAtranscriptionalcoactivatorandphosphatase1	2138
16828964	-3.24197	-1.69687	3.24197	down	6.59031	6.43124	6.26791	8.04528	8.18848	8.14632	FENDRR	FOXF1adjacentnon-codingdevelopmentalregulatoryRNA	400550
16965377	-3.29242	-1.71915	3.29242	down	7.73213	7.47506	7.59703	9.15616	9.37444	9.43106	SLIT2	slitguidanceligand2	9353
16796412	-3.3063	-1.72522	3.3063	down	4.64578	4.68059	4.68612	6.60263	6.25755	6.32796	LINC00341|SYNE3	longintergenicnon-proteincodingRNA341|spectrinrepeatcontaining,nuclearenvelopefamilymember3	79686///161176
17042925	-3.32612	-1.73384	3.32612	down	6.35658	6.18188	6.42916	7.92744	8.09691	8.14479	ELFN1	extracellularleucine-richrepeatandfibronectintypeIIIdomaincontaining1	392617
16687737	-3.34278	-1.74105	3.34278	down	7.86533	7.58026	7.51201	9.45693	9.36374	9.36006	PLPP3	phospholipidphosphatase3	8613
17019698	-3.35102	-1.7446	3.35102	down	5.53813	5.55419	5.64525	7.25046	7.41519	7.30573	RCAN2	regulatorofcalcineurin2	10231
17011302	-3.36732	-1.7516	3.36732	down	5.18531	5.02875	5.49504	7.08492	6.95737	6.92162	AIM1	absentinmelanoma1	202
16975954	-3.39802	-1.76469	3.39802	down	7.32709	7.35397	7.22429	9.01594	9.06599	9.11751	SCFD2	sec1familydomaincontaining2	152579
16986065	-3.40489	-1.76761	3.40489	down	7.10056	7.32024	7.04669	8.79091	8.81396	9.16545	TMEM171	transmembraneprotein171	134285
16715642	-3.44303	-1.78368	3.44303	down	6.79268	6.69621	6.57249	8.45814	8.49267	8.46162	NDST2	N-deacetylase/N-sulfotransferase(heparanglucosaminyl)2	8509
17025046	-3.44679	-1.78525	3.44679	down	5.80849	5.50287	5.63892	7.56578	7.39225	7.348	CNKSR3	CNKSRfamilymember3	154043
16906749	-3.64226	-1.86484	3.64226	down	5.77373	5.78281	5.75805	7.57008	7.62741	7.71161	HECW2	HECT,C2andWWdomaincontainingE3ubiquitinproteinligase2	57520
16739259	-3.66277	-1.87293	3.66277	down	7.81385	7.65535	7.69978	9.77402	9.52652	9.48724	AHNAK		79026
16693308	-3.82993	-1.93732	3.82993	down	4.65481	4.8315	4.56636	6.58559	6.70536	6.57367	FLG	filaggrin	2312
16802903	-3.97799	-1.99204	3.97799	down	8.15788	7.91428	7.85446	10.1325	9.951	9.81927	LOXL1	lysyloxidase-like1	4016
17077502	-3.99251	-1.9973	3.99251	down	5.79577	5.38968	5.55928	7.5827	7.65806	7.49585	TOX	thymocyteselection-associatedhighmobilitygroupbox	9760
16949792	-4.07214	-2.02579	4.07214	down	5.66539	5.63104	5.50835	7.64526	7.61089	7.62599	FAM43A	familywithsequencesimilarity43,memberA	131583
16666357	-4.0802	-2.02864	4.0802	down	6.10514	6.1291	6.05677	8.01217	8.22834	8.13642	AK5	adenylatekinase5	26289
16773165	-4.55227	-2.18659	4.55227	down	5.03966	4.70361	4.64241	6.9644	6.92411	7.05694	TNFRSF19	tumornecrosisfactorreceptorsuperfamily,member19	55504
16855973	-4.6669	-2.22247	4.6669	down	7.10857	6.90065	6.82775	9.20434	9.14319	9.15682	CYB5A	cytochromeb5typeA(microsomal)	1528
17020744	-4.75326	-2.24892	4.75326	down	4.28864	4.30758	4.39498	6.65938	6.55001	6.52856
16844558	-4.80231	-2.26373	4.80231	down	9.32896	9.07667	8.92503	11.1881	11.4419	11.4919	KRTAP1-5	keratinassociatedprotein1-5	83895
16960084	-4.8633	-2.28194	4.8633	down	5.73676	5.95232	5.8602	8.02874	8.28727	8.07906	SLC9A9	solutecarrierfamily9,subfamilyA(NHE9,cationprotonantiporter9),member9	285195
17077191	-4.92228	-2.29933	4.92228	down	4.73291	4.83995	4.43794	6.73807	7.22197	6.94874	LOC100507516		100507516
16774303	-4.92521	-2.30018	4.92521	down	6.65298	6.49333	6.61395	8.87402	8.97108	8.81571	RGCC	regulatorofcellcycle	28984
16855600	-4.953	-2.3083	4.953	down	7.29415	7.075	6.9288	9.47172	9.32448	9.42666	CCBE1	collagenandcalciumbindingEGFdomains1	147372
17072439	-4.98478	-2.31753	4.98478	down	5.19126	5.30137	5.12139	7.58757	7.43379	7.54526	FER1L6	fer-1-likefamilymember6	654463
16850216	-5.03401	-2.33171	5.03401	down	7.34392	7.65858	7.70126	9.80122	9.95199	9.94567	SECTM1	secretedandtransmembrane1	6398
16979339	-5.04594	-2.33512	5.04594	down	6.64244	6.31268	6.3509	8.74665	8.82669	8.73805	PDE5A	phosphodiesterase5A,cGMP-specific	8654
17023799	-5.06033	-2.33923	5.06033	down	5.82609	5.9414	6.12801	8.03956	8.46143	8.41221	SLC2A12	solutecarrierfamily2(facilitatedglucosetransporter),member12	154091
16850958	-5.06777	-2.34135	5.06777	down	5.58819	5.19574	5.46309	7.74441	7.92986	7.59681	APCDD1	adenomatosispolyposiscolidown-regulated1	147495
16842326	-5.19287	-2.37653	5.19287	down	5.686	5.4934	5.54389	8.10724	7.92505	7.8206	ALDH3A1	aldehydedehydrogenase3family,memberA1	218
16855510	-5.85114	-2.54872	5.85114	down	6.61877	6.58175	6.54694	9.09448	9.17134	9.12779	ATP8B1	ATPase,aminophospholipidtransporter,classI,type8B,member1	5205
16701037	-5.91403	-2.56414	5.91403	down	5.93174	5.75338	5.91357	8.68927	8.27805	8.3238	GREM2	gremlin2,DANfamilyBMPantagonist	64388
16849697	-6.15381	-2.62148	6.15381	down	6.13429	6.25866	6.36578	9.18247	8.76376	8.67695	NPTX1	neuronalpentraxinI	4884
17002898	-6.39496	-2.67694	6.39496	down	7.3869	7.21316	7.25921	10.0188	9.88662	9.98463	STC2	stanniocalcin2	8614
16852179	-6.68524	-2.74098	6.68524	down	8.41004	8.11338	8.03773	10.7438	11.0812	10.9591	SLC14A1	solutecarrierfamily14(ureatransporter),member1(Kiddbloodgroup)	6563
17015637	-7.73587	-2.95156	7.73587	down	4.86695	4.61772	4.86112	7.41932	8.02824	7.75293	ELOVL2	ELOVLfattyacidelongase2	54898
16962661	-7.7592	-2.95591	7.7592	down	5.09721	4.87	4.96497	7.69566	8.10469	7.99956	CLDN1	claudin1	9076
16920156	-7.94116	-2.98935	7.94116	down	5.80096	5.70489	5.44155	8.82741	8.61485	8.4732	PTGIS	prostaglandinI2(prostacyclin)synthase	5740
17094893	-8.40036	-3.07045	8.40036	down	5.50054	5.00856	5.00856	8.2531	8.30424	8.17168	ALDH1A1	aldehydedehydrogenase1family,memberA1	216
16947357	-16.0582	-4.00524	16.0582	down	7.40947	7.06969	6.94809	11.0991	11.2647	11.0792	PTX3	pentraxin3,long	5806
# Notes : Fold change >= 1.5
#Entity List : Knochen Moderated T-Test p (Corr) cut-off = 0.05
#Interpretation : KNOCHEN treatment (Non-averaged)
#Experiment : 2017_10_17
#Fold-Change cut-off : 1.5
#Pairing option : All against single condition
#Condition pairs :
#[GF NP] vs [GF w/o]
#Minimum number of pairs:1 out of 1 condition pairs.
# Technology : Affymetrix.ExonExprChip.HuGene-2_1-st_na36_hg19_2016-07-06
# Owner : gxuser
# Created On : Tue Oct 17 18:54:11 CEST 2017

## Sheet: KEGG_Pathway_UP
WEB-based GEne SeT AnaLysis Toolkit
Translating gene lists into biological insights...
User data and parameters: User data: textAreaUpload.txt, Organism: hsapiens, Id Type: gene_symbol, Ref Set: entrezgene, Significance Level: .05, Statistics Test: Hypergeometric, MTC: BH, Minimum: 2
This table lists the enriched KEGG pathways, number of Entrez IDs in your user data set for the pathway, the corresponding Entrez IDs, and the statistics for the enriched pathway.
The statistic column lists:
C: the number of reference genes in the category
O: the number of genes in the gene set and also in the category
E: the expected number in the category
R: ratio of enrichment
rawP: p value from hypergeometric test
adjP: p value adjusted by the multiple test adjustment
Finally, the pathway name is linked to KEGG where the user ids are highlighted, the number of user gene ids is linked to a table with information about the user ids, and the Entrez IDs are linked to Entrez Gene.
PathwayName	#Gene	EntrezGene	Statistics
Cytokine-cytokine receptor interaction	20	7040 3976 3589 10563 5617 2921 23529 27242 6372 7422 6374 650 7852 11009 9180 51330 4233 8793 8995 3624	C=265;O=20;E=1.82;R=11.00;rawP=3.60e-15;adjP=2.52e-13
Pathways in cancer	14	7040 650 5898 5743 2308 3091 2247 7472 3479 4312 1282 4233 7422 284217	C=326;O=14;E=2.24;R=6.26;rawP=7.41e-08;adjP=2.59e-06
TGF-beta signaling pathway	7	7040 650 3399 3397 1311 654 3624	C=84;O=7;E=0.58;R=12.14;rawP=1.93e-06;adjP=4.50e-05
Rheumatoid arthritis	7	7040 6374 4312 3589 4314 7422 6372	C=91;O=7;E=0.62;R=11.21;rawP=3.31e-06;adjP=5.79e-05
Jak-STAT signaling pathway	7	9180 3976 3589 5617 10253 23529 11009	C=155;O=7;E=1.06;R=6.58;rawP=0.0001;adjP=0.0012
Metabolic pathways	20	9945 10678 4860 669 8540 6303 64131 2683 8877 9249 5167 5743 2589 283208 9162 5742 57678 1717 9536 55454	C=1130;O=20;E=7.76;R=2.58;rawP=0.0001;adjP=0.0012
Malaria	4	7040 4233 1311 6382	C=51;O=4;E=0.35;R=11.43;rawP=0.0004;adjP=0.0040
Nicotinate and nicotinamide metabolism	3	5167 4860 10135	C=24;O=3;E=0.16;R=18.21;rawP=0.0006;adjP=0.0053
Renal cell carcinoma	4	7040 7422 4233 3091	C=70;O=4;E=0.48;R=8.33;rawP=0.0014;adjP=0.0109
VEGF signaling pathway	4	8877 5743 4773 7422	C=76;O=4;E=0.52;R=7.67;rawP=0.0019;adjP=0.0133
Focal adhesion	6	1282 7422 4233 284217 1311 3479	C=200;O=6;E=1.37;R=4.37;rawP=0.0027;adjP=0.0162
ECM-receptor interaction	4	1282 284217 1311 6382	C=85;O=4;E=0.58;R=6.86;rawP=0.0028;adjP=0.0162
Aldosterone-regulated sodium reabsorption	3	6446 8660 3479	C=42;O=3;E=0.29;R=10.41;rawP=0.0030;adjP=0.0162
Wnt signaling pathway	5	166336 4773 23002 7472 85407	C=150;O=5;E=1.03;R=4.86;rawP=0.0039;adjP=0.0195
Glycerolipid metabolism	3	57678 2717 9162	C=50;O=3;E=0.34;R=8.74;rawP=0.0049;adjP=0.0214
Glycosaminoglycan biosynthesis - keratan sulfate	2	2683 10678	C=15;O=2;E=0.10;R=19.43;rawP=0.0046;adjP=0.0214
mTOR signaling pathway	3	7422 3091 3479	C=52;O=3;E=0.36;R=8.41;rawP=0.0055;adjP=0.0226
Hedgehog signaling pathway	3	650 654 7472	C=56;O=3;E=0.38;R=7.81;rawP=0.0068;adjP=0.0264
Arachidonic acid metabolism	3	5742 5743 9536	C=59;O=3;E=0.40;R=7.41;rawP=0.0078;adjP=0.0287
PPAR signaling pathway	3	4312 6319 51129	C=70;O=3;E=0.48;R=6.24;rawP=0.0125;adjP=0.0303
Axon guidance	4	4773 7852 4233 3984	C=129;O=4;E=0.89;R=4.52;rawP=0.0123;adjP=0.0303
Glycosaminoglycan biosynthesis - chondroitin sulfate	2	55454 64131	C=22;O=2;E=0.15;R=13.25;rawP=0.0099;adjP=0.0303
Complement and coagulation cascades	3	5054 5327 5329	C=69;O=3;E=0.47;R=6.33;rawP=0.0120;adjP=0.0303
Endocytosis	5	7040 7852 57132 4233 11031	C=201;O=5;E=1.38;R=3.62;rawP=0.0129;adjP=0.0303
MAPK signaling pathway	6	7040 4216 11221 4773 25780 2247	C=268;O=6;E=1.84;R=3.26;rawP=0.0109;adjP=0.0303
Pancreatic cancer	3	7040 5898 7422	C=70;O=3;E=0.48;R=6.24;rawP=0.0125;adjP=0.0303
Osteoclast differentiation	4	7040 4773 3726 2354	C=128;O=4;E=0.88;R=4.55;rawP=0.0119;adjP=0.0303
Melanoma	3	4233 2247 3479	C=71;O=3;E=0.49;R=6.16;rawP=0.0130;adjP=0.0303
Chemokine signaling pathway	5	6374 7852 10563 2921 6372	C=189;O=5;E=1.30;R=3.85;rawP=0.0101;adjP=0.0303
Circadian rhythm - mammal	2	8553 406	C=22;O=2;E=0.15;R=13.25;rawP=0.0099;adjP=0.0303
Glycosphingolipid biosynthesis - lacto and neolacto series	2	2683 10678	C=26;O=2;E=0.18;R=11.21;rawP=0.0137;adjP=0.0309
Arrhythmogenic right ventricular cardiomyopathy (ARVC)	3	2697 1000 1829	C=74;O=3;E=0.51;R=5.91;rawP=0.0145;adjP=0.0312
Galactose metabolism	2	2683 2717	C=27;O=2;E=0.19;R=10.79;rawP=0.0147;adjP=0.0312
Protein digestion and absorption	3	1282 3783 6505	C=81;O=3;E=0.56;R=5.40;rawP=0.0184;adjP=0.0379
Small cell lung cancer	3	5743 1282 284217	C=85;O=3;E=0.58;R=5.14;rawP=0.0209;adjP=0.0418
ErbB signaling pathway	3	1839 374 2069	C=87;O=3;E=0.60;R=5.02;rawP=0.0222;adjP=0.0432
Fructose and mannose metabolism	2	5210 5209	C=36;O=2;E=0.25;R=8.09;rawP=0.0254;adjP=0.0481
WebGestalt is currently developed and maintained by Jing Wang and Bing Zhang at the Zhang Lab. Other people who have made significant contribution to the project include Dexter Duncan, Stefan Kirov, Zhiao Shi, and Jay Snoddy.
Funding credits: NIH/NIAAA (U01 AA016662, U01 AA013512); NIH/NIDA (P01 DA015027); NIH/NIMH (P50 MH078028, P50 MH096972); NIH/NCI (U24 CA159988); NIH/NIGMS (R01 GM088822).

## Sheet: GO-Term_UP
WEB-based GEne SeT AnaLysis Toolkit
Translating gene lists into biological insights...
User data and parameters: User data: textAreaUpload.txt, Organism: hsapiens, Id Type: gene_symbol, Ref Set: entrezgene, Significance Level: .05, Statistics Test: Hypergeometric, MTC: BH, Minimum: 2
The results for the enriched GO category are listed in this table. For each GO category, the first row lists its sub-root (biological process, molecular function, or cellular component), category name, and corresponding GO ID.
The second row lists the following statistics:
C: the number of reference genes in the category
O: the number of genes in the gene set and also in the category
E: the expected number in the category
R: ratio of enrichment
rawP: p value from hypergeometric test
adjP: p value adjusted by the multiple test adjustment
Finally, genes in the category are listed. For each gene, the table lists the user uploaded ID and value (optional), Entrez ID, Ensembl Gene Stable ID, Gene symbol, and description. Ensembl Gene Stable ID and Entrez Gene ID are linked to the Ensembl and Entrez Gene databases, respectively.
Database:biological process Name:regulation of developmental process ID:GO:0050793
C=1436; O=68; E=25.13; R=2.71; rawP=9.15e-15; adjP=9.72e-12
Index	UserID	Value	Gene Symbol	Gene Name	EntrezGene	Ensembl
1	ID1	NA	ID1	inhibitor of DNA binding 1, dominant negative helix-loop-helix protein	3397	ENSG00000125968
2	PTHLH	NA	PTHLH	parathyroid hormone-like hormone	5744	ENSG00000087494
3	XYLT1	NA	XYLT1	xylosyltransferase I	64131	ENSG00000103489
4	SMOC1	NA	SMOC1	SPARC related modular calcium binding 1	64093	ENSG00000198732
5	HMOX1	NA	HMOX1	heme oxygenase (decycling) 1	3162	ENSG00000100292
6	MEGF10	NA	MEGF10	multiple EGF-like-domains 10	84466	ENSG00000145794
7	STK24	NA	STK24	serine/threonine kinase 24	8428	ENSG00000102572
8	NCS1	NA	NCS1	neuronal calcium sensor 1	23413	ENSG00000107130
9	TRPS1	NA	TRPS1	trichorhinophalangeal syndrome I	7227	ENSG00000104447
10	DACT1	NA	DACT1	dapper, antagonist of beta-catenin, homolog 1 (Xenopus laevis)	51339	ENSG00000165617
11	IGF1	NA	IGF1	insulin-like growth factor 1 (somatomedin C)	3479	ENSG00000017427
12	DUSP10	NA	DUSP10	dual specificity phosphatase 10	11221	ENSG00000143507
13	TACSTD2	NA	TACSTD2	tumor-associated calcium signal transducer 2	4070	ENSG00000184292
14	MET	NA	MET	met proto-oncogene (hepatocyte growth factor receptor)	4233	ENSG00000105976
15	ETV4	NA	ETV4	ets variant 4	2118	ENSG00000175832
16	LIF	NA	LIF	leukemia inhibitory factor	3976	ENSG00000128342
17	GJA1	NA	GJA1	gap junction protein, alpha 1, 43kDa	2697	ENSG00000152661
18	RIPK2	NA	RIPK2	receptor-interacting serine-threonine kinase 2	8767	ENSG00000104312
19	CLCF1	NA	CLCF1	cardiotrophin-like cytokine factor 1	23529	ENSG00000175505
20	VEGFA	NA	VEGFA	vascular endothelial growth factor A	7422	ENSG00000112715
21	SOX4	NA	SOX4	SRY (sex determining region Y)-box 4	6659	ENSG00000124766
22	EDNRA	NA	EDNRA	endothelin receptor type A	1909	ENSG00000151617
23	SKIL	NA	SKIL	SKI-like oncogene	6498	ENSG00000136603
24	PTGS2	NA	PTGS2	prostaglandin-endoperoxide synthase 2 (prostaglandin G/H synthase and cyclooxygenase)	5743	ENSG00000073756
25	ENPP1	NA	ENPP1	ectonucleotide pyrophosphatase/phosphodiesterase 1	5167	ENSG00000197594
26	CD24	NA	CD24	CD24 molecule	100133941	NULL
27	LIMK1	NA	LIMK1	LIM domain kinase 1	3984	ENSG00000106683
28	SIPA1L1	NA	SIPA1L1	signal-induced proliferation-associated 1 like 1	26037	ENSG00000197555
29	NKD1	NA	NKD1	naked cuticle homolog 1 (Drosophila)	85407	ENSG00000140807
30	FSTL3	NA	FSTL3	follistatin-like 3 (secreted glycoprotein)	10272	ENSG00000070404
31	SERPINE1	NA	SERPINE1	serpin peptidase inhibitor, clade E (nexin, plasminogen activator inhibitor type 1), member 1	5054	ENSG00000106366
32	LRRC17	NA	LRRC17	leucine rich repeat containing 17	10234	ENSG00000128606
33	ABCA1	NA	ABCA1	ATP-binding cassette, sub-family A (ABC1), member 1	19	ENSG00000165029
34	FOXO1	NA	FOXO1	forkhead box O1	2308	ENSG00000150907
35	NUAK1	NA	NUAK1	NUAK family, SNF1-like kinase, 1	9891	ENSG00000074590
36	ANKH	NA	ANKH	ankylosis, progressive homolog (mouse)	56172	ENSG00000154122
37	WNT2	NA	WNT2	wingless-type MMTV integration site family member 2	7472	ENSG00000105989
38	SULF1	NA	SULF1	sulfatase 1	23213	ENSG00000137573
39	B4GALT1	NA	B4GALT1	UDP-Gal:betaGlcNAc beta 1,4- galactosyltransferase, polypeptide 1	2683	ENSG00000086062
40	SPHK1	NA	SPHK1	sphingosine kinase 1	8877	ENSG00000176170
41	RCAN1	NA	RCAN1	regulator of calcineurin 1	1827	ENSG00000159200
42	NOTCH2	NA	NOTCH2	notch 2	4853	ENSG00000134250
43	LAMA1	NA	LAMA1	laminin, alpha 1	284217	ENSG00000101680
44	SRPX2	NA	SRPX2	sushi-repeat containing protein, X-linked 2	27286	ENSG00000102359
45	BMP6	NA	BMP6	bone morphogenetic protein 6	654	ENSG00000153162
46	BMP2	NA	BMP2	bone morphogenetic protein 2	650	ENSG00000125845
47	TCF4	NA	TCF4	transcription factor 4	6925	ENSG00000196628
48	JUNB	NA	JUNB	jun B proto-oncogene	3726	ENSG00000171223
49	TNFRSF12A	NA	TNFRSF12A	tumor necrosis factor receptor superfamily, member 12A	51330	ENSG00000006327
50	SH3PXD2B	NA	SH3PXD2B	SH3 and PX domains 2B	285590	ENSG00000174705
51	PDPN	NA	PDPN	podoplanin	10630	ENSG00000162493
52	INHBA	NA	INHBA	inhibin, beta A	3624	ENSG00000122641
53	TGFB1	NA	TGFB1	transforming growth factor, beta 1	7040	ENSG00000105329
54	CXCL13	NA	CXCL13	chemokine (C-X-C motif) ligand 13	10563	ENSG00000156234
55	PNP	NA	PNP	purine nucleoside phosphorylase	4860	ENSG00000198805
56	FGF2	NA	FGF2	fibroblast growth factor 2 (basic)	2247	ENSG00000138685
57	PMP22	NA	PMP22	peripheral myelin protein 22	5376	ENSG00000109099
58	PRDM1	NA	PRDM1	PR domain containing 1, with ZNF domain	639	ENSG00000057657
59	ANGPTL4	NA	ANGPTL4	angiopoietin-like 4	51129	ENSG00000167772
60	RHOB	NA	RHOB	ras homolog family member B	388	ENSG00000143878
61	CEBPB	NA	CEBPB	CCAAT/enhancer binding protein (C/EBP), beta	1051	ENSG00000172216
62	ID3	NA	ID3	inhibitor of DNA binding 3, dominant negative helix-loop-helix protein	3399	ENSG00000117318
63	CXCR4	NA	CXCR4	chemokine (C-X-C motif) receptor 4	7852	ENSG00000121966
64	HIF1A	NA	HIF1A	hypoxia inducible factor 1, alpha subunit (basic helix-loop-helix transcription factor)	3091	ENSG00000100644
65	EREG	NA	EREG	epiregulin	2069	ENSG00000124882
66	FAM213A	NA	FAM213A	family with sequence similarity 213, member A	84293	ENSG00000122378
67	CDH2	NA	CDH2	cadherin 2, type 1, N-cadherin (neuronal)	1000	ENSG00000170558
68	ABCG1	NA	ABCG1	ATP-binding cassette, sub-family G (WHITE), member 1	9619	ENSG00000160179
Database:biological process Name:regulation of multicellular organismal process ID:GO:0051239
C=1772; O=77; E=31.01; R=2.48; rawP=9.10e-15; adjP=9.72e-12
Index	UserID	Value	Gene Symbol	Gene Name	EntrezGene	Ensembl
1	ID1	NA	ID1	inhibitor of DNA binding 1, dominant negative helix-loop-helix protein	3397	ENSG00000125968
2	HBEGF	NA	HBEGF	heparin-binding EGF-like growth factor	1839	ENSG00000113070
3	PTHLH	NA	PTHLH	parathyroid hormone-like hormone	5744	ENSG00000087494
4	XYLT1	NA	XYLT1	xylosyltransferase I	64131	ENSG00000103489
5	LMCD1	NA	LMCD1	LIM and cysteine-rich domains 1	29995	ENSG00000071282
6	SMOC1	NA	SMOC1	SPARC related modular calcium binding 1	64093	ENSG00000198732
7	HMOX1	NA	HMOX1	heme oxygenase (decycling) 1	3162	ENSG00000100292
8	PLAT	NA	PLAT	plasminogen activator, tissue	5327	ENSG00000104368
9	MEGF10	NA	MEGF10	multiple EGF-like-domains 10	84466	ENSG00000145794
10	STK24	NA	STK24	serine/threonine kinase 24	8428	ENSG00000102572
11	NCS1	NA	NCS1	neuronal calcium sensor 1	23413	ENSG00000107130
12	TRPS1	NA	TRPS1	trichorhinophalangeal syndrome I	7227	ENSG00000104447
13	IL33	NA	IL33	interleukin 33	90865	ENSG00000137033
14	DACT1	NA	DACT1	dapper, antagonist of beta-catenin, homolog 1 (Xenopus laevis)	51339	ENSG00000165617
15	IGF1	NA	IGF1	insulin-like growth factor 1 (somatomedin C)	3479	ENSG00000017427
16	DUSP10	NA	DUSP10	dual specificity phosphatase 10	11221	ENSG00000143507
17	TACSTD2	NA	TACSTD2	tumor-associated calcium signal transducer 2	4070	ENSG00000184292
18	MET	NA	MET	met proto-oncogene (hepatocyte growth factor receptor)	4233	ENSG00000105976
19	ETV4	NA	ETV4	ets variant 4	2118	ENSG00000175832
20	FAP	NA	FAP	fibroblast activation protein, alpha	2191	ENSG00000078098
21	LIF	NA	LIF	leukemia inhibitory factor	3976	ENSG00000128342
22	GJA1	NA	GJA1	gap junction protein, alpha 1, 43kDa	2697	ENSG00000152661
23	RIPK2	NA	RIPK2	receptor-interacting serine-threonine kinase 2	8767	ENSG00000104312
24	CLCF1	NA	CLCF1	cardiotrophin-like cytokine factor 1	23529	ENSG00000175505
25	VEGFA	NA	VEGFA	vascular endothelial growth factor A	7422	ENSG00000112715
26	EDNRA	NA	EDNRA	endothelin receptor type A	1909	ENSG00000151617
27	SKIL	NA	SKIL	SKI-like oncogene	6498	ENSG00000136603
28	PTGS2	NA	PTGS2	prostaglandin-endoperoxide synthase 2 (prostaglandin G/H synthase and cyclooxygenase)	5743	ENSG00000073756
29	ENPP1	NA	ENPP1	ectonucleotide pyrophosphatase/phosphodiesterase 1	5167	ENSG00000197594
30	CD24	NA	CD24	CD24 molecule	100133941	NULL
31	LIMK1	NA	LIMK1	LIM domain kinase 1	3984	ENSG00000106683
32	SIPA1L1	NA	SIPA1L1	signal-induced proliferation-associated 1 like 1	26037	ENSG00000197555
33	NKD1	NA	NKD1	naked cuticle homolog 1 (Drosophila)	85407	ENSG00000140807
34	FSTL3	NA	FSTL3	follistatin-like 3 (secreted glycoprotein)	10272	ENSG00000070404
35	SERPINE1	NA	SERPINE1	serpin peptidase inhibitor, clade E (nexin, plasminogen activator inhibitor type 1), member 1	5054	ENSG00000106366
36	LRRC17	NA	LRRC17	leucine rich repeat containing 17	10234	ENSG00000128606
37	FOXO1	NA	FOXO1	forkhead box O1	2308	ENSG00000150907
38	LRP4	NA	LRP4	low density lipoprotein receptor-related protein 4	4038	ENSG00000134569
39	ANKH	NA	ANKH	ankylosis, progressive homolog (mouse)	56172	ENSG00000154122
40	WNT2	NA	WNT2	wingless-type MMTV integration site family member 2	7472	ENSG00000105989
41	SPHK1	NA	SPHK1	sphingosine kinase 1	8877	ENSG00000176170
42	SULF1	NA	SULF1	sulfatase 1	23213	ENSG00000137573
43	B4GALT1	NA	B4GALT1	UDP-Gal:betaGlcNAc beta 1,4- galactosyltransferase, polypeptide 1	2683	ENSG00000086062
44	BHLHE40	NA	BHLHE40	basic helix-loop-helix family, member e40	8553	ENSG00000134107
45	RGS2	NA	RGS2	regulator of G-protein signaling 2, 24kDa	5997	ENSG00000116741
46	LAMA1	NA	LAMA1	laminin, alpha 1	284217	ENSG00000101680
47	BMP6	NA	BMP6	bone morphogenetic protein 6	654	ENSG00000153162
48	SRPX2	NA	SRPX2	sushi-repeat containing protein, X-linked 2	27286	ENSG00000102359
49	BMP2	NA	BMP2	bone morphogenetic protein 2	650	ENSG00000125845
50	TCF4	NA	TCF4	transcription factor 4	6925	ENSG00000196628
51	DSG2	NA	DSG2	desmoglein 2	1829	ENSG00000046604
52	SGK1	NA	SGK1	serum/glucocorticoid regulated kinase 1	6446	ENSG00000118515
53	TNFRSF12A	NA	TNFRSF12A	tumor necrosis factor receptor superfamily, member 12A	51330	ENSG00000006327
54	PTGS1	NA	PTGS1	prostaglandin-endoperoxide synthase 1 (prostaglandin G/H synthase and cyclooxygenase)	5742	ENSG00000095303
55	PDPN	NA	PDPN	podoplanin	10630	ENSG00000162493
56	INHBA	NA	INHBA	inhibin, beta A	3624	ENSG00000122641
57	TGFB1	NA	TGFB1	transforming growth factor, beta 1	7040	ENSG00000105329
58	CXCL13	NA	CXCL13	chemokine (C-X-C motif) ligand 13	10563	ENSG00000156234
59	PNP	NA	PNP	purine nucleoside phosphorylase	4860	ENSG00000198805
60	PRL	NA	PRL	prolactin	5617	ENSG00000172179
61	FGF2	NA	FGF2	fibroblast growth factor 2 (basic)	2247	ENSG00000138685
62	PLAUR	NA	PLAUR	plasminogen activator, urokinase receptor	5329	ENSG00000011422
63	PMP22	NA	PMP22	peripheral myelin protein 22	5376	ENSG00000109099
64	PRDM1	NA	PRDM1	PR domain containing 1, with ZNF domain	639	ENSG00000057657
65	ANGPTL4	NA	ANGPTL4	angiopoietin-like 4	51129	ENSG00000167772
66	RHOB	NA	RHOB	ras homolog family member B	388	ENSG00000143878
67	CEBPB	NA	CEBPB	CCAAT/enhancer binding protein (C/EBP), beta	1051	ENSG00000172216
68	ID3	NA	ID3	inhibitor of DNA binding 3, dominant negative helix-loop-helix protein	3399	ENSG00000117318
69	CXCR4	NA	CXCR4	chemokine (C-X-C motif) receptor 4	7852	ENSG00000121966
70	HIF1A	NA	HIF1A	hypoxia inducible factor 1, alpha subunit (basic helix-loop-helix transcription factor)	3091	ENSG00000100644
71	SGIP1	NA	SGIP1	SH3-domain GRB2-like (endophilin) interacting protein 1	84251	ENSG00000118473
72	EREG	NA	EREG	epiregulin	2069	ENSG00000124882
73	NR4A2	NA	NR4A2	nuclear receptor subfamily 4, group A, member 2	4929	ENSG00000153234
74	FAM213A	NA	FAM213A	family with sequence similarity 213, member A	84293	ENSG00000122378
75	GPAM	NA	GPAM	glycerol-3-phosphate acyltransferase, mitochondrial	57678	ENSG00000119927
76	CDH2	NA	CDH2	cadherin 2, type 1, N-cadherin (neuronal)	1000	ENSG00000170558
77	IFIH1	NA	IFIH1	interferon induced with helicase C domain 1	64135	ENSG00000115267
Database:biological process Name:system development ID:GO:0048731
C=3521; O=113; E=61.61; R=1.83; rawP=1.00e-12; adjP=7.08e-10
Index	UserID	Value	Gene Symbol	Gene Name	EntrezGene	Ensembl
1	IL11	NA	IL11	interleukin 11	3589	ENSG00000095752
2	ID1	NA	ID1	inhibitor of DNA binding 1, dominant negative helix-loop-helix protein	3397	ENSG00000125968
3	HBEGF	NA	HBEGF	heparin-binding EGF-like growth factor	1839	ENSG00000113070
4	PTHLH	NA	PTHLH	parathyroid hormone-like hormone	5744	ENSG00000087494
5	XYLT1	NA	XYLT1	xylosyltransferase I	64131	ENSG00000103489
6	SMOC1	NA	SMOC1	SPARC related modular calcium binding 1	64093	ENSG00000198732
7	DRAXIN	NA	DRAXIN	dorsal inhibitory axon guidance protein	374946	ENSG00000162490
8	ADAMTS1	NA	ADAMTS1	ADAM metallopeptidase with thrombospondin type 1 motif, 1	9510	ENSG00000154734
9	SDC1	NA	SDC1	syndecan 1	6382	ENSG00000115884
10	HMOX1	NA	HMOX1	heme oxygenase (decycling) 1	3162	ENSG00000100292
11	FAM101B	NA	FAM101B	family with sequence similarity 101, member B	359845	ENSG00000183688
12	PLAT	NA	PLAT	plasminogen activator, tissue	5327	ENSG00000104368
13	MEGF10	NA	MEGF10	multiple EGF-like-domains 10	84466	ENSG00000145794
14	STK24	NA	STK24	serine/threonine kinase 24	8428	ENSG00000102572
15	NCS1	NA	NCS1	neuronal calcium sensor 1	23413	ENSG00000107130
16	TRPS1	NA	TRPS1	trichorhinophalangeal syndrome I	7227	ENSG00000104447
17	DACT1	NA	DACT1	dapper, antagonist of beta-catenin, homolog 1 (Xenopus laevis)	51339	ENSG00000165617
18	IGF1	NA	IGF1	insulin-like growth factor 1 (somatomedin C)	3479	ENSG00000017427
19	COL4A1	NA	COL4A1	collagen, type IV, alpha 1	1282	ENSG00000187498
20	TACSTD2	NA	TACSTD2	tumor-associated calcium signal transducer 2	4070	ENSG00000184292
21	MET	NA	MET	met proto-oncogene (hepatocyte growth factor receptor)	4233	ENSG00000105976
22	MMP13	NA	MMP13	matrix metallopeptidase 13 (collagenase 3)	4322	ENSG00000137745
23	COMP	NA	COMP	cartilage oligomeric matrix protein	1311	ENSG00000105664
24	ETV4	NA	ETV4	ets variant 4	2118	ENSG00000175832
25	STC1	NA	STC1	stanniocalcin 1	6781	ENSG00000159167
26	LIF	NA	LIF	leukemia inhibitory factor	3976	ENSG00000128342
27	GJA1	NA	GJA1	gap junction protein, alpha 1, 43kDa	2697	ENSG00000152661
28	RIPK2	NA	RIPK2	receptor-interacting serine-threonine kinase 2	8767	ENSG00000104312
29	OSTM1	NA	OSTM1	osteopetrosis associated transmembrane protein 1	28962	ENSG00000081087
30	CLCF1	NA	CLCF1	cardiotrophin-like cytokine factor 1	23529	ENSG00000175505
31	SAT1	NA	SAT1	spermidine/spermine N1-acetyltransferase 1	6303	ENSG00000130066
32	PLEKHA1	NA	PLEKHA1	pleckstrin homology domain containing, family A (phosphoinositide binding specific) member 1	59338	ENSG00000107679
33	TMEM204	NA	TMEM204	transmembrane protein 204	79652	ENSG00000131634
34	VEGFA	NA	VEGFA	vascular endothelial growth factor A	7422	ENSG00000112715
35	SOX4	NA	SOX4	SRY (sex determining region Y)-box 4	6659	ENSG00000124766
36	CRLF1	NA	CRLF1	cytokine receptor-like factor 1	9244	ENSG00000006016
37	RSPO3	NA	RSPO3	R-spondin 3	84870	ENSG00000146374
38	EDNRA	NA	EDNRA	endothelin receptor type A	1909	ENSG00000151617
39	IRS2	NA	IRS2	insulin receptor substrate 2	8660	ENSG00000185950
40	SKIL	NA	SKIL	SKI-like oncogene	6498	ENSG00000136603
41	PTGS2	NA	PTGS2	prostaglandin-endoperoxide synthase 2 (prostaglandin G/H synthase and cyclooxygenase)	5743	ENSG00000073756
42	ENPP1	NA	ENPP1	ectonucleotide pyrophosphatase/phosphodiesterase 1	5167	ENSG00000197594
43	CD24	NA	CD24	CD24 molecule	100133941	NULL
44	LIMK1	NA	LIMK1	LIM domain kinase 1	3984	ENSG00000106683
45	SIPA1L1	NA	SIPA1L1	signal-induced proliferation-associated 1 like 1	26037	ENSG00000197555
46	NKD1	NA	NKD1	naked cuticle homolog 1 (Drosophila)	85407	ENSG00000140807
47	FSTL3	NA	FSTL3	follistatin-like 3 (secreted glycoprotein)	10272	ENSG00000070404
48	SERPINE1	NA	SERPINE1	serpin peptidase inhibitor, clade E (nexin, plasminogen activator inhibitor type 1), member 1	5054	ENSG00000106366
49	LRRC17	NA	LRRC17	leucine rich repeat containing 17	10234	ENSG00000128606
50	ESM1	NA	ESM1	endothelial cell-specific molecule 1	11082	ENSG00000164283
51	COL10A1	NA	COL10A1	collagen, type X, alpha 1	1300	ENSG00000123500
52	AMTN	NA	AMTN	amelotin	401138	ENSG00000187689
53	SERINC5	NA	SERINC5	serine incorporator 5	256987	ENSG00000164300
54	CHRNA9	NA	CHRNA9	cholinergic receptor, nicotinic, alpha 9 (neuronal)	55584	ENSG00000174343
55	FOXO1	NA	FOXO1	forkhead box O1	2308	ENSG00000150907
56	LRP4	NA	LRP4	low density lipoprotein receptor-related protein 4	4038	ENSG00000134569
57	ANKH	NA	ANKH	ankylosis, progressive homolog (mouse)	56172	ENSG00000154122
58	WNT2	NA	WNT2	wingless-type MMTV integration site family member 2	7472	ENSG00000105989
59	SPHK1	NA	SPHK1	sphingosine kinase 1	8877	ENSG00000176170
60	SULF1	NA	SULF1	sulfatase 1	23213	ENSG00000137573
61	B4GALT1	NA	B4GALT1	UDP-Gal:betaGlcNAc beta 1,4- galactosyltransferase, polypeptide 1	2683	ENSG00000086062
62	RCAN1	NA	RCAN1	regulator of calcineurin 1	1827	ENSG00000159200
63	NOTCH2	NA	NOTCH2	notch 2	4853	ENSG00000134250
64	LAMA1	NA	LAMA1	laminin, alpha 1	284217	ENSG00000101680
65	BMP6	NA	BMP6	bone morphogenetic protein 6	654	ENSG00000153162
66	SRPX2	NA	SRPX2	sushi-repeat containing protein, X-linked 2	27286	ENSG00000102359
67	NRP2	NA	NRP2	neuropilin 2	8828	ENSG00000118257
68	NAMPT	NA	NAMPT	nicotinamide phosphoribosyltransferase	10135	ENSG00000105835
69	GPR183	NA	GPR183	G protein-coupled receptor 183	1880	ENSG00000169508
70	GMNN	NA	GMNN	geminin, DNA replication inhibitor	51053	ENSG00000112312
71	BMP2	NA	BMP2	bone morphogenetic protein 2	650	ENSG00000125845
72	KCNH1	NA	KCNH1	potassium voltage-gated channel, subfamily H (eag-related), member 1	3756	ENSG00000143473
73	HOMER1	NA	HOMER1	homer homolog 1 (Drosophila)	9456	ENSG00000152413
74	TSPAN2	NA	TSPAN2	tetraspanin 2	10100	ENSG00000134198
75	TCF4	NA	TCF4	transcription factor 4	6925	ENSG00000196628
76	JUNB	NA	JUNB	jun B proto-oncogene	3726	ENSG00000171223
77	PRICKLE2	NA	PRICKLE2	prickle homolog 2 (Drosophila)	166336	ENSG00000163637
78	TNFRSF12A	NA	TNFRSF12A	tumor necrosis factor receptor superfamily, member 12A	51330	ENSG00000006327
79	SH3PXD2B	NA	SH3PXD2B	SH3 and PX domains 2B	285590	ENSG00000174705
80	LSAMP	NA	LSAMP	limbic system-associated membrane protein	4045	ENSG00000185565
81	PDPN	NA	PDPN	podoplanin	10630	ENSG00000162493
82	SPRY2	NA	SPRY2	sprouty homolog 2 (Drosophila)	10253	ENSG00000136158
83	NOX4	NA	NOX4	NADPH oxidase 4	50507	ENSG00000086991
84	INHBA	NA	INHBA	inhibin, beta A	3624	ENSG00000122641
85	TGFB1	NA	TGFB1	transforming growth factor, beta 1	7040	ENSG00000105329
86	CXCL13	NA	CXCL13	chemokine (C-X-C motif) ligand 13	10563	ENSG00000156234
87	B3GNT2	NA	B3GNT2	UDP-GlcNAc:betaGal beta-1,3-N-acetylglucosaminyltransferase 2	10678	ENSG00000170340
88	PRL	NA	PRL	prolactin	5617	ENSG00000172179
89	PNP	NA	PNP	purine nucleoside phosphorylase	4860	ENSG00000198805
90	FGF2	NA	FGF2	fibroblast growth factor 2 (basic)	2247	ENSG00000138685
91	ADAMTS4	NA	ADAMTS4	ADAM metallopeptidase with thrombospondin type 1 motif, 4	9507	ENSG00000158859
92	BPGM	NA	BPGM	2,3-bisphosphoglycerate mutase	669	ENSG00000172331
93	PLAUR	NA	PLAUR	plasminogen activator, urokinase receptor	5329	ENSG00000011422
94	PMP22	NA	PMP22	peripheral myelin protein 22	5376	ENSG00000109099
95	COL7A1	NA	COL7A1	collagen, type VII, alpha 1	1294	ENSG00000114270
96	ADAM12	NA	ADAM12	ADAM metallopeptidase domain 12	8038	ENSG00000148848
97	PRDM1	NA	PRDM1	PR domain containing 1, with ZNF domain	639	ENSG00000057657
98	ANGPTL4	NA	ANGPTL4	angiopoietin-like 4	51129	ENSG00000167772
99	RHOB	NA	RHOB	ras homolog family member B	388	ENSG00000143878
100	CEBPB	NA	CEBPB	CCAAT/enhancer binding protein (C/EBP), beta	1051	ENSG00000172216
101	RGS9	NA	RGS9	regulator of G-protein signaling 9	8787	ENSG00000108370
102	ID3	NA	ID3	inhibitor of DNA binding 3, dominant negative helix-loop-helix protein	3399	ENSG00000117318
103	CXCR4	NA	CXCR4	chemokine (C-X-C motif) receptor 4	7852	ENSG00000121966
104	HIF1A	NA	HIF1A	hypoxia inducible factor 1, alpha subunit (basic helix-loop-helix transcription factor)	3091	ENSG00000100644
105	VCAN	NA	VCAN	versican	1462	ENSG00000038427
106	SLC7A5	NA	SLC7A5	solute carrier family 7 (amino acid transporter light chain, L system), member 5	8140	ENSG00000103257
107	EREG	NA	EREG	epiregulin	2069	ENSG00000124882
108	NR4A3	NA	NR4A3	nuclear receptor subfamily 4, group A, member 3	8013	ENSG00000119508
109	FAM213A	NA	FAM213A	family with sequence similarity 213, member A	84293	ENSG00000122378
110	NR4A2	NA	NR4A2	nuclear receptor subfamily 4, group A, member 2	4929	ENSG00000153234
111	DHCR7	NA	DHCR7	7-dehydrocholesterol reductase	1717	ENSG00000172893
112	CDH2	NA	CDH2	cadherin 2, type 1, N-cadherin (neuronal)	1000	ENSG00000170558
113	JARID2	NA	JARID2	jumonji, AT rich interactive domain 2	3720	ENSG00000008083
Database:biological process Name:regulation of cell proliferation ID:GO:0042127
C=1177; O=56; E=20.60; R=2.72; rawP=3.25e-12; adjP=1.03e-09
Index	UserID	Value	Gene Symbol	Gene Name	EntrezGene	Ensembl
1	IL11	NA	IL11	interleukin 11	3589	ENSG00000095752
2	HBEGF	NA	HBEGF	heparin-binding EGF-like growth factor	1839	ENSG00000113070
3	FOXO1	NA	FOXO1	forkhead box O1	2308	ENSG00000150907
4	PTHLH	NA	PTHLH	parathyroid hormone-like hormone	5744	ENSG00000087494
5	NUAK1	NA	NUAK1	NUAK family, SNF1-like kinase, 1	9891	ENSG00000074590
6	RERG	NA	RERG	RAS-like, estrogen-regulated, growth inhibitor	85004	ENSG00000134533
7	WNT2	NA	WNT2	wingless-type MMTV integration site family member 2	7472	ENSG00000105989
8	SPHK1	NA	SPHK1	sphingosine kinase 1	8877	ENSG00000176170
9	B4GALT1	NA	B4GALT1	UDP-Gal:betaGlcNAc beta 1,4- galactosyltransferase, polypeptide 1	2683	ENSG00000086062
10	SULF1	NA	SULF1	sulfatase 1	23213	ENSG00000137573
11	ADAMTS1	NA	ADAMTS1	ADAM metallopeptidase with thrombospondin type 1 motif, 1	9510	ENSG00000154734
12	NOTCH2	NA	NOTCH2	notch 2	4853	ENSG00000134250
13	HMOX1	NA	HMOX1	heme oxygenase (decycling) 1	3162	ENSG00000100292
14	BMP6	NA	BMP6	bone morphogenetic protein 6	654	ENSG00000153162
15	NRP2	NA	NRP2	neuropilin 2	8828	ENSG00000118257
16	NAMPT	NA	NAMPT	nicotinamide phosphoribosyltransferase	10135	ENSG00000105835
17	TRIB1	NA	TRIB1	tribbles homolog 1 (Drosophila)	10221	ENSG00000173334
18	GPR183	NA	GPR183	G protein-coupled receptor 183	1880	ENSG00000169508
19	BMP2	NA	BMP2	bone morphogenetic protein 2	650	ENSG00000125845
20	IGF1	NA	IGF1	insulin-like growth factor 1 (somatomedin C)	3479	ENSG00000017427
21	SGK1	NA	SGK1	serum/glucocorticoid regulated kinase 1	6446	ENSG00000118515
22	PTGS1	NA	PTGS1	prostaglandin-endoperoxide synthase 1 (prostaglandin G/H synthase and cyclooxygenase)	5742	ENSG00000095303
23	TACSTD2	NA	TACSTD2	tumor-associated calcium signal transducer 2	4070	ENSG00000184292
24	ETV4	NA	ETV4	ets variant 4	2118	ENSG00000175832
25	DPT	NA	DPT	dermatopontin	1805	ENSG00000143196
26	SPRY2	NA	SPRY2	sprouty homolog 2 (Drosophila)	10253	ENSG00000136158
27	NOX4	NA	NOX4	NADPH oxidase 4	50507	ENSG00000086991
28	INHBA	NA	INHBA	inhibin, beta A	3624	ENSG00000122641
29	TGFB1	NA	TGFB1	transforming growth factor, beta 1	7040	ENSG00000105329
30	LIF	NA	LIF	leukemia inhibitory factor	3976	ENSG00000128342
31	GJA1	NA	GJA1	gap junction protein, alpha 1, 43kDa	2697	ENSG00000152661
32	PNP	NA	PNP	purine nucleoside phosphorylase	4860	ENSG00000198805
33	RIPK2	NA	RIPK2	receptor-interacting serine-threonine kinase 2	8767	ENSG00000104312
34	FGF2	NA	FGF2	fibroblast growth factor 2 (basic)	2247	ENSG00000138685
35	CLCF1	NA	CLCF1	cardiotrophin-like cytokine factor 1	23529	ENSG00000175505
36	PMP22	NA	PMP22	peripheral myelin protein 22	5376	ENSG00000109099
37	SAT1	NA	SAT1	spermidine/spermine N1-acetyltransferase 1	6303	ENSG00000130066
38	NFATC2	NA	NFATC2	nuclear factor of activated T-cells, cytoplasmic, calcineurin-dependent 2	4773	ENSG00000101096
39	PRDM1	NA	PRDM1	PR domain containing 1, with ZNF domain	639	ENSG00000057657
40	VEGFA	NA	VEGFA	vascular endothelial growth factor A	7422	ENSG00000112715
41	CRLF1	NA	CRLF1	cytokine receptor-like factor 1	9244	ENSG00000006016
42	SOX4	NA	SOX4	SRY (sex determining region Y)-box 4	6659	ENSG00000124766
43	EDNRA	NA	EDNRA	endothelin receptor type A	1909	ENSG00000151617
44	CXCL5	NA	CXCL5	chemokine (C-X-C motif) ligand 5	6374	ENSG00000163735
45	IRS2	NA	IRS2	insulin receptor substrate 2	8660	ENSG00000185950
46	PTGS2	NA	PTGS2	prostaglandin-endoperoxide synthase 2 (prostaglandin G/H synthase and cyclooxygenase)	5743	ENSG00000073756
47	CD24	NA	CD24	CD24 molecule	100133941	NULL
48	HIF1A	NA	HIF1A	hypoxia inducible factor 1, alpha subunit (basic helix-loop-helix transcription factor)	3091	ENSG00000100644
49	EREG	NA	EREG	epiregulin	2069	ENSG00000124882
50	OSMR	NA	OSMR	oncostatin M receptor	9180	ENSG00000145623
51	SERPINE1	NA	SERPINE1	serpin peptidase inhibitor, clade E (nexin, plasminogen activator inhibitor type 1), member 1	5054	ENSG00000106366
52	GPAM	NA	GPAM	glycerol-3-phosphate acyltransferase, mitochondrial	57678	ENSG00000119927
53	DHCR7	NA	DHCR7	7-dehydrocholesterol reductase	1717	ENSG00000172893
54	PTGES	NA	PTGES	prostaglandin E synthase	9536	ENSG00000148344
55	TNFSF18	NA	TNFSF18	tumor necrosis factor (ligand) superfamily, member 18	8995	ENSG00000120337
56	JARID2	NA	JARID2	jumonji, AT rich interactive domain 2	3720	ENSG00000008083
Database:biological process Name:single-multicellular organism process ID:GO:0044707
C=5612; O=153; E=98.20; R=1.56; rawP=2.30e-12; adjP=1.03e-09
Index	UserID	Value	Gene Symbol	Gene Name	EntrezGene	Ensembl
1	PTHLH	NA	PTHLH	parathyroid hormone-like hormone	5744	ENSG00000087494
2	LMCD1	NA	LMCD1	LIM and cysteine-rich domains 1	29995	ENSG00000071282
3	SMOC1	NA	SMOC1	SPARC related modular calcium binding 1	64093	ENSG00000198732
4	DRAXIN	NA	DRAXIN	dorsal inhibitory axon guidance protein	374946	ENSG00000162490
5	ADAMTS1	NA	ADAMTS1	ADAM metallopeptidase with thrombospondin type 1 motif, 1	9510	ENSG00000154734
6	SDC1	NA	SDC1	syndecan 1	6382	ENSG00000115884
7	FAM101B	NA	FAM101B	family with sequence similarity 101, member B	359845	ENSG00000183688
8	PLAT	NA	PLAT	plasminogen activator, tissue	5327	ENSG00000104368
9	HMCN1	NA	HMCN1	hemicentin 1	83872	ENSG00000143341
10	MEGF10	NA	MEGF10	multiple EGF-like-domains 10	84466	ENSG00000145794
11	STK24	NA	STK24	serine/threonine kinase 24	8428	ENSG00000102572
12	NCS1	NA	NCS1	neuronal calcium sensor 1	23413	ENSG00000107130
13	TRPS1	NA	TRPS1	trichorhinophalangeal syndrome I	7227	ENSG00000104447
14	IL33	NA	IL33	interleukin 33	90865	ENSG00000137033
15	FBXO32	NA	FBXO32	F-box protein 32	114907	ENSG00000156804
16	FOSB	NA	FOSB	FBJ murine osteosarcoma viral oncogene homolog B	2354	ENSG00000125740
17	IGF1	NA	IGF1	insulin-like growth factor 1 (somatomedin C)	3479	ENSG00000017427
18	DUSP10	NA	DUSP10	dual specificity phosphatase 10	11221	ENSG00000143507
19	TACSTD2	NA	TACSTD2	tumor-associated calcium signal transducer 2	4070	ENSG00000184292
20	BGN	NA	BGN	biglycan	633	ENSG00000182492
21	MMP13	NA	MMP13	matrix metallopeptidase 13 (collagenase 3)	4322	ENSG00000137745
22	STC1	NA	STC1	stanniocalcin 1	6781	ENSG00000159167
23	LIF	NA	LIF	leukemia inhibitory factor	3976	ENSG00000128342
24	TMEM2	NA	TMEM2	transmembrane protein 2	23670	ENSG00000135048
25	CLCF1	NA	CLCF1	cardiotrophin-like cytokine factor 1	23529	ENSG00000175505
26	PLEKHA1	NA	PLEKHA1	pleckstrin homology domain containing, family A (phosphoinositide binding specific) member 1	59338	ENSG00000107679
27	TMEM204	NA	TMEM204	transmembrane protein 204	79652	ENSG00000131634
28	VEGFA	NA	VEGFA	vascular endothelial growth factor A	7422	ENSG00000112715
29	SOX4	NA	SOX4	SRY (sex determining region Y)-box 4	6659	ENSG00000124766
30	CRLF1	NA	CRLF1	cytokine receptor-like factor 1	9244	ENSG00000006016
31	RSPO3	NA	RSPO3	R-spondin 3	84870	ENSG00000146374
32	EDNRA	NA	EDNRA	endothelin receptor type A	1909	ENSG00000151617
33	MAP3K4	NA	MAP3K4	mitogen-activated protein kinase kinase kinase 4	4216	ENSG00000085511
34	SKIL	NA	SKIL	SKI-like oncogene	6498	ENSG00000136603
35	ENPP1	NA	ENPP1	ectonucleotide pyrophosphatase/phosphodiesterase 1	5167	ENSG00000197594
36	CD24	NA	CD24	CD24 molecule	100133941	NULL
37	MMP3	NA	MMP3	matrix metallopeptidase 3 (stromelysin 1, progelatinase)	4314	ENSG00000149968
38	LIMK1	NA	LIMK1	LIM domain kinase 1	3984	ENSG00000106683
39	NKD1	NA	NKD1	naked cuticle homolog 1 (Drosophila)	85407	ENSG00000140807
40	SERPINE1	NA	SERPINE1	serpin peptidase inhibitor, clade E (nexin, plasminogen activator inhibitor type 1), member 1	5054	ENSG00000106366
41	ESM1	NA	ESM1	endothelial cell-specific molecule 1	11082	ENSG00000164283
42	COL10A1	NA	COL10A1	collagen, type X, alpha 1	1300	ENSG00000123500
43	CHRNA9	NA	CHRNA9	cholinergic receptor, nicotinic, alpha 9 (neuronal)	55584	ENSG00000174343
44	FOXO1	NA	FOXO1	forkhead box O1	2308	ENSG00000150907
45	ATP2A3	NA	ATP2A3	ATPase, Ca++ transporting, ubiquitous	489	ENSG00000074370
46	ANKH	NA	ANKH	ankylosis, progressive homolog (mouse)	56172	ENSG00000154122
47	SULF1	NA	SULF1	sulfatase 1	23213	ENSG00000137573
48	B4GALT1	NA	B4GALT1	UDP-Gal:betaGlcNAc beta 1,4- galactosyltransferase, polypeptide 1	2683	ENSG00000086062
49	NOTCH2	NA	NOTCH2	notch 2	4853	ENSG00000134250
50	RGS2	NA	RGS2	regulator of G-protein signaling 2, 24kDa	5997	ENSG00000116741
51	DHRS3	NA	DHRS3	dehydrogenase/reductase (SDR family) member 3	9249	ENSG00000162496
52	SLC1A1	NA	SLC1A1	solute carrier family 1 (neuronal/epithelial high affinity glutamate transporter, system Xag), member 1	6505	ENSG00000106688
53	NAMPT	NA	NAMPT	nicotinamide phosphoribosyltransferase	10135	ENSG00000105835
54	GMNN	NA	GMNN	geminin, DNA replication inhibitor	51053	ENSG00000112312
55	BMP2	NA	BMP2	bone morphogenetic protein 2	650	ENSG00000125845
56	KCNH1	NA	KCNH1	potassium voltage-gated channel, subfamily H (eag-related), member 1	3756	ENSG00000143473
57	TSPAN2	NA	TSPAN2	tetraspanin 2	10100	ENSG00000134198
58	TCF4	NA	TCF4	transcription factor 4	6925	ENSG00000196628
59	KCNN4	NA	KCNN4	potassium intermediate/small conductance calcium-activated channel, subfamily N, member 4	3783	ENSG00000104783
60	TNFRSF12A	NA	TNFRSF12A	tumor necrosis factor receptor superfamily, member 12A	51330	ENSG00000006327
61	LSAMP	NA	LSAMP	limbic system-associated membrane protein	4045	ENSG00000185565
62	PDPN	NA	PDPN	podoplanin	10630	ENSG00000162493
63	NOX4	NA	NOX4	NADPH oxidase 4	50507	ENSG00000086991
64	GPR161	NA	GPR161	G protein-coupled receptor 161	23432	ENSG00000143147
65	INHBA	NA	INHBA	inhibin, beta A	3624	ENSG00000122641
66	MMP10	NA	MMP10	matrix metallopeptidase 10 (stromelysin 2)	4319	ENSG00000166670
67	CXCL13	NA	CXCL13	chemokine (C-X-C motif) ligand 13	10563	ENSG00000156234
68	PRL	NA	PRL	prolactin	5617	ENSG00000172179
69	PNP	NA	PNP	purine nucleoside phosphorylase	4860	ENSG00000198805
70	BPGM	NA	BPGM	2,3-bisphosphoglycerate mutase	669	ENSG00000172331
71	PMP22	NA	PMP22	peripheral myelin protein 22	5376	ENSG00000109099
72	PRDM1	NA	PRDM1	PR domain containing 1, with ZNF domain	639	ENSG00000057657
73	ANGPTL4	NA	ANGPTL4	angiopoietin-like 4	51129	ENSG00000167772
74	RHOB	NA	RHOB	ras homolog family member B	388	ENSG00000143878
75	HIF1A	NA	HIF1A	hypoxia inducible factor 1, alpha subunit (basic helix-loop-helix transcription factor)	3091	ENSG00000100644
76	VCAN	NA	VCAN	versican	1462	ENSG00000038427
77	EREG	NA	EREG	epiregulin	2069	ENSG00000124882
78	FAM213A	NA	FAM213A	family with sequence similarity 213, member A	84293	ENSG00000122378
79	NR4A2	NA	NR4A2	nuclear receptor subfamily 4, group A, member 2	4929	ENSG00000153234
80	IFIH1	NA	IFIH1	interferon induced with helicase C domain 1	64135	ENSG00000115267
81	DHCR7	NA	DHCR7	7-dehydrocholesterol reductase	1717	ENSG00000172893
82	CDH2	NA	CDH2	cadherin 2, type 1, N-cadherin (neuronal)	1000	ENSG00000170558
83	RTTN	NA	RTTN	rotatin	25914	ENSG00000176225
84	IL11	NA	IL11	interleukin 11	3589	ENSG00000095752
85	HBEGF	NA	HBEGF	heparin-binding EGF-like growth factor	1839	ENSG00000113070
86	ID1	NA	ID1	inhibitor of DNA binding 1, dominant negative helix-loop-helix protein	3397	ENSG00000125968
87	XYLT1	NA	XYLT1	xylosyltransferase I	64131	ENSG00000103489
88	KCNJ15	NA	KCNJ15	potassium inwardly-rectifying channel, subfamily J, member 15	3772	ENSG00000157551
89	SLC7A2	NA	SLC7A2	solute carrier family 7 (cationic amino acid transporter, y+ system), member 2	6542	ENSG00000003989
90	HMOX1	NA	HMOX1	heme oxygenase (decycling) 1	3162	ENSG00000100292
91	IER3	NA	IER3	immediate early response 3	8870	ENSG00000137331
92	DACT1	NA	DACT1	dapper, antagonist of beta-catenin, homolog 1 (Xenopus laevis)	51339	ENSG00000165617
93	COL4A1	NA	COL4A1	collagen, type IV, alpha 1	1282	ENSG00000187498
94	MET	NA	MET	met proto-oncogene (hepatocyte growth factor receptor)	4233	ENSG00000105976
95	ETV4	NA	ETV4	ets variant 4	2118	ENSG00000175832
96	COMP	NA	COMP	cartilage oligomeric matrix protein	1311	ENSG00000105664
97	FAP	NA	FAP	fibroblast activation protein, alpha	2191	ENSG00000078098
98	RIPK2	NA	RIPK2	receptor-interacting serine-threonine kinase 2	8767	ENSG00000104312
99	GJA1	NA	GJA1	gap junction protein, alpha 1, 43kDa	2697	ENSG00000152661
100	OSTM1	NA	OSTM1	osteopetrosis associated transmembrane protein 1	28962	ENSG00000081087
101	SAT1	NA	SAT1	spermidine/spermine N1-acetyltransferase 1	6303	ENSG00000130066
102	MMP1	NA	MMP1	matrix metallopeptidase 1 (interstitial collagenase)	4312	ENSG00000196611
103	NFATC2	NA	NFATC2	nuclear factor of activated T-cells, cytoplasmic, calcineurin-dependent 2	4773	ENSG00000101096
104	NPC1	NA	NPC1	Niemann-Pick disease, type C1	4864	ENSG00000141458
105	LXN	NA	LXN	latexin	56925	ENSG00000079257
106	IRS2	NA	IRS2	insulin receptor substrate 2	8660	ENSG00000185950
107	PTGS2	NA	PTGS2	prostaglandin-endoperoxide synthase 2 (prostaglandin G/H synthase and cyclooxygenase)	5743	ENSG00000073756
108	SIPA1L1	NA	SIPA1L1	signal-induced proliferation-associated 1 like 1	26037	ENSG00000197555
109	DGKI	NA	DGKI	diacylglycerol kinase, iota	9162	ENSG00000157680
110	FSTL3	NA	FSTL3	follistatin-like 3 (secreted glycoprotein)	10272	ENSG00000070404
111	LRRC17	NA	LRRC17	leucine rich repeat containing 17	10234	ENSG00000128606
112	ABCA1	NA	ABCA1	ATP-binding cassette, sub-family A (ABC1), member 1	19	ENSG00000165029
113	AMTN	NA	AMTN	amelotin	401138	ENSG00000187689
114	SERINC5	NA	SERINC5	serine incorporator 5	256987	ENSG00000164300
115	LRP4	NA	LRP4	low density lipoprotein receptor-related protein 4	4038	ENSG00000134569
116	WNT2	NA	WNT2	wingless-type MMTV integration site family member 2	7472	ENSG00000105989
117	OSGIN2	NA	OSGIN2	oxidative stress induced growth inhibitor family member 2	734	ENSG00000164823
118	SPHK1	NA	SPHK1	sphingosine kinase 1	8877	ENSG00000176170
119	RCAN1	NA	RCAN1	regulator of calcineurin 1	1827	ENSG00000159200
120	BHLHE40	NA	BHLHE40	basic helix-loop-helix family, member e40	8553	ENSG00000134107
121	LAMA1	NA	LAMA1	laminin, alpha 1	284217	ENSG00000101680
122	BMP6	NA	BMP6	bone morphogenetic protein 6	654	ENSG00000153162
123	SRPX2	NA	SRPX2	sushi-repeat containing protein, X-linked 2	27286	ENSG00000102359
124	NRP2	NA	NRP2	neuropilin 2	8828	ENSG00000118257
125	GPR183	NA	GPR183	G protein-coupled receptor 183	1880	ENSG00000169508
126	HOMER1	NA	HOMER1	homer homolog 1 (Drosophila)	9456	ENSG00000152413
127	JUNB	NA	JUNB	jun B proto-oncogene	3726	ENSG00000171223
128	RASD2	NA	RASD2	RASD family, member 2	23551	ENSG00000100302
129	DSG2	NA	DSG2	desmoglein 2	1829	ENSG00000046604
130	PRICKLE2	NA	PRICKLE2	prickle homolog 2 (Drosophila)	166336	ENSG00000163637
131	SGK1	NA	SGK1	serum/glucocorticoid regulated kinase 1	6446	ENSG00000118515
132	PTGS1	NA	PTGS1	prostaglandin-endoperoxide synthase 1 (prostaglandin G/H synthase and cyclooxygenase)	5742	ENSG00000095303
133	KLF9	NA	KLF9	Kruppel-like factor 9	687	ENSG00000119138
134	SH3PXD2B	NA	SH3PXD2B	SH3 and PX domains 2B	285590	ENSG00000174705
135	SPRY2	NA	SPRY2	sprouty homolog 2 (Drosophila)	10253	ENSG00000136158
136	TGFB1	NA	TGFB1	transforming growth factor, beta 1	7040	ENSG00000105329
137	B3GNT2	NA	B3GNT2	UDP-GlcNAc:betaGal beta-1,3-N-acetylglucosaminyltransferase 2	10678	ENSG00000170340
138	FGF2	NA	FGF2	fibroblast growth factor 2 (basic)	2247	ENSG00000138685
139	ADAMTS4	NA	ADAMTS4	ADAM metallopeptidase with thrombospondin type 1 motif, 4	9507	ENSG00000158859
140	PLAUR	NA	PLAUR	plasminogen activator, urokinase receptor	5329	ENSG00000011422
141	COL7A1	NA	COL7A1	collagen, type VII, alpha 1	1294	ENSG00000114270
142	ADAM12	NA	ADAM12	ADAM metallopeptidase domain 12	8038	ENSG00000148848
143	NOTCH2NL	NA	NOTCH2NL	notch 2 N-terminal like	388677	ENSG00000213240
144	CEBPB	NA	CEBPB	CCAAT/enhancer binding protein (C/EBP), beta	1051	ENSG00000172216
145	RGS9	NA	RGS9	regulator of G-protein signaling 9	8787	ENSG00000108370
146	ID3	NA	ID3	inhibitor of DNA binding 3, dominant negative helix-loop-helix protein	3399	ENSG00000117318
147	CXCR4	NA	CXCR4	chemokine (C-X-C motif) receptor 4	7852	ENSG00000121966
148	SGIP1	NA	SGIP1	SH3-domain GRB2-like (endophilin) interacting protein 1	84251	ENSG00000118473
149	SLC7A5	NA	SLC7A5	solute carrier family 7 (amino acid transporter light chain, L system), member 5	8140	ENSG00000103257
150	NR4A3	NA	NR4A3	nuclear receptor subfamily 4, group A, member 3	8013	ENSG00000119508
151	GPAM	NA	GPAM	glycerol-3-phosphate acyltransferase, mitochondrial	57678	ENSG00000119927
152	ABCG1	NA	ABCG1	ATP-binding cassette, sub-family G (WHITE), member 1	9619	ENSG00000160179
153	JARID2	NA	JARID2	jumonji, AT rich interactive domain 2	3720	ENSG00000008083
Database:biological process Name:locomotion ID:GO:0040011
C=1245; O=58; E=21.79; R=2.66; rawP=2.89e-12; adjP=1.03e-09
Index	UserID	Value	Gene Symbol	Gene Name	EntrezGene	Ensembl
1	ID1	NA	ID1	inhibitor of DNA binding 1, dominant negative helix-loop-helix protein	3397	ENSG00000125968
2	HBEGF	NA	HBEGF	heparin-binding EGF-like growth factor	1839	ENSG00000113070
3	CXCL3	NA	CXCL3	chemokine (C-X-C motif) ligand 3	2921	ENSG00000163734
4	SPHK1	NA	SPHK1	sphingosine kinase 1	8877	ENSG00000176170
5	B4GALT1	NA	B4GALT1	UDP-Gal:betaGlcNAc beta 1,4- galactosyltransferase, polypeptide 1	2683	ENSG00000086062
6	SULF1	NA	SULF1	sulfatase 1	23213	ENSG00000137573
7	DRAXIN	NA	DRAXIN	dorsal inhibitory axon guidance protein	374946	ENSG00000162490
8	LAMA1	NA	LAMA1	laminin, alpha 1	284217	ENSG00000101680
9	HMOX1	NA	HMOX1	heme oxygenase (decycling) 1	3162	ENSG00000100292
10	PLAT	NA	PLAT	plasminogen activator, tissue	5327	ENSG00000104368
11	CMTM3	NA	CMTM3	CKLF-like MARVEL transmembrane domain containing 3	123920	ENSG00000140931
12	SRPX2	NA	SRPX2	sushi-repeat containing protein, X-linked 2	27286	ENSG00000102359
13	NRP2	NA	NRP2	neuropilin 2	8828	ENSG00000118257
14	STK24	NA	STK24	serine/threonine kinase 24	8428	ENSG00000102572
15	TRIB1	NA	TRIB1	tribbles homolog 1 (Drosophila)	10221	ENSG00000173334
16	BMP2	NA	BMP2	bone morphogenetic protein 2	650	ENSG00000125845
17	IL33	NA	IL33	interleukin 33	90865	ENSG00000137033
18	IGF1	NA	IGF1	insulin-like growth factor 1 (somatomedin C)	3479	ENSG00000017427
19	SGK1	NA	SGK1	serum/glucocorticoid regulated kinase 1	6446	ENSG00000118515
20	COL4A1	NA	COL4A1	collagen, type IV, alpha 1	1282	ENSG00000187498
21	TACSTD2	NA	TACSTD2	tumor-associated calcium signal transducer 2	4070	ENSG00000184292
22	TNFRSF12A	NA	TNFRSF12A	tumor necrosis factor receptor superfamily, member 12A	51330	ENSG00000006327
23	MET	NA	MET	met proto-oncogene (hepatocyte growth factor receptor)	4233	ENSG00000105976
24	PDPN	NA	PDPN	podoplanin	10630	ENSG00000162493
25	ETV4	NA	ETV4	ets variant 4	2118	ENSG00000175832
26	TGFB1	NA	TGFB1	transforming growth factor, beta 1	7040	ENSG00000105329
27	DOCK4	NA	DOCK4	dedicator of cytokinesis 4	9732	ENSG00000128512
28	FAP	NA	FAP	fibroblast activation protein, alpha	2191	ENSG00000078098
29	ABHD2	NA	ABHD2	abhydrolase domain containing 2	11057	ENSG00000140526
30	MMP10	NA	MMP10	matrix metallopeptidase 10 (stromelysin 2)	4319	ENSG00000166670
31	CXCL13	NA	CXCL13	chemokine (C-X-C motif) ligand 13	10563	ENSG00000156234
32	B3GNT2	NA	B3GNT2	UDP-GlcNAc:betaGal beta-1,3-N-acetylglucosaminyltransferase 2	10678	ENSG00000170340
33	GJA1	NA	GJA1	gap junction protein, alpha 1, 43kDa	2697	ENSG00000152661
34	FGF2	NA	FGF2	fibroblast growth factor 2 (basic)	2247	ENSG00000138685
35	PLAUR	NA	PLAUR	plasminogen activator, urokinase receptor	5329	ENSG00000011422
36	CXCL6	NA	CXCL6	chemokine (C-X-C motif) ligand 6 (granulocyte chemotactic protein 2)	6372	ENSG00000124875
37	MMP1	NA	MMP1	matrix metallopeptidase 1 (interstitial collagenase)	4312	ENSG00000196611
38	NFATC2	NA	NFATC2	nuclear factor of activated T-cells, cytoplasmic, calcineurin-dependent 2	4773	ENSG00000101096
39	VEGFA	NA	VEGFA	vascular endothelial growth factor A	7422	ENSG00000112715
40	RHOB	NA	RHOB	ras homolog family member B	388	ENSG00000143878
41	EDNRA	NA	EDNRA	endothelin receptor type A	1909	ENSG00000151617
42	RALA	NA	RALA	v-ral simian leukemia viral oncogene homolog A (ras related)	5898	ENSG00000006451
43	CXCL5	NA	CXCL5	chemokine (C-X-C motif) ligand 5	6374	ENSG00000163735
44	IRS2	NA	IRS2	insulin receptor substrate 2	8660	ENSG00000185950
45	PTGS2	NA	PTGS2	prostaglandin-endoperoxide synthase 2 (prostaglandin G/H synthase and cyclooxygenase)	5743	ENSG00000073756
46	CXCR4	NA	CXCR4	chemokine (C-X-C motif) receptor 4	7852	ENSG00000121966
47	CD24	NA	CD24	CD24 molecule	100133941	NULL
48	MMP3	NA	MMP3	matrix metallopeptidase 3 (stromelysin 1, progelatinase)	4314	ENSG00000149968
49	HIF1A	NA	HIF1A	hypoxia inducible factor 1, alpha subunit (basic helix-loop-helix transcription factor)	3091	ENSG00000100644
50	LIMK1	NA	LIMK1	LIM domain kinase 1	3984	ENSG00000106683
51	VCAN	NA	VCAN	versican	1462	ENSG00000038427
52	NKD1	NA	NKD1	naked cuticle homolog 1 (Drosophila)	85407	ENSG00000140807
53	SLC7A5	NA	SLC7A5	solute carrier family 7 (amino acid transporter light chain, L system), member 5	8140	ENSG00000103257
54	NR4A3	NA	NR4A3	nuclear receptor subfamily 4, group A, member 3	8013	ENSG00000119508
55	SERPINE1	NA	SERPINE1	serpin peptidase inhibitor, clade E (nexin, plasminogen activator inhibitor type 1), member 1	5054	ENSG00000106366
56	NR4A2	NA	NR4A2	nuclear receptor subfamily 4, group A, member 2	4929	ENSG00000153234
57	CDH2	NA	CDH2	cadherin 2, type 1, N-cadherin (neuronal)	1000	ENSG00000170558
58	CMTM4	NA	CMTM4	CKLF-like MARVEL transmembrane domain containing 4	146223	ENSG00000183723
Database:biological process Name:single-organism process ID:GO:0044699
C=7682; O=188; E=134.42; R=1.40; rawP=3.66e-12; adjP=1.03e-09
Index	UserID	Value	Gene Symbol	Gene Name	EntrezGene	Ensembl
1	PTHLH	NA	PTHLH	parathyroid hormone-like hormone	5744	ENSG00000087494
2	TNFRSF21	NA	TNFRSF21	tumor necrosis factor receptor superfamily, member 21	27242	ENSG00000146072
3	LMCD1	NA	LMCD1	LIM and cysteine-rich domains 1	29995	ENSG00000071282
4	SMOC1	NA	SMOC1	SPARC related modular calcium binding 1	64093	ENSG00000198732
5	DRAXIN	NA	DRAXIN	dorsal inhibitory axon guidance protein	374946	ENSG00000162490
6	ADAMTS1	NA	ADAMTS1	ADAM metallopeptidase with thrombospondin type 1 motif, 1	9510	ENSG00000154734
7	SDC1	NA	SDC1	syndecan 1	6382	ENSG00000115884
8	FAM101B	NA	FAM101B	family with sequence similarity 101, member B	359845	ENSG00000183688
9	PLAT	NA	PLAT	plasminogen activator, tissue	5327	ENSG00000104368
10	HMCN1	NA	HMCN1	hemicentin 1	83872	ENSG00000143341
11	MEGF10	NA	MEGF10	multiple EGF-like-domains 10	84466	ENSG00000145794
12	STK24	NA	STK24	serine/threonine kinase 24	8428	ENSG00000102572
13	NCS1	NA	NCS1	neuronal calcium sensor 1	23413	ENSG00000107130
14	TRPS1	NA	TRPS1	trichorhinophalangeal syndrome I	7227	ENSG00000104447
15	IL33	NA	IL33	interleukin 33	90865	ENSG00000137033
16	FBXO32	NA	FBXO32	F-box protein 32	114907	ENSG00000156804
17	FOSB	NA	FOSB	FBJ murine osteosarcoma viral oncogene homolog B	2354	ENSG00000125740
18	IGF1	NA	IGF1	insulin-like growth factor 1 (somatomedin C)	3479	ENSG00000017427
19	DUSP10	NA	DUSP10	dual specificity phosphatase 10	11221	ENSG00000143507
20	ATRNL1	NA	ATRNL1	attractin-like 1	26033	ENSG00000107518
21	TACSTD2	NA	TACSTD2	tumor-associated calcium signal transducer 2	4070	ENSG00000184292
22	BGN	NA	BGN	biglycan	633	ENSG00000182492
23	MMP13	NA	MMP13	matrix metallopeptidase 13 (collagenase 3)	4322	ENSG00000137745
24	STC1	NA	STC1	stanniocalcin 1	6781	ENSG00000159167
25	LIF	NA	LIF	leukemia inhibitory factor	3976	ENSG00000128342
26	TMEM2	NA	TMEM2	transmembrane protein 2	23670	ENSG00000135048
27	MLLT11	NA	MLLT11	myeloid/lymphoid or mixed-lineage leukemia (trithorax homolog, Drosophila); translocated to, 11	10962	ENSG00000213190
28	CLCF1	NA	CLCF1	cardiotrophin-like cytokine factor 1	23529	ENSG00000175505
29	RASEF	NA	RASEF	RAS and EF-hand domain containing	158158	ENSG00000165105
30	CXCL6	NA	CXCL6	chemokine (C-X-C motif) ligand 6 (granulocyte chemotactic protein 2)	6372	ENSG00000124875
31	PLEKHA1	NA	PLEKHA1	pleckstrin homology domain containing, family A (phosphoinositide binding specific) member 1	59338	ENSG00000107679
32	TMEM204	NA	TMEM204	transmembrane protein 204	79652	ENSG00000131634
33	VEGFA	NA	VEGFA	vascular endothelial growth factor A	7422	ENSG00000112715
34	SOX4	NA	SOX4	SRY (sex determining region Y)-box 4	6659	ENSG00000124766
35	CRLF1	NA	CRLF1	cytokine receptor-like factor 1	9244	ENSG00000006016
36	STK38L	NA	STK38L	serine/threonine kinase 38 like	23012	ENSG00000211455
37	RSPO3	NA	RSPO3	R-spondin 3	84870	ENSG00000146374
38	MED13	NA	MED13	mediator complex subunit 13	9969	ENSG00000108510
39	EDNRA	NA	EDNRA	endothelin receptor type A	1909	ENSG00000151617
40	RALA	NA	RALA	v-ral simian leukemia viral oncogene homolog A (ras related)	5898	ENSG00000006451
41	CXCL5	NA	CXCL5	chemokine (C-X-C motif) ligand 5	6374	ENSG00000163735
42	MAP3K4	NA	MAP3K4	mitogen-activated protein kinase kinase kinase 4	4216	ENSG00000085511
43	SKIL	NA	SKIL	SKI-like oncogene	6498	ENSG00000136603
44	ENPP1	NA	ENPP1	ectonucleotide pyrophosphatase/phosphodiesterase 1	5167	ENSG00000197594
45	CD24	NA	CD24	CD24 molecule	100133941	NULL
46	MMP3	NA	MMP3	matrix metallopeptidase 3 (stromelysin 1, progelatinase)	4314	ENSG00000149968
47	LIMK1	NA	LIMK1	LIM domain kinase 1	3984	ENSG00000106683
48	NKD1	NA	NKD1	naked cuticle homolog 1 (Drosophila)	85407	ENSG00000140807
49	SERPINE1	NA	SERPINE1	serpin peptidase inhibitor, clade E (nexin, plasminogen activator inhibitor type 1), member 1	5054	ENSG00000106366
50	TNFRSF10D	NA	TNFRSF10D	tumor necrosis factor receptor superfamily, member 10d, decoy with truncated death domain	8793	ENSG00000173530
51	ESM1	NA	ESM1	endothelial cell-specific molecule 1	11082	ENSG00000164283
52	COL10A1	NA	COL10A1	collagen, type X, alpha 1	1300	ENSG00000123500
53	CHRNA9	NA	CHRNA9	cholinergic receptor, nicotinic, alpha 9 (neuronal)	55584	ENSG00000174343
54	FOXO1	NA	FOXO1	forkhead box O1	2308	ENSG00000150907
55	ATP2A3	NA	ATP2A3	ATPase, Ca++ transporting, ubiquitous	489	ENSG00000074370
56	ANKH	NA	ANKH	ankylosis, progressive homolog (mouse)	56172	ENSG00000154122
57	SULF1	NA	SULF1	sulfatase 1	23213	ENSG00000137573
58	B4GALT1	NA	B4GALT1	UDP-Gal:betaGlcNAc beta 1,4- galactosyltransferase, polypeptide 1	2683	ENSG00000086062
59	NOTCH2	NA	NOTCH2	notch 2	4853	ENSG00000134250
60	RGS2	NA	RGS2	regulator of G-protein signaling 2, 24kDa	5997	ENSG00000116741
61	DHRS3	NA	DHRS3	dehydrogenase/reductase (SDR family) member 3	9249	ENSG00000162496
62	SLC1A1	NA	SLC1A1	solute carrier family 1 (neuronal/epithelial high affinity glutamate transporter, system Xag), member 1	6505	ENSG00000106688
63	NAMPT	NA	NAMPT	nicotinamide phosphoribosyltransferase	10135	ENSG00000105835
64	GMNN	NA	GMNN	geminin, DNA replication inhibitor	51053	ENSG00000112312
65	BMP2	NA	BMP2	bone morphogenetic protein 2	650	ENSG00000125845
66	KCNH1	NA	KCNH1	potassium voltage-gated channel, subfamily H (eag-related), member 1	3756	ENSG00000143473
67	SIPA1L3	NA	SIPA1L3	signal-induced proliferation-associated 1 like 3	23094	ENSG00000105738
68	TSPAN2	NA	TSPAN2	tetraspanin 2	10100	ENSG00000134198
69	TCF4	NA	TCF4	transcription factor 4	6925	ENSG00000196628
70	KCNN4	NA	KCNN4	potassium intermediate/small conductance calcium-activated channel, subfamily N, member 4	3783	ENSG00000104783
71	TNFRSF12A	NA	TNFRSF12A	tumor necrosis factor receptor superfamily, member 12A	51330	ENSG00000006327
72	LSAMP	NA	LSAMP	limbic system-associated membrane protein	4045	ENSG00000185565
73	PDPN	NA	PDPN	podoplanin	10630	ENSG00000162493
74	NOX4	NA	NOX4	NADPH oxidase 4	50507	ENSG00000086991
75	GPR161	NA	GPR161	G protein-coupled receptor 161	23432	ENSG00000143147
76	INHBA	NA	INHBA	inhibin, beta A	3624	ENSG00000122641
77	PITPNC1	NA	PITPNC1	phosphatidylinositol transfer protein, cytoplasmic 1	26207	ENSG00000154217
78	TNFAIP6	NA	TNFAIP6	tumor necrosis factor, alpha-induced protein 6	7130	ENSG00000123610
79	MMP10	NA	MMP10	matrix metallopeptidase 10 (stromelysin 2)	4319	ENSG00000166670
80	CXCL13	NA	CXCL13	chemokine (C-X-C motif) ligand 13	10563	ENSG00000156234
81	PRL	NA	PRL	prolactin	5617	ENSG00000172179
82	PNP	NA	PNP	purine nucleoside phosphorylase	4860	ENSG00000198805
83	BPGM	NA	BPGM	2,3-bisphosphoglycerate mutase	669	ENSG00000172331
84	PMP22	NA	PMP22	peripheral myelin protein 22	5376	ENSG00000109099
85	PRDM1	NA	PRDM1	PR domain containing 1, with ZNF domain	639	ENSG00000057657
86	ANGPTL4	NA	ANGPTL4	angiopoietin-like 4	51129	ENSG00000167772
87	RHOB	NA	RHOB	ras homolog family member B	388	ENSG00000143878
88	HIF1A	NA	HIF1A	hypoxia inducible factor 1, alpha subunit (basic helix-loop-helix transcription factor)	3091	ENSG00000100644
89	PMEPA1	NA	PMEPA1	prostate transmembrane protein, androgen induced 1	56937	ENSG00000124225
90	VCAN	NA	VCAN	versican	1462	ENSG00000038427
91	RAB31	NA	RAB31	RAB31, member RAS oncogene family	11031	ENSG00000168461
92	EREG	NA	EREG	epiregulin	2069	ENSG00000124882
93	OSMR	NA	OSMR	oncostatin M receptor	9180	ENSG00000145623
94	FAM213A	NA	FAM213A	family with sequence similarity 213, member A	84293	ENSG00000122378
95	NR4A2	NA	NR4A2	nuclear receptor subfamily 4, group A, member 2	4929	ENSG00000153234
96	IFIH1	NA	IFIH1	interferon induced with helicase C domain 1	64135	ENSG00000115267
97	DHCR7	NA	DHCR7	7-dehydrocholesterol reductase	1717	ENSG00000172893
98	CDH2	NA	CDH2	cadherin 2, type 1, N-cadherin (neuronal)	1000	ENSG00000170558
99	RTTN	NA	RTTN	rotatin	25914	ENSG00000176225
100	IL11	NA	IL11	interleukin 11	3589	ENSG00000095752
101	ID1	NA	ID1	inhibitor of DNA binding 1, dominant negative helix-loop-helix protein	3397	ENSG00000125968
102	HBEGF	NA	HBEGF	heparin-binding EGF-like growth factor	1839	ENSG00000113070
103	RERG	NA	RERG	RAS-like, estrogen-regulated, growth inhibitor	85004	ENSG00000134533
104	XYLT1	NA	XYLT1	xylosyltransferase I	64131	ENSG00000103489
105	KCNJ15	NA	KCNJ15	potassium inwardly-rectifying channel, subfamily J, member 15	3772	ENSG00000157551
106	RASGRP3	NA	RASGRP3	RAS guanyl releasing protein 3 (calcium and DAG-regulated)	25780	ENSG00000152689
107	SLC7A2	NA	SLC7A2	solute carrier family 7 (cationic amino acid transporter, y+ system), member 2	6542	ENSG00000003989
108	PLEK2	NA	PLEK2	pleckstrin 2	26499	ENSG00000100558
109	HMOX1	NA	HMOX1	heme oxygenase (decycling) 1	3162	ENSG00000100292
110	CDK14	NA	CDK14	cyclin-dependent kinase 14	5218	ENSG00000058091
111	IER3	NA	IER3	immediate early response 3	8870	ENSG00000137331
112	CD3EAP	NA	CD3EAP	CD3e molecule, epsilon associated protein	10849	ENSG00000117877
113	DACT1	NA	DACT1	dapper, antagonist of beta-catenin, homolog 1 (Xenopus laevis)	51339	ENSG00000165617
114	COL4A1	NA	COL4A1	collagen, type IV, alpha 1	1282	ENSG00000187498
115	MET	NA	MET	met proto-oncogene (hepatocyte growth factor receptor)	4233	ENSG00000105976
116	UBE2D1	NA	UBE2D1	ubiquitin-conjugating enzyme E2D 1	7321	ENSG00000072401
117	RAB27B	NA	RAB27B	RAB27B, member RAS oncogene family	5874	ENSG00000041353
118	ETV4	NA	ETV4	ets variant 4	2118	ENSG00000175832
119	COMP	NA	COMP	cartilage oligomeric matrix protein	1311	ENSG00000105664
120	DOCK4	NA	DOCK4	dedicator of cytokinesis 4	9732	ENSG00000128512
121	FAP	NA	FAP	fibroblast activation protein, alpha	2191	ENSG00000078098
122	GJA1	NA	GJA1	gap junction protein, alpha 1, 43kDa	2697	ENSG00000152661
123	RIPK2	NA	RIPK2	receptor-interacting serine-threonine kinase 2	8767	ENSG00000104312
124	OSTM1	NA	OSTM1	osteopetrosis associated transmembrane protein 1	28962	ENSG00000081087
125	SAT1	NA	SAT1	spermidine/spermine N1-acetyltransferase 1	6303	ENSG00000130066
126	MMP1	NA	MMP1	matrix metallopeptidase 1 (interstitial collagenase)	4312	ENSG00000196611
127	NFATC2	NA	NFATC2	nuclear factor of activated T-cells, cytoplasmic, calcineurin-dependent 2	4773	ENSG00000101096
128	LXN	NA	LXN	latexin	56925	ENSG00000079257
129	NPC1	NA	NPC1	Niemann-Pick disease, type C1	4864	ENSG00000141458
130	IRS2	NA	IRS2	insulin receptor substrate 2	8660	ENSG00000185950
131	PTGS2	NA	PTGS2	prostaglandin-endoperoxide synthase 2 (prostaglandin G/H synthase and cyclooxygenase)	5743	ENSG00000073756
132	ARNTL	NA	ARNTL	aryl hydrocarbon receptor nuclear translocator-like	406	ENSG00000133794
133	DGKI	NA	DGKI	diacylglycerol kinase, iota	9162	ENSG00000157680
134	SIPA1L1	NA	SIPA1L1	signal-induced proliferation-associated 1 like 1	26037	ENSG00000197555
135	FSTL3	NA	FSTL3	follistatin-like 3 (secreted glycoprotein)	10272	ENSG00000070404
136	LRRC17	NA	LRRC17	leucine rich repeat containing 17	10234	ENSG00000128606
137	ABCA1	NA	ABCA1	ATP-binding cassette, sub-family A (ABC1), member 1	19	ENSG00000165029
138	TNFSF18	NA	TNFSF18	tumor necrosis factor (ligand) superfamily, member 18	8995	ENSG00000120337
139	AMTN	NA	AMTN	amelotin	401138	ENSG00000187689
140	SERINC5	NA	SERINC5	serine incorporator 5	256987	ENSG00000164300
141	LRP4	NA	LRP4	low density lipoprotein receptor-related protein 4	4038	ENSG00000134569
142	WNT2	NA	WNT2	wingless-type MMTV integration site family member 2	7472	ENSG00000105989
143	OSGIN2	NA	OSGIN2	oxidative stress induced growth inhibitor family member 2	734	ENSG00000164823
144	SPHK1	NA	SPHK1	sphingosine kinase 1	8877	ENSG00000176170
145	GDF15	NA	GDF15	growth differentiation factor 15	9518	ENSG00000130513
146	RASD1	NA	RASD1	RAS, dexamethasone-induced 1	51655	ENSG00000108551
147	RCAN1	NA	RCAN1	regulator of calcineurin 1	1827	ENSG00000159200
148	BHLHE40	NA	BHLHE40	basic helix-loop-helix family, member e40	8553	ENSG00000134107
149	LAMA1	NA	LAMA1	laminin, alpha 1	284217	ENSG00000101680
150	BMP6	NA	BMP6	bone morphogenetic protein 6	654	ENSG00000153162
151	SRPX2	NA	SRPX2	sushi-repeat containing protein, X-linked 2	27286	ENSG00000102359
152	NRP2	NA	NRP2	neuropilin 2	8828	ENSG00000118257
153	TRIB1	NA	TRIB1	tribbles homolog 1 (Drosophila)	10221	ENSG00000173334
154	GPR183	NA	GPR183	G protein-coupled receptor 183	1880	ENSG00000169508
155	RASSF8	NA	RASSF8	Ras association (RalGDS/AF-6) domain family (N-terminal) member 8	11228	ENSG00000123094
156	HOMER1	NA	HOMER1	homer homolog 1 (Drosophila)	9456	ENSG00000152413
157	JUNB	NA	JUNB	jun B proto-oncogene	3726	ENSG00000171223
158	RASD2	NA	RASD2	RASD family, member 2	23551	ENSG00000100302
159	DSG2	NA	DSG2	desmoglein 2	1829	ENSG00000046604
160	PRICKLE2	NA	PRICKLE2	prickle homolog 2 (Drosophila)	166336	ENSG00000163637
161	SGK1	NA	SGK1	serum/glucocorticoid regulated kinase 1	6446	ENSG00000118515
162	PTGS1	NA	PTGS1	prostaglandin-endoperoxide synthase 1 (prostaglandin G/H synthase and cyclooxygenase)	5742	ENSG00000095303
163	KLF9	NA	KLF9	Kruppel-like factor 9	687	ENSG00000119138
164	SH3PXD2B	NA	SH3PXD2B	SH3 and PX domains 2B	285590	ENSG00000174705
165	HTRA3	NA	HTRA3	HtrA serine peptidase 3	94031	ENSG00000170801
166	SPRY2	NA	SPRY2	sprouty homolog 2 (Drosophila)	10253	ENSG00000136158
167	TGFB1	NA	TGFB1	transforming growth factor, beta 1	7040	ENSG00000105329
168	RIN2	NA	RIN2	Ras and Rab interactor 2	54453	ENSG00000132669
169	B3GNT2	NA	B3GNT2	UDP-GlcNAc:betaGal beta-1,3-N-acetylglucosaminyltransferase 2	10678	ENSG00000170340
170	FGF2	NA	FGF2	fibroblast growth factor 2 (basic)	2247	ENSG00000138685
171	ADAMTS4	NA	ADAMTS4	ADAM metallopeptidase with thrombospondin type 1 motif, 4	9507	ENSG00000158859
172	PLAUR	NA	PLAUR	plasminogen activator, urokinase receptor	5329	ENSG00000011422
173	HYOU1	NA	HYOU1	hypoxia up-regulated 1	10525	ENSG00000149428
174	COL7A1	NA	COL7A1	collagen, type VII, alpha 1	1294	ENSG00000114270
175	ADAM12	NA	ADAM12	ADAM metallopeptidase domain 12	8038	ENSG00000148848
176	NOTCH2NL	NA	NOTCH2NL	notch 2 N-terminal like	388677	ENSG00000213240
177	CEBPB	NA	CEBPB	CCAAT/enhancer binding protein (C/EBP), beta	1051	ENSG00000172216
178	RGS9	NA	RGS9	regulator of G-protein signaling 9	8787	ENSG00000108370
179	ID3	NA	ID3	inhibitor of DNA binding 3, dominant negative helix-loop-helix protein	3399	ENSG00000117318
180	CXCR4	NA	CXCR4	chemokine (C-X-C motif) receptor 4	7852	ENSG00000121966
181	SGIP1	NA	SGIP1	SH3-domain GRB2-like (endophilin) interacting protein 1	84251	ENSG00000118473
182	SLC7A5	NA	SLC7A5	solute carrier family 7 (amino acid transporter light chain, L system), member 5	8140	ENSG00000103257
183	NR4A3	NA	NR4A3	nuclear receptor subfamily 4, group A, member 3	8013	ENSG00000119508
184	GPAM	NA	GPAM	glycerol-3-phosphate acyltransferase, mitochondrial	57678	ENSG00000119927
185	GEM	NA	GEM	GTP binding protein overexpressed in skeletal muscle	2669	ENSG00000164949
186	PTGES	NA	PTGES	prostaglandin E synthase	9536	ENSG00000148344
187	ABCG1	NA	ABCG1	ATP-binding cassette, sub-family G (WHITE), member 1	9619	ENSG00000160179
188	JARID2	NA	JARID2	jumonji, AT rich interactive domain 2	3720	ENSG00000008083
Database:biological process Name:multicellular organismal process ID:GO:0032501
C=5644; O=153; E=98.76; R=1.55; rawP=3.87e-12; adjP=1.03e-09
Index	UserID	Value	Gene Symbol	Gene Name	EntrezGene	Ensembl
1	PTHLH	NA	PTHLH	parathyroid hormone-like hormone	5744	ENSG00000087494
2	LMCD1	NA	LMCD1	LIM and cysteine-rich domains 1	29995	ENSG00000071282
3	SMOC1	NA	SMOC1	SPARC related modular calcium binding 1	64093	ENSG00000198732
4	DRAXIN	NA	DRAXIN	dorsal inhibitory axon guidance protein	374946	ENSG00000162490
5	ADAMTS1	NA	ADAMTS1	ADAM metallopeptidase with thrombospondin type 1 motif, 1	9510	ENSG00000154734
6	SDC1	NA	SDC1	syndecan 1	6382	ENSG00000115884
7	FAM101B	NA	FAM101B	family with sequence similarity 101, member B	359845	ENSG00000183688
8	PLAT	NA	PLAT	plasminogen activator, tissue	5327	ENSG00000104368
9	HMCN1	NA	HMCN1	hemicentin 1	83872	ENSG00000143341
10	MEGF10	NA	MEGF10	multiple EGF-like-domains 10	84466	ENSG00000145794
11	STK24	NA	STK24	serine/threonine kinase 24	8428	ENSG00000102572
12	NCS1	NA	NCS1	neuronal calcium sensor 1	23413	ENSG00000107130
13	TRPS1	NA	TRPS1	trichorhinophalangeal syndrome I	7227	ENSG00000104447
14	IL33	NA	IL33	interleukin 33	90865	ENSG00000137033
15	FBXO32	NA	FBXO32	F-box protein 32	114907	ENSG00000156804
16	FOSB	NA	FOSB	FBJ murine osteosarcoma viral oncogene homolog B	2354	ENSG00000125740
17	IGF1	NA	IGF1	insulin-like growth factor 1 (somatomedin C)	3479	ENSG00000017427
18	DUSP10	NA	DUSP10	dual specificity phosphatase 10	11221	ENSG00000143507
19	TACSTD2	NA	TACSTD2	tumor-associated calcium signal transducer 2	4070	ENSG00000184292
20	BGN	NA	BGN	biglycan	633	ENSG00000182492
21	MMP13	NA	MMP13	matrix metallopeptidase 13 (collagenase 3)	4322	ENSG00000137745
22	STC1	NA	STC1	stanniocalcin 1	6781	ENSG00000159167
23	LIF	NA	LIF	leukemia inhibitory factor	3976	ENSG00000128342
24	TMEM2	NA	TMEM2	transmembrane protein 2	23670	ENSG00000135048
25	CLCF1	NA	CLCF1	cardiotrophin-like cytokine factor 1	23529	ENSG00000175505
26	PLEKHA1	NA	PLEKHA1	pleckstrin homology domain containing, family A (phosphoinositide binding specific) member 1	59338	ENSG00000107679
27	TMEM204	NA	TMEM204	transmembrane protein 204	79652	ENSG00000131634
28	VEGFA	NA	VEGFA	vascular endothelial growth factor A	7422	ENSG00000112715
29	SOX4	NA	SOX4	SRY (sex determining region Y)-box 4	6659	ENSG00000124766
30	CRLF1	NA	CRLF1	cytokine receptor-like factor 1	9244	ENSG00000006016
31	RSPO3	NA	RSPO3	R-spondin 3	84870	ENSG00000146374
32	EDNRA	NA	EDNRA	endothelin receptor type A	1909	ENSG00000151617
33	MAP3K4	NA	MAP3K4	mitogen-activated protein kinase kinase kinase 4	4216	ENSG00000085511
34	SKIL	NA	SKIL	SKI-like oncogene	6498	ENSG00000136603
35	ENPP1	NA	ENPP1	ectonucleotide pyrophosphatase/phosphodiesterase 1	5167	ENSG00000197594
36	CD24	NA	CD24	CD24 molecule	100133941	NULL
37	MMP3	NA	MMP3	matrix metallopeptidase 3 (stromelysin 1, progelatinase)	4314	ENSG00000149968
38	LIMK1	NA	LIMK1	LIM domain kinase 1	3984	ENSG00000106683
39	NKD1	NA	NKD1	naked cuticle homolog 1 (Drosophila)	85407	ENSG00000140807
40	SERPINE1	NA	SERPINE1	serpin peptidase inhibitor, clade E (nexin, plasminogen activator inhibitor type 1), member 1	5054	ENSG00000106366
41	ESM1	NA	ESM1	endothelial cell-specific molecule 1	11082	ENSG00000164283
42	COL10A1	NA	COL10A1	collagen, type X, alpha 1	1300	ENSG00000123500
43	CHRNA9	NA	CHRNA9	cholinergic receptor, nicotinic, alpha 9 (neuronal)	55584	ENSG00000174343
44	FOXO1	NA	FOXO1	forkhead box O1	2308	ENSG00000150907
45	ATP2A3	NA	ATP2A3	ATPase, Ca++ transporting, ubiquitous	489	ENSG00000074370
46	ANKH	NA	ANKH	ankylosis, progressive homolog (mouse)	56172	ENSG00000154122
47	SULF1	NA	SULF1	sulfatase 1	23213	ENSG00000137573
48	B4GALT1	NA	B4GALT1	UDP-Gal:betaGlcNAc beta 1,4- galactosyltransferase, polypeptide 1	2683	ENSG00000086062
49	NOTCH2	NA	NOTCH2	notch 2	4853	ENSG00000134250
50	RGS2	NA	RGS2	regulator of G-protein signaling 2, 24kDa	5997	ENSG00000116741
51	DHRS3	NA	DHRS3	dehydrogenase/reductase (SDR family) member 3	9249	ENSG00000162496
52	SLC1A1	NA	SLC1A1	solute carrier family 1 (neuronal/epithelial high affinity glutamate transporter, system Xag), member 1	6505	ENSG00000106688
53	NAMPT	NA	NAMPT	nicotinamide phosphoribosyltransferase	10135	ENSG00000105835
54	GMNN	NA	GMNN	geminin, DNA replication inhibitor	51053	ENSG00000112312
55	BMP2	NA	BMP2	bone morphogenetic protein 2	650	ENSG00000125845
56	KCNH1	NA	KCNH1	potassium voltage-gated channel, subfamily H (eag-related), member 1	3756	ENSG00000143473
57	TSPAN2	NA	TSPAN2	tetraspanin 2	10100	ENSG00000134198
58	TCF4	NA	TCF4	transcription factor 4	6925	ENSG00000196628
59	KCNN4	NA	KCNN4	potassium intermediate/small conductance calcium-activated channel, subfamily N, member 4	3783	ENSG00000104783
60	TNFRSF12A	NA	TNFRSF12A	tumor necrosis factor receptor superfamily, member 12A	51330	ENSG00000006327
61	LSAMP	NA	LSAMP	limbic system-associated membrane protein	4045	ENSG00000185565
62	PDPN	NA	PDPN	podoplanin	10630	ENSG00000162493
63	NOX4	NA	NOX4	NADPH oxidase 4	50507	ENSG00000086991
64	GPR161	NA	GPR161	G protein-coupled receptor 161	23432	ENSG00000143147
65	INHBA	NA	INHBA	inhibin, beta A	3624	ENSG00000122641
66	MMP10	NA	MMP10	matrix metallopeptidase 10 (stromelysin 2)	4319	ENSG00000166670
67	CXCL13	NA	CXCL13	chemokine (C-X-C motif) ligand 13	10563	ENSG00000156234
68	PRL	NA	PRL	prolactin	5617	ENSG00000172179
69	PNP	NA	PNP	purine nucleoside phosphorylase	4860	ENSG00000198805
70	BPGM	NA	BPGM	2,3-bisphosphoglycerate mutase	669	ENSG00000172331
71	PMP22	NA	PMP22	peripheral myelin protein 22	5376	ENSG00000109099
72	PRDM1	NA	PRDM1	PR domain containing 1, with ZNF domain	639	ENSG00000057657
73	ANGPTL4	NA	ANGPTL4	angiopoietin-like 4	51129	ENSG00000167772
74	RHOB	NA	RHOB	ras homolog family member B	388	ENSG00000143878
75	HIF1A	NA	HIF1A	hypoxia inducible factor 1, alpha subunit (basic helix-loop-helix transcription factor)	3091	ENSG00000100644
76	VCAN	NA	VCAN	versican	1462	ENSG00000038427
77	EREG	NA	EREG	epiregulin	2069	ENSG00000124882
78	FAM213A	NA	FAM213A	family with sequence similarity 213, member A	84293	ENSG00000122378
79	NR4A2	NA	NR4A2	nuclear receptor subfamily 4, group A, member 2	4929	ENSG00000153234
80	IFIH1	NA	IFIH1	interferon induced with helicase C domain 1	64135	ENSG00000115267
81	DHCR7	NA	DHCR7	7-dehydrocholesterol reductase	1717	ENSG00000172893
82	CDH2	NA	CDH2	cadherin 2, type 1, N-cadherin (neuronal)	1000	ENSG00000170558
83	RTTN	NA	RTTN	rotatin	25914	ENSG00000176225
84	IL11	NA	IL11	interleukin 11	3589	ENSG00000095752
85	HBEGF	NA	HBEGF	heparin-binding EGF-like growth factor	1839	ENSG00000113070
86	ID1	NA	ID1	inhibitor of DNA binding 1, dominant negative helix-loop-helix protein	3397	ENSG00000125968
87	XYLT1	NA	XYLT1	xylosyltransferase I	64131	ENSG00000103489
88	KCNJ15	NA	KCNJ15	potassium inwardly-rectifying channel, subfamily J, member 15	3772	ENSG00000157551
89	SLC7A2	NA	SLC7A2	solute carrier family 7 (cationic amino acid transporter, y+ system), member 2	6542	ENSG00000003989
90	HMOX1	NA	HMOX1	heme oxygenase (decycling) 1	3162	ENSG00000100292
91	IER3	NA	IER3	immediate early response 3	8870	ENSG00000137331
92	DACT1	NA	DACT1	dapper, antagonist of beta-catenin, homolog 1 (Xenopus laevis)	51339	ENSG00000165617
93	COL4A1	NA	COL4A1	collagen, type IV, alpha 1	1282	ENSG00000187498
94	MET	NA	MET	met proto-oncogene (hepatocyte growth factor receptor)	4233	ENSG00000105976
95	ETV4	NA	ETV4	ets variant 4	2118	ENSG00000175832
96	COMP	NA	COMP	cartilage oligomeric matrix protein	1311	ENSG00000105664
97	FAP	NA	FAP	fibroblast activation protein, alpha	2191	ENSG00000078098
98	RIPK2	NA	RIPK2	receptor-interacting serine-threonine kinase 2	8767	ENSG00000104312
99	GJA1	NA	GJA1	gap junction protein, alpha 1, 43kDa	2697	ENSG00000152661
100	OSTM1	NA	OSTM1	osteopetrosis associated transmembrane protein 1	28962	ENSG00000081087
101	SAT1	NA	SAT1	spermidine/spermine N1-acetyltransferase 1	6303	ENSG00000130066
102	MMP1	NA	MMP1	matrix metallopeptidase 1 (interstitial collagenase)	4312	ENSG00000196611
103	NFATC2	NA	NFATC2	nuclear factor of activated T-cells, cytoplasmic, calcineurin-dependent 2	4773	ENSG00000101096
104	NPC1	NA	NPC1	Niemann-Pick disease, type C1	4864	ENSG00000141458
105	LXN	NA	LXN	latexin	56925	ENSG00000079257
106	IRS2	NA	IRS2	insulin receptor substrate 2	8660	ENSG00000185950
107	PTGS2	NA	PTGS2	prostaglandin-endoperoxide synthase 2 (prostaglandin G/H synthase and cyclooxygenase)	5743	ENSG00000073756
108	SIPA1L1	NA	SIPA1L1	signal-induced proliferation-associated 1 like 1	26037	ENSG00000197555
109	DGKI	NA	DGKI	diacylglycerol kinase, iota	9162	ENSG00000157680
110	FSTL3	NA	FSTL3	follistatin-like 3 (secreted glycoprotein)	10272	ENSG00000070404
111	LRRC17	NA	LRRC17	leucine rich repeat containing 17	10234	ENSG00000128606
112	ABCA1	NA	ABCA1	ATP-binding cassette, sub-family A (ABC1), member 1	19	ENSG00000165029
113	AMTN	NA	AMTN	amelotin	401138	ENSG00000187689
114	SERINC5	NA	SERINC5	serine incorporator 5	256987	ENSG00000164300
115	LRP4	NA	LRP4	low density lipoprotein receptor-related protein 4	4038	ENSG00000134569
116	WNT2	NA	WNT2	wingless-type MMTV integration site family member 2	7472	ENSG00000105989
117	OSGIN2	NA	OSGIN2	oxidative stress induced growth inhibitor family member 2	734	ENSG00000164823
118	SPHK1	NA	SPHK1	sphingosine kinase 1	8877	ENSG00000176170
119	RCAN1	NA	RCAN1	regulator of calcineurin 1	1827	ENSG00000159200
120	BHLHE40	NA	BHLHE40	basic helix-loop-helix family, member e40	8553	ENSG00000134107
121	LAMA1	NA	LAMA1	laminin, alpha 1	284217	ENSG00000101680
122	BMP6	NA	BMP6	bone morphogenetic protein 6	654	ENSG00000153162
123	SRPX2	NA	SRPX2	sushi-repeat containing protein, X-linked 2	27286	ENSG00000102359
124	NRP2	NA	NRP2	neuropilin 2	8828	ENSG00000118257
125	GPR183	NA	GPR183	G protein-coupled receptor 183	1880	ENSG00000169508
126	HOMER1	NA	HOMER1	homer homolog 1 (Drosophila)	9456	ENSG00000152413
127	JUNB	NA	JUNB	jun B proto-oncogene	3726	ENSG00000171223
128	RASD2	NA	RASD2	RASD family, member 2	23551	ENSG00000100302
129	DSG2	NA	DSG2	desmoglein 2	1829	ENSG00000046604
130	PRICKLE2	NA	PRICKLE2	prickle homolog 2 (Drosophila)	166336	ENSG00000163637
131	SGK1	NA	SGK1	serum/glucocorticoid regulated kinase 1	6446	ENSG00000118515
132	PTGS1	NA	PTGS1	prostaglandin-endoperoxide synthase 1 (prostaglandin G/H synthase and cyclooxygenase)	5742	ENSG00000095303
133	KLF9	NA	KLF9	Kruppel-like factor 9	687	ENSG00000119138
134	SH3PXD2B	NA	SH3PXD2B	SH3 and PX domains 2B	285590	ENSG00000174705
135	SPRY2	NA	SPRY2	sprouty homolog 2 (Drosophila)	10253	ENSG00000136158
136	TGFB1	NA	TGFB1	transforming growth factor, beta 1	7040	ENSG00000105329
137	B3GNT2	NA	B3GNT2	UDP-GlcNAc:betaGal beta-1,3-N-acetylglucosaminyltransferase 2	10678	ENSG00000170340
138	FGF2	NA	FGF2	fibroblast growth factor 2 (basic)	2247	ENSG00000138685
139	ADAMTS4	NA	ADAMTS4	ADAM metallopeptidase with thrombospondin type 1 motif, 4	9507	ENSG00000158859
140	PLAUR	NA	PLAUR	plasminogen activator, urokinase receptor	5329	ENSG00000011422
141	COL7A1	NA	COL7A1	collagen, type VII, alpha 1	1294	ENSG00000114270
142	ADAM12	NA	ADAM12	ADAM metallopeptidase domain 12	8038	ENSG00000148848
143	NOTCH2NL	NA	NOTCH2NL	notch 2 N-terminal like	388677	ENSG00000213240
144	CEBPB	NA	CEBPB	CCAAT/enhancer binding protein (C/EBP), beta	1051	ENSG00000172216
145	RGS9	NA	RGS9	regulator of G-protein signaling 9	8787	ENSG00000108370
146	ID3	NA	ID3	inhibitor of DNA binding 3, dominant negative helix-loop-helix protein	3399	ENSG00000117318
147	CXCR4	NA	CXCR4	chemokine (C-X-C motif) receptor 4	7852	ENSG00000121966
148	SGIP1	NA	SGIP1	SH3-domain GRB2-like (endophilin) interacting protein 1	84251	ENSG00000118473
149	SLC7A5	NA	SLC7A5	solute carrier family 7 (amino acid transporter light chain, L system), member 5	8140	ENSG00000103257
150	NR4A3	NA	NR4A3	nuclear receptor subfamily 4, group A, member 3	8013	ENSG00000119508
151	GPAM	NA	GPAM	glycerol-3-phosphate acyltransferase, mitochondrial	57678	ENSG00000119927
152	ABCG1	NA	ABCG1	ATP-binding cassette, sub-family G (WHITE), member 1	9619	ENSG00000160179
153	JARID2	NA	JARID2	jumonji, AT rich interactive domain 2	3720	ENSG00000008083
Database:biological process Name:regulation of cell differentiation ID:GO:0045595
C=1012; O=51; E=17.71; R=2.88; rawP=4.51e-12; adjP=1.06e-09
Index	UserID	Value	Gene Symbol	Gene Name	EntrezGene	Ensembl
1	ID1	NA	ID1	inhibitor of DNA binding 1, dominant negative helix-loop-helix protein	3397	ENSG00000125968
2	FOXO1	NA	FOXO1	forkhead box O1	2308	ENSG00000150907
3	PTHLH	NA	PTHLH	parathyroid hormone-like hormone	5744	ENSG00000087494
4	XYLT1	NA	XYLT1	xylosyltransferase I	64131	ENSG00000103489
5	B4GALT1	NA	B4GALT1	UDP-Gal:betaGlcNAc beta 1,4- galactosyltransferase, polypeptide 1	2683	ENSG00000086062
6	SMOC1	NA	SMOC1	SPARC related modular calcium binding 1	64093	ENSG00000198732
7	RCAN1	NA	RCAN1	regulator of calcineurin 1	1827	ENSG00000159200
8	NOTCH2	NA	NOTCH2	notch 2	4853	ENSG00000134250
9	BMP6	NA	BMP6	bone morphogenetic protein 6	654	ENSG00000153162
10	MEGF10	NA	MEGF10	multiple EGF-like-domains 10	84466	ENSG00000145794
11	STK24	NA	STK24	serine/threonine kinase 24	8428	ENSG00000102572
12	NCS1	NA	NCS1	neuronal calcium sensor 1	23413	ENSG00000107130
13	TRPS1	NA	TRPS1	trichorhinophalangeal syndrome I	7227	ENSG00000104447
14	BMP2	NA	BMP2	bone morphogenetic protein 2	650	ENSG00000125845
15	TCF4	NA	TCF4	transcription factor 4	6925	ENSG00000196628
16	DACT1	NA	DACT1	dapper, antagonist of beta-catenin, homolog 1 (Xenopus laevis)	51339	ENSG00000165617
17	JUNB	NA	JUNB	jun B proto-oncogene	3726	ENSG00000171223
18	IGF1	NA	IGF1	insulin-like growth factor 1 (somatomedin C)	3479	ENSG00000017427
19	DUSP10	NA	DUSP10	dual specificity phosphatase 10	11221	ENSG00000143507
20	TACSTD2	NA	TACSTD2	tumor-associated calcium signal transducer 2	4070	ENSG00000184292
21	TNFRSF12A	NA	TNFRSF12A	tumor necrosis factor receptor superfamily, member 12A	51330	ENSG00000006327
22	SH3PXD2B	NA	SH3PXD2B	SH3 and PX domains 2B	285590	ENSG00000174705
23	MET	NA	MET	met proto-oncogene (hepatocyte growth factor receptor)	4233	ENSG00000105976
24	INHBA	NA	INHBA	inhibin, beta A	3624	ENSG00000122641
25	TGFB1	NA	TGFB1	transforming growth factor, beta 1	7040	ENSG00000105329
26	LIF	NA	LIF	leukemia inhibitory factor	3976	ENSG00000128342
27	PNP	NA	PNP	purine nucleoside phosphorylase	4860	ENSG00000198805
28	RIPK2	NA	RIPK2	receptor-interacting serine-threonine kinase 2	8767	ENSG00000104312
29	FGF2	NA	FGF2	fibroblast growth factor 2 (basic)	2247	ENSG00000138685
30	CLCF1	NA	CLCF1	cardiotrophin-like cytokine factor 1	23529	ENSG00000175505
31	PMP22	NA	PMP22	peripheral myelin protein 22	5376	ENSG00000109099
32	PRDM1	NA	PRDM1	PR domain containing 1, with ZNF domain	639	ENSG00000057657
33	SOX4	NA	SOX4	SRY (sex determining region Y)-box 4	6659	ENSG00000124766
34	VEGFA	NA	VEGFA	vascular endothelial growth factor A	7422	ENSG00000112715
35	SKIL	NA	SKIL	SKI-like oncogene	6498	ENSG00000136603
36	CEBPB	NA	CEBPB	CCAAT/enhancer binding protein (C/EBP), beta	1051	ENSG00000172216
37	PTGS2	NA	PTGS2	prostaglandin-endoperoxide synthase 2 (prostaglandin G/H synthase and cyclooxygenase)	5743	ENSG00000073756
38	ENPP1	NA	ENPP1	ectonucleotide pyrophosphatase/phosphodiesterase 1	5167	ENSG00000197594
39	ID3	NA	ID3	inhibitor of DNA binding 3, dominant negative helix-loop-helix protein	3399	ENSG00000117318
40	CXCR4	NA	CXCR4	chemokine (C-X-C motif) receptor 4	7852	ENSG00000121966
41	CD24	NA	CD24	CD24 molecule	100133941	NULL
42	HIF1A	NA	HIF1A	hypoxia inducible factor 1, alpha subunit (basic helix-loop-helix transcription factor)	3091	ENSG00000100644
43	LIMK1	NA	LIMK1	LIM domain kinase 1	3984	ENSG00000106683
44	SIPA1L1	NA	SIPA1L1	signal-induced proliferation-associated 1 like 1	26037	ENSG00000197555
45	EREG	NA	EREG	epiregulin	2069	ENSG00000124882
46	FSTL3	NA	FSTL3	follistatin-like 3 (secreted glycoprotein)	10272	ENSG00000070404
47	FAM213A	NA	FAM213A	family with sequence similarity 213, member A	84293	ENSG00000122378
48	LRRC17	NA	LRRC17	leucine rich repeat containing 17	10234	ENSG00000128606
49	CDH2	NA	CDH2	cadherin 2, type 1, N-cadherin (neuronal)	1000	ENSG00000170558
50	ABCA1	NA	ABCA1	ATP-binding cassette, sub-family A (ABC1), member 1	19	ENSG00000165029
51	ABCG1	NA	ABCG1	ATP-binding cassette, sub-family G (WHITE), member 1	9619	ENSG00000160179
Database:biological process Name:vasculature development ID:GO:0001944
C=517; O=35; E=9.05; R=3.87; rawP=5.83e-12; adjP=1.24e-09
Index	UserID	Value	Gene Symbol	Gene Name	EntrezGene	Ensembl
1	ID1	NA	ID1	inhibitor of DNA binding 1, dominant negative helix-loop-helix protein	3397	ENSG00000125968
2	FOXO1	NA	FOXO1	forkhead box O1	2308	ENSG00000150907
3	WNT2	NA	WNT2	wingless-type MMTV integration site family member 2	7472	ENSG00000105989
4	SPHK1	NA	SPHK1	sphingosine kinase 1	8877	ENSG00000176170
5	SULF1	NA	SULF1	sulfatase 1	23213	ENSG00000137573
6	B4GALT1	NA	B4GALT1	UDP-Gal:betaGlcNAc beta 1,4- galactosyltransferase, polypeptide 1	2683	ENSG00000086062
7	LAMA1	NA	LAMA1	laminin, alpha 1	284217	ENSG00000101680
8	HMOX1	NA	HMOX1	heme oxygenase (decycling) 1	3162	ENSG00000100292
9	PLAT	NA	PLAT	plasminogen activator, tissue	5327	ENSG00000104368
10	SRPX2	NA	SRPX2	sushi-repeat containing protein, X-linked 2	27286	ENSG00000102359
11	NRP2	NA	NRP2	neuropilin 2	8828	ENSG00000118257
12	JUNB	NA	JUNB	jun B proto-oncogene	3726	ENSG00000171223
13	IGF1	NA	IGF1	insulin-like growth factor 1 (somatomedin C)	3479	ENSG00000017427
14	COL4A1	NA	COL4A1	collagen, type IV, alpha 1	1282	ENSG00000187498
15	TNFRSF12A	NA	TNFRSF12A	tumor necrosis factor receptor superfamily, member 12A	51330	ENSG00000006327
16	PDPN	NA	PDPN	podoplanin	10630	ENSG00000162493
17	LIF	NA	LIF	leukemia inhibitory factor	3976	ENSG00000128342
18	CXCL13	NA	CXCL13	chemokine (C-X-C motif) ligand 13	10563	ENSG00000156234
19	GJA1	NA	GJA1	gap junction protein, alpha 1, 43kDa	2697	ENSG00000152661
20	FGF2	NA	FGF2	fibroblast growth factor 2 (basic)	2247	ENSG00000138685
21	SAT1	NA	SAT1	spermidine/spermine N1-acetyltransferase 1	6303	ENSG00000130066
22	TMEM204	NA	TMEM204	transmembrane protein 204	79652	ENSG00000131634
23	SOX4	NA	SOX4	SRY (sex determining region Y)-box 4	6659	ENSG00000124766
24	VEGFA	NA	VEGFA	vascular endothelial growth factor A	7422	ENSG00000112715
25	ANGPTL4	NA	ANGPTL4	angiopoietin-like 4	51129	ENSG00000167772
26	RHOB	NA	RHOB	ras homolog family member B	388	ENSG00000143878
27	EDNRA	NA	EDNRA	endothelin receptor type A	1909	ENSG00000151617
28	PTGS2	NA	PTGS2	prostaglandin-endoperoxide synthase 2 (prostaglandin G/H synthase and cyclooxygenase)	5743	ENSG00000073756
29	CXCR4	NA	CXCR4	chemokine (C-X-C motif) receptor 4	7852	ENSG00000121966
30	HIF1A	NA	HIF1A	hypoxia inducible factor 1, alpha subunit (basic helix-loop-helix transcription factor)	3091	ENSG00000100644
31	EREG	NA	EREG	epiregulin	2069	ENSG00000124882
32	SERPINE1	NA	SERPINE1	serpin peptidase inhibitor, clade E (nexin, plasminogen activator inhibitor type 1), member 1	5054	ENSG00000106366
33	CDH2	NA	CDH2	cadherin 2, type 1, N-cadherin (neuronal)	1000	ENSG00000170558
34	DHCR7	NA	DHCR7	7-dehydrocholesterol reductase	1717	ENSG00000172893
35	ESM1	NA	ESM1	endothelial cell-specific molecule 1	11082	ENSG00000164283
Database:biological process Name:regulation of multicellular organismal development ID:GO:2000026
C=1098; O=53; E=19.21; R=2.76; rawP=8.22e-12; adjP=1.59e-09
Index	UserID	Value	Gene Symbol	Gene Name	EntrezGene	Ensembl
1	ID1	NA	ID1	inhibitor of DNA binding 1, dominant negative helix-loop-helix protein	3397	ENSG00000125968
2	PTHLH	NA	PTHLH	parathyroid hormone-like hormone	5744	ENSG00000087494
3	XYLT1	NA	XYLT1	xylosyltransferase I	64131	ENSG00000103489
4	WNT2	NA	WNT2	wingless-type MMTV integration site family member 2	7472	ENSG00000105989
5	ANKH	NA	ANKH	ankylosis, progressive homolog (mouse)	56172	ENSG00000154122
6	SPHK1	NA	SPHK1	sphingosine kinase 1	8877	ENSG00000176170
7	B4GALT1	NA	B4GALT1	UDP-Gal:betaGlcNAc beta 1,4- galactosyltransferase, polypeptide 1	2683	ENSG00000086062
8	SULF1	NA	SULF1	sulfatase 1	23213	ENSG00000137573
9	LAMA1	NA	LAMA1	laminin, alpha 1	284217	ENSG00000101680
10	HMOX1	NA	HMOX1	heme oxygenase (decycling) 1	3162	ENSG00000100292
11	BMP6	NA	BMP6	bone morphogenetic protein 6	654	ENSG00000153162
12	SRPX2	NA	SRPX2	sushi-repeat containing protein, X-linked 2	27286	ENSG00000102359
13	MEGF10	NA	MEGF10	multiple EGF-like-domains 10	84466	ENSG00000145794
14	STK24	NA	STK24	serine/threonine kinase 24	8428	ENSG00000102572
15	NCS1	NA	NCS1	neuronal calcium sensor 1	23413	ENSG00000107130
16	TRPS1	NA	TRPS1	trichorhinophalangeal syndrome I	7227	ENSG00000104447
17	BMP2	NA	BMP2	bone morphogenetic protein 2	650	ENSG00000125845
18	TCF4	NA	TCF4	transcription factor 4	6925	ENSG00000196628
19	DACT1	NA	DACT1	dapper, antagonist of beta-catenin, homolog 1 (Xenopus laevis)	51339	ENSG00000165617
20	IGF1	NA	IGF1	insulin-like growth factor 1 (somatomedin C)	3479	ENSG00000017427
21	TNFRSF12A	NA	TNFRSF12A	tumor necrosis factor receptor superfamily, member 12A	51330	ENSG00000006327
22	TACSTD2	NA	TACSTD2	tumor-associated calcium signal transducer 2	4070	ENSG00000184292
23	MET	NA	MET	met proto-oncogene (hepatocyte growth factor receptor)	4233	ENSG00000105976
24	ETV4	NA	ETV4	ets variant 4	2118	ENSG00000175832
25	INHBA	NA	INHBA	inhibin, beta A	3624	ENSG00000122641
26	TGFB1	NA	TGFB1	transforming growth factor, beta 1	7040	ENSG00000105329
27	LIF	NA	LIF	leukemia inhibitory factor	3976	ENSG00000128342
28	CXCL13	NA	CXCL13	chemokine (C-X-C motif) ligand 13	10563	ENSG00000156234
29	GJA1	NA	GJA1	gap junction protein, alpha 1, 43kDa	2697	ENSG00000152661
30	PNP	NA	PNP	purine nucleoside phosphorylase	4860	ENSG00000198805
31	RIPK2	NA	RIPK2	receptor-interacting serine-threonine kinase 2	8767	ENSG00000104312
32	FGF2	NA	FGF2	fibroblast growth factor 2 (basic)	2247	ENSG00000138685
33	CLCF1	NA	CLCF1	cardiotrophin-like cytokine factor 1	23529	ENSG00000175505
34	PMP22	NA	PMP22	peripheral myelin protein 22	5376	ENSG00000109099
35	PRDM1	NA	PRDM1	PR domain containing 1, with ZNF domain	639	ENSG00000057657
36	VEGFA	NA	VEGFA	vascular endothelial growth factor A	7422	ENSG00000112715
37	ANGPTL4	NA	ANGPTL4	angiopoietin-like 4	51129	ENSG00000167772
38	RHOB	NA	RHOB	ras homolog family member B	388	ENSG00000143878
39	EDNRA	NA	EDNRA	endothelin receptor type A	1909	ENSG00000151617
40	SKIL	NA	SKIL	SKI-like oncogene	6498	ENSG00000136603
41	PTGS2	NA	PTGS2	prostaglandin-endoperoxide synthase 2 (prostaglandin G/H synthase and cyclooxygenase)	5743	ENSG00000073756
42	ENPP1	NA	ENPP1	ectonucleotide pyrophosphatase/phosphodiesterase 1	5167	ENSG00000197594
43	CXCR4	NA	CXCR4	chemokine (C-X-C motif) receptor 4	7852	ENSG00000121966
44	CD24	NA	CD24	CD24 molecule	100133941	NULL
45	HIF1A	NA	HIF1A	hypoxia inducible factor 1, alpha subunit (basic helix-loop-helix transcription factor)	3091	ENSG00000100644
46	LIMK1	NA	LIMK1	LIM domain kinase 1	3984	ENSG00000106683
47	NKD1	NA	NKD1	naked cuticle homolog 1 (Drosophila)	85407	ENSG00000140807
48	SIPA1L1	NA	SIPA1L1	signal-induced proliferation-associated 1 like 1	26037	ENSG00000197555
49	FSTL3	NA	FSTL3	follistatin-like 3 (secreted glycoprotein)	10272	ENSG00000070404
50	FAM213A	NA	FAM213A	family with sequence similarity 213, member A	84293	ENSG00000122378
51	SERPINE1	NA	SERPINE1	serpin peptidase inhibitor, clade E (nexin, plasminogen activator inhibitor type 1), member 1	5054	ENSG00000106366
52	LRRC17	NA	LRRC17	leucine rich repeat containing 17	10234	ENSG00000128606
53	CDH2	NA	CDH2	cadherin 2, type 1, N-cadherin (neuronal)	1000	ENSG00000170558
Database:biological process Name:circulatory system development ID:GO:0072359
C=754; O=42; E=13.19; R=3.18; rawP=2.11e-11; adjP=3.45e-09
Index	UserID	Value	Gene Symbol	Gene Name	EntrezGene	Ensembl
1	ID1	NA	ID1	inhibitor of DNA binding 1, dominant negative helix-loop-helix protein	3397	ENSG00000125968
2	FOXO1	NA	FOXO1	forkhead box O1	2308	ENSG00000150907
3	WNT2	NA	WNT2	wingless-type MMTV integration site family member 2	7472	ENSG00000105989
4	SPHK1	NA	SPHK1	sphingosine kinase 1	8877	ENSG00000176170
5	SULF1	NA	SULF1	sulfatase 1	23213	ENSG00000137573
6	B4GALT1	NA	B4GALT1	UDP-Gal:betaGlcNAc beta 1,4- galactosyltransferase, polypeptide 1	2683	ENSG00000086062
7	ADAMTS1	NA	ADAMTS1	ADAM metallopeptidase with thrombospondin type 1 motif, 1	9510	ENSG00000154734
8	NOTCH2	NA	NOTCH2	notch 2	4853	ENSG00000134250
9	LAMA1	NA	LAMA1	laminin, alpha 1	284217	ENSG00000101680
10	HMOX1	NA	HMOX1	heme oxygenase (decycling) 1	3162	ENSG00000100292
11	PLAT	NA	PLAT	plasminogen activator, tissue	5327	ENSG00000104368
12	SRPX2	NA	SRPX2	sushi-repeat containing protein, X-linked 2	27286	ENSG00000102359
13	NRP2	NA	NRP2	neuropilin 2	8828	ENSG00000118257
14	BMP2	NA	BMP2	bone morphogenetic protein 2	650	ENSG00000125845
15	JUNB	NA	JUNB	jun B proto-oncogene	3726	ENSG00000171223
16	IGF1	NA	IGF1	insulin-like growth factor 1 (somatomedin C)	3479	ENSG00000017427
17	COL4A1	NA	COL4A1	collagen, type IV, alpha 1	1282	ENSG00000187498
18	TNFRSF12A	NA	TNFRSF12A	tumor necrosis factor receptor superfamily, member 12A	51330	ENSG00000006327
19	SH3PXD2B	NA	SH3PXD2B	SH3 and PX domains 2B	285590	ENSG00000174705
20	PDPN	NA	PDPN	podoplanin	10630	ENSG00000162493
21	NOX4	NA	NOX4	NADPH oxidase 4	50507	ENSG00000086991
22	LIF	NA	LIF	leukemia inhibitory factor	3976	ENSG00000128342
23	CXCL13	NA	CXCL13	chemokine (C-X-C motif) ligand 13	10563	ENSG00000156234
24	GJA1	NA	GJA1	gap junction protein, alpha 1, 43kDa	2697	ENSG00000152661
25	FGF2	NA	FGF2	fibroblast growth factor 2 (basic)	2247	ENSG00000138685
26	SAT1	NA	SAT1	spermidine/spermine N1-acetyltransferase 1	6303	ENSG00000130066
27	TMEM204	NA	TMEM204	transmembrane protein 204	79652	ENSG00000131634
28	SOX4	NA	SOX4	SRY (sex determining region Y)-box 4	6659	ENSG00000124766
29	VEGFA	NA	VEGFA	vascular endothelial growth factor A	7422	ENSG00000112715
30	ANGPTL4	NA	ANGPTL4	angiopoietin-like 4	51129	ENSG00000167772
31	RHOB	NA	RHOB	ras homolog family member B	388	ENSG00000143878
32	EDNRA	NA	EDNRA	endothelin receptor type A	1909	ENSG00000151617
33	PTGS2	NA	PTGS2	prostaglandin-endoperoxide synthase 2 (prostaglandin G/H synthase and cyclooxygenase)	5743	ENSG00000073756
34	ID3	NA	ID3	inhibitor of DNA binding 3, dominant negative helix-loop-helix protein	3399	ENSG00000117318
35	CXCR4	NA	CXCR4	chemokine (C-X-C motif) receptor 4	7852	ENSG00000121966
36	HIF1A	NA	HIF1A	hypoxia inducible factor 1, alpha subunit (basic helix-loop-helix transcription factor)	3091	ENSG00000100644
37	VCAN	NA	VCAN	versican	1462	ENSG00000038427
38	EREG	NA	EREG	epiregulin	2069	ENSG00000124882
39	SERPINE1	NA	SERPINE1	serpin peptidase inhibitor, clade E (nexin, plasminogen activator inhibitor type 1), member 1	5054	ENSG00000106366
40	DHCR7	NA	DHCR7	7-dehydrocholesterol reductase	1717	ENSG00000172893
41	CDH2	NA	CDH2	cadherin 2, type 1, N-cadherin (neuronal)	1000	ENSG00000170558
42	ESM1	NA	ESM1	endothelial cell-specific molecule 1	11082	ENSG00000164283
Database:biological process Name:cardiovascular system development ID:GO:0072358
C=754; O=42; E=13.19; R=3.18; rawP=2.11e-11; adjP=3.45e-09
Index	UserID	Value	Gene Symbol	Gene Name	EntrezGene	Ensembl
1	ID1	NA	ID1	inhibitor of DNA binding 1, dominant negative helix-loop-helix protein	3397	ENSG00000125968
2	FOXO1	NA	FOXO1	forkhead box O1	2308	ENSG00000150907
3	WNT2	NA	WNT2	wingless-type MMTV integration site family member 2	7472	ENSG00000105989
4	SPHK1	NA	SPHK1	sphingosine kinase 1	8877	ENSG00000176170
5	SULF1	NA	SULF1	sulfatase 1	23213	ENSG00000137573
6	B4GALT1	NA	B4GALT1	UDP-Gal:betaGlcNAc beta 1,4- galactosyltransferase, polypeptide 1	2683	ENSG00000086062
7	ADAMTS1	NA	ADAMTS1	ADAM metallopeptidase with thrombospondin type 1 motif, 1	9510	ENSG00000154734
8	NOTCH2	NA	NOTCH2	notch 2	4853	ENSG00000134250
9	LAMA1	NA	LAMA1	laminin, alpha 1	284217	ENSG00000101680
10	HMOX1	NA	HMOX1	heme oxygenase (decycling) 1	3162	ENSG00000100292
11	PLAT	NA	PLAT	plasminogen activator, tissue	5327	ENSG00000104368
12	SRPX2	NA	SRPX2	sushi-repeat containing protein, X-linked 2	27286	ENSG00000102359
13	NRP2	NA	NRP2	neuropilin 2	8828	ENSG00000118257
14	BMP2	NA	BMP2	bone morphogenetic protein 2	650	ENSG00000125845
15	JUNB	NA	JUNB	jun B proto-oncogene	3726	ENSG00000171223
16	IGF1	NA	IGF1	insulin-like growth factor 1 (somatomedin C)	3479	ENSG00000017427
17	COL4A1	NA	COL4A1	collagen, type IV, alpha 1	1282	ENSG00000187498
18	TNFRSF12A	NA	TNFRSF12A	tumor necrosis factor receptor superfamily, member 12A	51330	ENSG00000006327
19	SH3PXD2B	NA	SH3PXD2B	SH3 and PX domains 2B	285590	ENSG00000174705
20	PDPN	NA	PDPN	podoplanin	10630	ENSG00000162493
21	NOX4	NA	NOX4	NADPH oxidase 4	50507	ENSG00000086991
22	LIF	NA	LIF	leukemia inhibitory factor	3976	ENSG00000128342
23	CXCL13	NA	CXCL13	chemokine (C-X-C motif) ligand 13	10563	ENSG00000156234
24	GJA1	NA	GJA1	gap junction protein, alpha 1, 43kDa	2697	ENSG00000152661
25	FGF2	NA	FGF2	fibroblast growth factor 2 (basic)	2247	ENSG00000138685
26	SAT1	NA	SAT1	spermidine/spermine N1-acetyltransferase 1	6303	ENSG00000130066
27	TMEM204	NA	TMEM204	transmembrane protein 204	79652	ENSG00000131634
28	SOX4	NA	SOX4	SRY (sex determining region Y)-box 4	6659	ENSG00000124766
29	VEGFA	NA	VEGFA	vascular endothelial growth factor A	7422	ENSG00000112715
30	ANGPTL4	NA	ANGPTL4	angiopoietin-like 4	51129	ENSG00000167772
31	RHOB	NA	RHOB	ras homolog family member B	388	ENSG00000143878
32	EDNRA	NA	EDNRA	endothelin receptor type A	1909	ENSG00000151617
33	PTGS2	NA	PTGS2	prostaglandin-endoperoxide synthase 2 (prostaglandin G/H synthase and cyclooxygenase)	5743	ENSG00000073756
34	ID3	NA	ID3	inhibitor of DNA binding 3, dominant negative helix-loop-helix protein	3399	ENSG00000117318
35	CXCR4	NA	CXCR4	chemokine (C-X-C motif) receptor 4	7852	ENSG00000121966
36	HIF1A	NA	HIF1A	hypoxia inducible factor 1, alpha subunit (basic helix-loop-helix transcription factor)	3091	ENSG00000100644
37	VCAN	NA	VCAN	versican	1462	ENSG00000038427
38	EREG	NA	EREG	epiregulin	2069	ENSG00000124882
39	SERPINE1	NA	SERPINE1	serpin peptidase inhibitor, clade E (nexin, plasminogen activator inhibitor type 1), member 1	5054	ENSG00000106366
40	DHCR7	NA	DHCR7	7-dehydrocholesterol reductase	1717	ENSG00000172893
41	CDH2	NA	CDH2	cadherin 2, type 1, N-cadherin (neuronal)	1000	ENSG00000170558
42	ESM1	NA	ESM1	endothelial cell-specific molecule 1	11082	ENSG00000164283
Database:biological process Name:cell proliferation ID:GO:0008283
C=1548; O=64; E=27.09; R=2.36; rawP=3.10e-11; adjP=4.71e-09
Index	UserID	Value	Gene Symbol	Gene Name	EntrezGene	Ensembl
1	IL11	NA	IL11	interleukin 11	3589	ENSG00000095752
2	HBEGF	NA	HBEGF	heparin-binding EGF-like growth factor	1839	ENSG00000113070
3	PTHLH	NA	PTHLH	parathyroid hormone-like hormone	5744	ENSG00000087494
4	RERG	NA	RERG	RAS-like, estrogen-regulated, growth inhibitor	85004	ENSG00000134533
5	ADAMTS1	NA	ADAMTS1	ADAM metallopeptidase with thrombospondin type 1 motif, 1	9510	ENSG00000154734
6	HMOX1	NA	HMOX1	heme oxygenase (decycling) 1	3162	ENSG00000100292
7	MEGF10	NA	MEGF10	multiple EGF-like-domains 10	84466	ENSG00000145794
8	IGF1	NA	IGF1	insulin-like growth factor 1 (somatomedin C)	3479	ENSG00000017427
9	TACSTD2	NA	TACSTD2	tumor-associated calcium signal transducer 2	4070	ENSG00000184292
10	MET	NA	MET	met proto-oncogene (hepatocyte growth factor receptor)	4233	ENSG00000105976
11	ETV4	NA	ETV4	ets variant 4	2118	ENSG00000175832
12	DPT	NA	DPT	dermatopontin	1805	ENSG00000143196
13	LIF	NA	LIF	leukemia inhibitory factor	3976	ENSG00000128342
14	GJA1	NA	GJA1	gap junction protein, alpha 1, 43kDa	2697	ENSG00000152661
15	RIPK2	NA	RIPK2	receptor-interacting serine-threonine kinase 2	8767	ENSG00000104312
16	CLCF1	NA	CLCF1	cardiotrophin-like cytokine factor 1	23529	ENSG00000175505
17	SAT1	NA	SAT1	spermidine/spermine N1-acetyltransferase 1	6303	ENSG00000130066
18	NFATC2	NA	NFATC2	nuclear factor of activated T-cells, cytoplasmic, calcineurin-dependent 2	4773	ENSG00000101096
19	VEGFA	NA	VEGFA	vascular endothelial growth factor A	7422	ENSG00000112715
20	SOX4	NA	SOX4	SRY (sex determining region Y)-box 4	6659	ENSG00000124766
21	CRLF1	NA	CRLF1	cytokine receptor-like factor 1	9244	ENSG00000006016
22	EDNRA	NA	EDNRA	endothelin receptor type A	1909	ENSG00000151617
23	CXCL5	NA	CXCL5	chemokine (C-X-C motif) ligand 5	6374	ENSG00000163735
24	IRS2	NA	IRS2	insulin receptor substrate 2	8660	ENSG00000185950
25	PTGS2	NA	PTGS2	prostaglandin-endoperoxide synthase 2 (prostaglandin G/H synthase and cyclooxygenase)	5743	ENSG00000073756
26	CD24	NA	CD24	CD24 molecule	100133941	NULL
27	SERPINE1	NA	SERPINE1	serpin peptidase inhibitor, clade E (nexin, plasminogen activator inhibitor type 1), member 1	5054	ENSG00000106366
28	LRRC17	NA	LRRC17	leucine rich repeat containing 17	10234	ENSG00000128606
29	TNFSF18	NA	TNFSF18	tumor necrosis factor (ligand) superfamily, member 18	8995	ENSG00000120337
30	FOXO1	NA	FOXO1	forkhead box O1	2308	ENSG00000150907
31	NUAK1	NA	NUAK1	NUAK family, SNF1-like kinase, 1	9891	ENSG00000074590
32	WNT2	NA	WNT2	wingless-type MMTV integration site family member 2	7472	ENSG00000105989
33	SULF1	NA	SULF1	sulfatase 1	23213	ENSG00000137573
34	B4GALT1	NA	B4GALT1	UDP-Gal:betaGlcNAc beta 1,4- galactosyltransferase, polypeptide 1	2683	ENSG00000086062
35	SPHK1	NA	SPHK1	sphingosine kinase 1	8877	ENSG00000176170
36	NOTCH2	NA	NOTCH2	notch 2	4853	ENSG00000134250
37	BMP6	NA	BMP6	bone morphogenetic protein 6	654	ENSG00000153162
38	NRP2	NA	NRP2	neuropilin 2	8828	ENSG00000118257
39	TRIB1	NA	TRIB1	tribbles homolog 1 (Drosophila)	10221	ENSG00000173334
40	NAMPT	NA	NAMPT	nicotinamide phosphoribosyltransferase	10135	ENSG00000105835
41	BMP2	NA	BMP2	bone morphogenetic protein 2	650	ENSG00000125845
42	GPR183	NA	GPR183	G protein-coupled receptor 183	1880	ENSG00000169508
43	JUNB	NA	JUNB	jun B proto-oncogene	3726	ENSG00000171223
44	SGK1	NA	SGK1	serum/glucocorticoid regulated kinase 1	6446	ENSG00000118515
45	PTGS1	NA	PTGS1	prostaglandin-endoperoxide synthase 1 (prostaglandin G/H synthase and cyclooxygenase)	5742	ENSG00000095303
46	PDPN	NA	PDPN	podoplanin	10630	ENSG00000162493
47	SPRY2	NA	SPRY2	sprouty homolog 2 (Drosophila)	10253	ENSG00000136158
48	INHBA	NA	INHBA	inhibin, beta A	3624	ENSG00000122641
49	NOX4	NA	NOX4	NADPH oxidase 4	50507	ENSG00000086991
50	TGFB1	NA	TGFB1	transforming growth factor, beta 1	7040	ENSG00000105329
51	PNP	NA	PNP	purine nucleoside phosphorylase	4860	ENSG00000198805
52	PRL	NA	PRL	prolactin	5617	ENSG00000172179
53	FGF2	NA	FGF2	fibroblast growth factor 2 (basic)	2247	ENSG00000138685
54	PMP22	NA	PMP22	peripheral myelin protein 22	5376	ENSG00000109099
55	PRDM1	NA	PRDM1	PR domain containing 1, with ZNF domain	639	ENSG00000057657
56	CEBPB	NA	CEBPB	CCAAT/enhancer binding protein (C/EBP), beta	1051	ENSG00000172216
57	CXCR4	NA	CXCR4	chemokine (C-X-C motif) receptor 4	7852	ENSG00000121966
58	HIF1A	NA	HIF1A	hypoxia inducible factor 1, alpha subunit (basic helix-loop-helix transcription factor)	3091	ENSG00000100644
59	EREG	NA	EREG	epiregulin	2069	ENSG00000124882
60	OSMR	NA	OSMR	oncostatin M receptor	9180	ENSG00000145623
61	GPAM	NA	GPAM	glycerol-3-phosphate acyltransferase, mitochondrial	57678	ENSG00000119927
62	DHCR7	NA	DHCR7	7-dehydrocholesterol reductase	1717	ENSG00000172893
63	PTGES	NA	PTGES	prostaglandin E synthase	9536	ENSG00000148344
64	JARID2	NA	JARID2	jumonji, AT rich interactive domain 2	3720	ENSG00000008083
Database:biological process Name:negative regulation of cellular process ID:GO:0048523
C=2840; O=94; E=49.70; R=1.89; rawP=5.48e-11; adjP=6.85e-09
Index	UserID	Value	Gene Symbol	Gene Name	EntrezGene	Ensembl
1	IL11	NA	IL11	interleukin 11	3589	ENSG00000095752
2	ID1	NA	ID1	inhibitor of DNA binding 1, dominant negative helix-loop-helix protein	3397	ENSG00000125968
3	HBEGF	NA	HBEGF	heparin-binding EGF-like growth factor	1839	ENSG00000113070
4	PTHLH	NA	PTHLH	parathyroid hormone-like hormone	5744	ENSG00000087494
5	RERG	NA	RERG	RAS-like, estrogen-regulated, growth inhibitor	85004	ENSG00000134533
6	XYLT1	NA	XYLT1	xylosyltransferase I	64131	ENSG00000103489
7	LMCD1	NA	LMCD1	LIM and cysteine-rich domains 1	29995	ENSG00000071282
8	DRAXIN	NA	DRAXIN	dorsal inhibitory axon guidance protein	374946	ENSG00000162490
9	ADAMTS1	NA	ADAMTS1	ADAM metallopeptidase with thrombospondin type 1 motif, 1	9510	ENSG00000154734
10	HMOX1	NA	HMOX1	heme oxygenase (decycling) 1	3162	ENSG00000100292
11	PLAT	NA	PLAT	plasminogen activator, tissue	5327	ENSG00000104368
12	STK24	NA	STK24	serine/threonine kinase 24	8428	ENSG00000102572
13	IER3	NA	IER3	immediate early response 3	8870	ENSG00000137331
14	TRPS1	NA	TRPS1	trichorhinophalangeal syndrome I	7227	ENSG00000104447
15	IL33	NA	IL33	interleukin 33	90865	ENSG00000137033
16	DACT1	NA	DACT1	dapper, antagonist of beta-catenin, homolog 1 (Xenopus laevis)	51339	ENSG00000165617
17	FOSB	NA	FOSB	FBJ murine osteosarcoma viral oncogene homolog B	2354	ENSG00000125740
18	IGF1	NA	IGF1	insulin-like growth factor 1 (somatomedin C)	3479	ENSG00000017427
19	DUSP10	NA	DUSP10	dual specificity phosphatase 10	11221	ENSG00000143507
20	TACSTD2	NA	TACSTD2	tumor-associated calcium signal transducer 2	4070	ENSG00000184292
21	MET	NA	MET	met proto-oncogene (hepatocyte growth factor receptor)	4233	ENSG00000105976
22	UBE2D1	NA	UBE2D1	ubiquitin-conjugating enzyme E2D 1	7321	ENSG00000072401
23	COMP	NA	COMP	cartilage oligomeric matrix protein	1311	ENSG00000105664
24	ETV4	NA	ETV4	ets variant 4	2118	ENSG00000175832
25	DPT	NA	DPT	dermatopontin	1805	ENSG00000143196
26	FAP	NA	FAP	fibroblast activation protein, alpha	2191	ENSG00000078098
27	LIF	NA	LIF	leukemia inhibitory factor	3976	ENSG00000128342
28	GJA1	NA	GJA1	gap junction protein, alpha 1, 43kDa	2697	ENSG00000152661
29	CLCF1	NA	CLCF1	cardiotrophin-like cytokine factor 1	23529	ENSG00000175505
30	PLEKHA1	NA	PLEKHA1	pleckstrin homology domain containing, family A (phosphoinositide binding specific) member 1	59338	ENSG00000107679
31	VEGFA	NA	VEGFA	vascular endothelial growth factor A	7422	ENSG00000112715
32	SOX4	NA	SOX4	SRY (sex determining region Y)-box 4	6659	ENSG00000124766
33	CRLF1	NA	CRLF1	cytokine receptor-like factor 1	9244	ENSG00000006016
34	NPC1	NA	NPC1	Niemann-Pick disease, type C1	4864	ENSG00000141458
35	EDNRA	NA	EDNRA	endothelin receptor type A	1909	ENSG00000151617
36	IRS2	NA	IRS2	insulin receptor substrate 2	8660	ENSG00000185950
37	SKIL	NA	SKIL	SKI-like oncogene	6498	ENSG00000136603
38	PTGS2	NA	PTGS2	prostaglandin-endoperoxide synthase 2 (prostaglandin G/H synthase and cyclooxygenase)	5743	ENSG00000073756
39	ENPP1	NA	ENPP1	ectonucleotide pyrophosphatase/phosphodiesterase 1	5167	ENSG00000197594
40	LIMK1	NA	LIMK1	LIM domain kinase 1	3984	ENSG00000106683
41	NKD1	NA	NKD1	naked cuticle homolog 1 (Drosophila)	85407	ENSG00000140807
42	FSTL3	NA	FSTL3	follistatin-like 3 (secreted glycoprotein)	10272	ENSG00000070404
43	SERPINE1	NA	SERPINE1	serpin peptidase inhibitor, clade E (nexin, plasminogen activator inhibitor type 1), member 1	5054	ENSG00000106366
44	GLA	NA	GLA	galactosidase, alpha	2717	ENSG00000102393
45	LRRC17	NA	LRRC17	leucine rich repeat containing 17	10234	ENSG00000128606
46	TNFRSF10D	NA	TNFRSF10D	tumor necrosis factor receptor superfamily, member 10d, decoy with truncated death domain	8793	ENSG00000173530
47	ABCA1	NA	ABCA1	ATP-binding cassette, sub-family A (ABC1), member 1	19	ENSG00000165029
48	TNFSF18	NA	TNFSF18	tumor necrosis factor (ligand) superfamily, member 18	8995	ENSG00000120337
49	GLIS3	NA	GLIS3	GLIS family zinc finger 3	169792	ENSG00000107249
50	FOXO1	NA	FOXO1	forkhead box O1	2308	ENSG00000150907
51	LRP4	NA	LRP4	low density lipoprotein receptor-related protein 4	4038	ENSG00000134569
52	SPHK1	NA	SPHK1	sphingosine kinase 1	8877	ENSG00000176170
53	SULF1	NA	SULF1	sulfatase 1	23213	ENSG00000137573
54	B4GALT1	NA	B4GALT1	UDP-Gal:betaGlcNAc beta 1,4- galactosyltransferase, polypeptide 1	2683	ENSG00000086062
55	RASD1	NA	RASD1	RAS, dexamethasone-induced 1	51655	ENSG00000108551
56	RCAN1	NA	RCAN1	regulator of calcineurin 1	1827	ENSG00000159200
57	NOTCH2	NA	NOTCH2	notch 2	4853	ENSG00000134250
58	BHLHE40	NA	BHLHE40	basic helix-loop-helix family, member e40	8553	ENSG00000134107
59	RGS2	NA	RGS2	regulator of G-protein signaling 2, 24kDa	5997	ENSG00000116741
60	TRIB1	NA	TRIB1	tribbles homolog 1 (Drosophila)	10221	ENSG00000173334
61	GMNN	NA	GMNN	geminin, DNA replication inhibitor	51053	ENSG00000112312
62	BMP2	NA	BMP2	bone morphogenetic protein 2	650	ENSG00000125845
63	TCF4	NA	TCF4	transcription factor 4	6925	ENSG00000196628
64	RASD2	NA	RASD2	RASD family, member 2	23551	ENSG00000100302
65	PTGS1	NA	PTGS1	prostaglandin-endoperoxide synthase 1 (prostaglandin G/H synthase and cyclooxygenase)	5742	ENSG00000095303
66	HTRA3	NA	HTRA3	HtrA serine peptidase 3	94031	ENSG00000170801
67	SPRY2	NA	SPRY2	sprouty homolog 2 (Drosophila)	10253	ENSG00000136158
68	NOX4	NA	NOX4	NADPH oxidase 4	50507	ENSG00000086991
69	INHBA	NA	INHBA	inhibin, beta A	3624	ENSG00000122641
70	AMIGO2	NA	AMIGO2	adhesion molecule with Ig-like domain 2	347902	ENSG00000139211
71	TGFB1	NA	TGFB1	transforming growth factor, beta 1	7040	ENSG00000105329
72	KDM6B	NA	KDM6B	lysine (K)-specific demethylase 6B	23135	ENSG00000132510
73	ABHD2	NA	ABHD2	abhydrolase domain containing 2	11057	ENSG00000140526
74	CXCL13	NA	CXCL13	chemokine (C-X-C motif) ligand 13	10563	ENSG00000156234
75	FGF2	NA	FGF2	fibroblast growth factor 2 (basic)	2247	ENSG00000138685
76	PLAUR	NA	PLAUR	plasminogen activator, urokinase receptor	5329	ENSG00000011422
77	PMP22	NA	PMP22	peripheral myelin protein 22	5376	ENSG00000109099
78	PRDM1	NA	PRDM1	PR domain containing 1, with ZNF domain	639	ENSG00000057657
79	ANGPTL4	NA	ANGPTL4	angiopoietin-like 4	51129	ENSG00000167772
80	RHOB	NA	RHOB	ras homolog family member B	388	ENSG00000143878
81	CEBPB	NA	CEBPB	CCAAT/enhancer binding protein (C/EBP), beta	1051	ENSG00000172216
82	RGS9	NA	RGS9	regulator of G-protein signaling 9	8787	ENSG00000108370
83	ID3	NA	ID3	inhibitor of DNA binding 3, dominant negative helix-loop-helix protein	3399	ENSG00000117318
84	BCL2A1	NA	BCL2A1	BCL2-related protein A1	597	ENSG00000140379
85	PMEPA1	NA	PMEPA1	prostate transmembrane protein, androgen induced 1	56937	ENSG00000124225
86	HIF1A	NA	HIF1A	hypoxia inducible factor 1, alpha subunit (basic helix-loop-helix transcription factor)	3091	ENSG00000100644
87	EREG	NA	EREG	epiregulin	2069	ENSG00000124882
88	NR4A3	NA	NR4A3	nuclear receptor subfamily 4, group A, member 3	8013	ENSG00000119508
89	NR4A2	NA	NR4A2	nuclear receptor subfamily 4, group A, member 2	4929	ENSG00000153234
90	GPAM	NA	GPAM	glycerol-3-phosphate acyltransferase, mitochondrial	57678	ENSG00000119927
91	CDH2	NA	CDH2	cadherin 2, type 1, N-cadherin (neuronal)	1000	ENSG00000170558
92	PTGES	NA	PTGES	prostaglandin E synthase	9536	ENSG00000148344
93	ABCG1	NA	ABCG1	ATP-binding cassette, sub-family G (WHITE), member 1	9619	ENSG00000160179
94	JARID2	NA	JARID2	jumonji, AT rich interactive domain 2	3720	ENSG00000008083
Database:biological process Name:cell migration ID:GO:0016477
C=841; O=44; E=14.72; R=2.99; rawP=5.14e-11; adjP=6.85e-09
Index	UserID	Value	Gene Symbol	Gene Name	EntrezGene	Ensembl
1	ID1	NA	ID1	inhibitor of DNA binding 1, dominant negative helix-loop-helix protein	3397	ENSG00000125968
2	HBEGF	NA	HBEGF	heparin-binding EGF-like growth factor	1839	ENSG00000113070
3	CXCL3	NA	CXCL3	chemokine (C-X-C motif) ligand 3	2921	ENSG00000163734
4	SPHK1	NA	SPHK1	sphingosine kinase 1	8877	ENSG00000176170
5	SULF1	NA	SULF1	sulfatase 1	23213	ENSG00000137573
6	B4GALT1	NA	B4GALT1	UDP-Gal:betaGlcNAc beta 1,4- galactosyltransferase, polypeptide 1	2683	ENSG00000086062
7	LAMA1	NA	LAMA1	laminin, alpha 1	284217	ENSG00000101680
8	HMOX1	NA	HMOX1	heme oxygenase (decycling) 1	3162	ENSG00000100292
9	PLAT	NA	PLAT	plasminogen activator, tissue	5327	ENSG00000104368
10	SRPX2	NA	SRPX2	sushi-repeat containing protein, X-linked 2	27286	ENSG00000102359
11	NRP2	NA	NRP2	neuropilin 2	8828	ENSG00000118257
12	STK24	NA	STK24	serine/threonine kinase 24	8428	ENSG00000102572
13	TRIB1	NA	TRIB1	tribbles homolog 1 (Drosophila)	10221	ENSG00000173334
14	BMP2	NA	BMP2	bone morphogenetic protein 2	650	ENSG00000125845
15	IL33	NA	IL33	interleukin 33	90865	ENSG00000137033
16	IGF1	NA	IGF1	insulin-like growth factor 1 (somatomedin C)	3479	ENSG00000017427
17	SGK1	NA	SGK1	serum/glucocorticoid regulated kinase 1	6446	ENSG00000118515
18	TACSTD2	NA	TACSTD2	tumor-associated calcium signal transducer 2	4070	ENSG00000184292
19	TNFRSF12A	NA	TNFRSF12A	tumor necrosis factor receptor superfamily, member 12A	51330	ENSG00000006327
20	MET	NA	MET	met proto-oncogene (hepatocyte growth factor receptor)	4233	ENSG00000105976
21	PDPN	NA	PDPN	podoplanin	10630	ENSG00000162493
22	TGFB1	NA	TGFB1	transforming growth factor, beta 1	7040	ENSG00000105329
23	DOCK4	NA	DOCK4	dedicator of cytokinesis 4	9732	ENSG00000128512
24	FAP	NA	FAP	fibroblast activation protein, alpha	2191	ENSG00000078098
25	ABHD2	NA	ABHD2	abhydrolase domain containing 2	11057	ENSG00000140526
26	MMP10	NA	MMP10	matrix metallopeptidase 10 (stromelysin 2)	4319	ENSG00000166670
27	CXCL13	NA	CXCL13	chemokine (C-X-C motif) ligand 13	10563	ENSG00000156234
28	GJA1	NA	GJA1	gap junction protein, alpha 1, 43kDa	2697	ENSG00000152661
29	FGF2	NA	FGF2	fibroblast growth factor 2 (basic)	2247	ENSG00000138685
30	MMP1	NA	MMP1	matrix metallopeptidase 1 (interstitial collagenase)	4312	ENSG00000196611
31	NFATC2	NA	NFATC2	nuclear factor of activated T-cells, cytoplasmic, calcineurin-dependent 2	4773	ENSG00000101096
32	VEGFA	NA	VEGFA	vascular endothelial growth factor A	7422	ENSG00000112715
33	EDNRA	NA	EDNRA	endothelin receptor type A	1909	ENSG00000151617
34	IRS2	NA	IRS2	insulin receptor substrate 2	8660	ENSG00000185950
35	PTGS2	NA	PTGS2	prostaglandin-endoperoxide synthase 2 (prostaglandin G/H synthase and cyclooxygenase)	5743	ENSG00000073756
36	CXCR4	NA	CXCR4	chemokine (C-X-C motif) receptor 4	7852	ENSG00000121966
37	CD24	NA	CD24	CD24 molecule	100133941	NULL
38	MMP3	NA	MMP3	matrix metallopeptidase 3 (stromelysin 1, progelatinase)	4314	ENSG00000149968
39	HIF1A	NA	HIF1A	hypoxia inducible factor 1, alpha subunit (basic helix-loop-helix transcription factor)	3091	ENSG00000100644
40	VCAN	NA	VCAN	versican	1462	ENSG00000038427
41	SLC7A5	NA	SLC7A5	solute carrier family 7 (amino acid transporter light chain, L system), member 5	8140	ENSG00000103257
42	NR4A2	NA	NR4A2	nuclear receptor subfamily 4, group A, member 2	4929	ENSG00000153234
43	SERPINE1	NA	SERPINE1	serpin peptidase inhibitor, clade E (nexin, plasminogen activator inhibitor type 1), member 1	5054	ENSG00000106366
44	CDH2	NA	CDH2	cadherin 2, type 1, N-cadherin (neuronal)	1000	ENSG00000170558
Database:biological process Name:multicellular organismal development ID:GO:0007275
C=4077; O=120; E=71.34; R=1.68; rawP=5.34e-11; adjP=6.85e-09
Index	UserID	Value	Gene Symbol	Gene Name	EntrezGene	Ensembl
1	RTTN	NA	RTTN	rotatin	25914	ENSG00000176225
2	IL11	NA	IL11	interleukin 11	3589	ENSG00000095752
3	ID1	NA	ID1	inhibitor of DNA binding 1, dominant negative helix-loop-helix protein	3397	ENSG00000125968
4	HBEGF	NA	HBEGF	heparin-binding EGF-like growth factor	1839	ENSG00000113070
5	PTHLH	NA	PTHLH	parathyroid hormone-like hormone	5744	ENSG00000087494
6	XYLT1	NA	XYLT1	xylosyltransferase I	64131	ENSG00000103489
7	SMOC1	NA	SMOC1	SPARC related modular calcium binding 1	64093	ENSG00000198732
8	DRAXIN	NA	DRAXIN	dorsal inhibitory axon guidance protein	374946	ENSG00000162490
9	ADAMTS1	NA	ADAMTS1	ADAM metallopeptidase with thrombospondin type 1 motif, 1	9510	ENSG00000154734
10	SDC1	NA	SDC1	syndecan 1	6382	ENSG00000115884
11	HMOX1	NA	HMOX1	heme oxygenase (decycling) 1	3162	ENSG00000100292
12	FAM101B	NA	FAM101B	family with sequence similarity 101, member B	359845	ENSG00000183688
13	PLAT	NA	PLAT	plasminogen activator, tissue	5327	ENSG00000104368
14	MEGF10	NA	MEGF10	multiple EGF-like-domains 10	84466	ENSG00000145794
15	STK24	NA	STK24	serine/threonine kinase 24	8428	ENSG00000102572
16	NCS1	NA	NCS1	neuronal calcium sensor 1	23413	ENSG00000107130
17	TRPS1	NA	TRPS1	trichorhinophalangeal syndrome I	7227	ENSG00000104447
18	DACT1	NA	DACT1	dapper, antagonist of beta-catenin, homolog 1 (Xenopus laevis)	51339	ENSG00000165617
19	FOSB	NA	FOSB	FBJ murine osteosarcoma viral oncogene homolog B	2354	ENSG00000125740
20	IGF1	NA	IGF1	insulin-like growth factor 1 (somatomedin C)	3479	ENSG00000017427
21	COL4A1	NA	COL4A1	collagen, type IV, alpha 1	1282	ENSG00000187498
22	TACSTD2	NA	TACSTD2	tumor-associated calcium signal transducer 2	4070	ENSG00000184292
23	MET	NA	MET	met proto-oncogene (hepatocyte growth factor receptor)	4233	ENSG00000105976
24	MMP13	NA	MMP13	matrix metallopeptidase 13 (collagenase 3)	4322	ENSG00000137745
25	COMP	NA	COMP	cartilage oligomeric matrix protein	1311	ENSG00000105664
26	ETV4	NA	ETV4	ets variant 4	2118	ENSG00000175832
27	STC1	NA	STC1	stanniocalcin 1	6781	ENSG00000159167
28	LIF	NA	LIF	leukemia inhibitory factor	3976	ENSG00000128342
29	GJA1	NA	GJA1	gap junction protein, alpha 1, 43kDa	2697	ENSG00000152661
30	RIPK2	NA	RIPK2	receptor-interacting serine-threonine kinase 2	8767	ENSG00000104312
31	TMEM2	NA	TMEM2	transmembrane protein 2	23670	ENSG00000135048
32	OSTM1	NA	OSTM1	osteopetrosis associated transmembrane protein 1	28962	ENSG00000081087
33	CLCF1	NA	CLCF1	cardiotrophin-like cytokine factor 1	23529	ENSG00000175505
34	SAT1	NA	SAT1	spermidine/spermine N1-acetyltransferase 1	6303	ENSG00000130066
35	PLEKHA1	NA	PLEKHA1	pleckstrin homology domain containing, family A (phosphoinositide binding specific) member 1	59338	ENSG00000107679
36	TMEM204	NA	TMEM204	transmembrane protein 204	79652	ENSG00000131634
37	VEGFA	NA	VEGFA	vascular endothelial growth factor A	7422	ENSG00000112715
38	SOX4	NA	SOX4	SRY (sex determining region Y)-box 4	6659	ENSG00000124766
39	CRLF1	NA	CRLF1	cytokine receptor-like factor 1	9244	ENSG00000006016
40	RSPO3	NA	RSPO3	R-spondin 3	84870	ENSG00000146374
41	EDNRA	NA	EDNRA	endothelin receptor type A	1909	ENSG00000151617
42	IRS2	NA	IRS2	insulin receptor substrate 2	8660	ENSG00000185950
43	MAP3K4	NA	MAP3K4	mitogen-activated protein kinase kinase kinase 4	4216	ENSG00000085511
44	SKIL	NA	SKIL	SKI-like oncogene	6498	ENSG00000136603
45	PTGS2	NA	PTGS2	prostaglandin-endoperoxide synthase 2 (prostaglandin G/H synthase and cyclooxygenase)	5743	ENSG00000073756
46	ENPP1	NA	ENPP1	ectonucleotide pyrophosphatase/phosphodiesterase 1	5167	ENSG00000197594
47	CD24	NA	CD24	CD24 molecule	100133941	NULL
48	LIMK1	NA	LIMK1	LIM domain kinase 1	3984	ENSG00000106683
49	SIPA1L1	NA	SIPA1L1	signal-induced proliferation-associated 1 like 1	26037	ENSG00000197555
50	NKD1	NA	NKD1	naked cuticle homolog 1 (Drosophila)	85407	ENSG00000140807
51	FSTL3	NA	FSTL3	follistatin-like 3 (secreted glycoprotein)	10272	ENSG00000070404
52	SERPINE1	NA	SERPINE1	serpin peptidase inhibitor, clade E (nexin, plasminogen activator inhibitor type 1), member 1	5054	ENSG00000106366
53	LRRC17	NA	LRRC17	leucine rich repeat containing 17	10234	ENSG00000128606
54	ESM1	NA	ESM1	endothelial cell-specific molecule 1	11082	ENSG00000164283
55	COL10A1	NA	COL10A1	collagen, type X, alpha 1	1300	ENSG00000123500
56	AMTN	NA	AMTN	amelotin	401138	ENSG00000187689
57	SERINC5	NA	SERINC5	serine incorporator 5	256987	ENSG00000164300
58	CHRNA9	NA	CHRNA9	cholinergic receptor, nicotinic, alpha 9 (neuronal)	55584	ENSG00000174343
59	FOXO1	NA	FOXO1	forkhead box O1	2308	ENSG00000150907
60	LRP4	NA	LRP4	low density lipoprotein receptor-related protein 4	4038	ENSG00000134569
61	ANKH	NA	ANKH	ankylosis, progressive homolog (mouse)	56172	ENSG00000154122
62	WNT2	NA	WNT2	wingless-type MMTV integration site family member 2	7472	ENSG00000105989
63	SPHK1	NA	SPHK1	sphingosine kinase 1	8877	ENSG00000176170
64	SULF1	NA	SULF1	sulfatase 1	23213	ENSG00000137573
65	B4GALT1	NA	B4GALT1	UDP-Gal:betaGlcNAc beta 1,4- galactosyltransferase, polypeptide 1	2683	ENSG00000086062
66	RCAN1	NA	RCAN1	regulator of calcineurin 1	1827	ENSG00000159200
67	NOTCH2	NA	NOTCH2	notch 2	4853	ENSG00000134250
68	LAMA1	NA	LAMA1	laminin, alpha 1	284217	ENSG00000101680
69	BMP6	NA	BMP6	bone morphogenetic protein 6	654	ENSG00000153162
70	SRPX2	NA	SRPX2	sushi-repeat containing protein, X-linked 2	27286	ENSG00000102359
71	NRP2	NA	NRP2	neuropilin 2	8828	ENSG00000118257
72	NAMPT	NA	NAMPT	nicotinamide phosphoribosyltransferase	10135	ENSG00000105835
73	GPR183	NA	GPR183	G protein-coupled receptor 183	1880	ENSG00000169508
74	GMNN	NA	GMNN	geminin, DNA replication inhibitor	51053	ENSG00000112312
75	BMP2	NA	BMP2	bone morphogenetic protein 2	650	ENSG00000125845
76	KCNH1	NA	KCNH1	potassium voltage-gated channel, subfamily H (eag-related), member 1	3756	ENSG00000143473
77	HOMER1	NA	HOMER1	homer homolog 1 (Drosophila)	9456	ENSG00000152413
78	TSPAN2	NA	TSPAN2	tetraspanin 2	10100	ENSG00000134198
79	TCF4	NA	TCF4	transcription factor 4	6925	ENSG00000196628
80	JUNB	NA	JUNB	jun B proto-oncogene	3726	ENSG00000171223
81	PRICKLE2	NA	PRICKLE2	prickle homolog 2 (Drosophila)	166336	ENSG00000163637
82	TNFRSF12A	NA	TNFRSF12A	tumor necrosis factor receptor superfamily, member 12A	51330	ENSG00000006327
83	KLF9	NA	KLF9	Kruppel-like factor 9	687	ENSG00000119138
84	SH3PXD2B	NA	SH3PXD2B	SH3 and PX domains 2B	285590	ENSG00000174705
85	LSAMP	NA	LSAMP	limbic system-associated membrane protein	4045	ENSG00000185565
86	PDPN	NA	PDPN	podoplanin	10630	ENSG00000162493
87	SPRY2	NA	SPRY2	sprouty homolog 2 (Drosophila)	10253	ENSG00000136158
88	NOX4	NA	NOX4	NADPH oxidase 4	50507	ENSG00000086991
89	GPR161	NA	GPR161	G protein-coupled receptor 161	23432	ENSG00000143147
90	INHBA	NA	INHBA	inhibin, beta A	3624	ENSG00000122641
91	TGFB1	NA	TGFB1	transforming growth factor, beta 1	7040	ENSG00000105329
92	CXCL13	NA	CXCL13	chemokine (C-X-C motif) ligand 13	10563	ENSG00000156234
93	B3GNT2	NA	B3GNT2	UDP-GlcNAc:betaGal beta-1,3-N-acetylglucosaminyltransferase 2	10678	ENSG00000170340
94	PRL	NA	PRL	prolactin	5617	ENSG00000172179
95	PNP	NA	PNP	purine nucleoside phosphorylase	4860	ENSG00000198805
96	FGF2	NA	FGF2	fibroblast growth factor 2 (basic)	2247	ENSG00000138685
97	ADAMTS4	NA	ADAMTS4	ADAM metallopeptidase with thrombospondin type 1 motif, 4	9507	ENSG00000158859
98	BPGM	NA	BPGM	2,3-bisphosphoglycerate mutase	669	ENSG00000172331
99	PLAUR	NA	PLAUR	plasminogen activator, urokinase receptor	5329	ENSG00000011422
100	PMP22	NA	PMP22	peripheral myelin protein 22	5376	ENSG00000109099
101	COL7A1	NA	COL7A1	collagen, type VII, alpha 1	1294	ENSG00000114270
102	ADAM12	NA	ADAM12	ADAM metallopeptidase domain 12	8038	ENSG00000148848
103	PRDM1	NA	PRDM1	PR domain containing 1, with ZNF domain	639	ENSG00000057657
104	ANGPTL4	NA	ANGPTL4	angiopoietin-like 4	51129	ENSG00000167772
105	RHOB	NA	RHOB	ras homolog family member B	388	ENSG00000143878
106	NOTCH2NL	NA	NOTCH2NL	notch 2 N-terminal like	388677	ENSG00000213240
107	CEBPB	NA	CEBPB	CCAAT/enhancer binding protein (C/EBP), beta	1051	ENSG00000172216
108	ID3	NA	ID3	inhibitor of DNA binding 3, dominant negative helix-loop-helix protein	3399	ENSG00000117318
109	RGS9	NA	RGS9	regulator of G-protein signaling 9	8787	ENSG00000108370
110	CXCR4	NA	CXCR4	chemokine (C-X-C motif) receptor 4	7852	ENSG00000121966
111	HIF1A	NA	HIF1A	hypoxia inducible factor 1, alpha subunit (basic helix-loop-helix transcription factor)	3091	ENSG00000100644
112	VCAN	NA	VCAN	versican	1462	ENSG00000038427
113	SLC7A5	NA	SLC7A5	solute carrier family 7 (amino acid transporter light chain, L system), member 5	8140	ENSG00000103257
114	EREG	NA	EREG	epiregulin	2069	ENSG00000124882
115	NR4A3	NA	NR4A3	nuclear receptor subfamily 4, group A, member 3	8013	ENSG00000119508
116	FAM213A	NA	FAM213A	family with sequence similarity 213, member A	84293	ENSG00000122378
117	NR4A2	NA	NR4A2	nuclear receptor subfamily 4, group A, member 2	4929	ENSG00000153234
118	DHCR7	NA	DHCR7	7-dehydrocholesterol reductase	1717	ENSG00000172893
119	CDH2	NA	CDH2	cadherin 2, type 1, N-cadherin (neuronal)	1000	ENSG00000170558
120	JARID2	NA	JARID2	jumonji, AT rich interactive domain 2	3720	ENSG00000008083
Database:biological process Name:cellular response to stimulus ID:GO:0051716
C=5034; O=138; E=88.09; R=1.57; rawP=9.02e-11; adjP=1.01e-08
Index	UserID	Value	Gene Symbol	Gene Name	EntrezGene	Ensembl
1	PTHLH	NA	PTHLH	parathyroid hormone-like hormone	5744	ENSG00000087494
2	TNFRSF21	NA	TNFRSF21	tumor necrosis factor receptor superfamily, member 21	27242	ENSG00000146072
3	CUL4B	NA	CUL4B	cullin 4B	8450	ENSG00000158290
4	LMCD1	NA	LMCD1	LIM and cysteine-rich domains 1	29995	ENSG00000071282
5	SMOC1	NA	SMOC1	SPARC related modular calcium binding 1	64093	ENSG00000198732
6	DRAXIN	NA	DRAXIN	dorsal inhibitory axon guidance protein	374946	ENSG00000162490
7	ADAMTS1	NA	ADAMTS1	ADAM metallopeptidase with thrombospondin type 1 motif, 1	9510	ENSG00000154734
8	SDC1	NA	SDC1	syndecan 1	6382	ENSG00000115884
9	PLAT	NA	PLAT	plasminogen activator, tissue	5327	ENSG00000104368
10	STK24	NA	STK24	serine/threonine kinase 24	8428	ENSG00000102572
11	NCS1	NA	NCS1	neuronal calcium sensor 1	23413	ENSG00000107130
12	FOSB	NA	FOSB	FBJ murine osteosarcoma viral oncogene homolog B	2354	ENSG00000125740
13	IGF1	NA	IGF1	insulin-like growth factor 1 (somatomedin C)	3479	ENSG00000017427
14	DUSP10	NA	DUSP10	dual specificity phosphatase 10	11221	ENSG00000143507
15	ATRNL1	NA	ATRNL1	attractin-like 1	26033	ENSG00000107518
16	TACSTD2	NA	TACSTD2	tumor-associated calcium signal transducer 2	4070	ENSG00000184292
17	STC1	NA	STC1	stanniocalcin 1	6781	ENSG00000159167
18	LIF	NA	LIF	leukemia inhibitory factor	3976	ENSG00000128342
19	MLLT11	NA	MLLT11	myeloid/lymphoid or mixed-lineage leukemia (trithorax homolog, Drosophila); translocated to, 11	10962	ENSG00000213190
20	CLCF1	NA	CLCF1	cardiotrophin-like cytokine factor 1	23529	ENSG00000175505
21	RASEF	NA	RASEF	RAS and EF-hand domain containing	158158	ENSG00000165105
22	CXCL6	NA	CXCL6	chemokine (C-X-C motif) ligand 6 (granulocyte chemotactic protein 2)	6372	ENSG00000124875
23	PLEKHA1	NA	PLEKHA1	pleckstrin homology domain containing, family A (phosphoinositide binding specific) member 1	59338	ENSG00000107679
24	TMEM204	NA	TMEM204	transmembrane protein 204	79652	ENSG00000131634
25	VEGFA	NA	VEGFA	vascular endothelial growth factor A	7422	ENSG00000112715
26	SOX4	NA	SOX4	SRY (sex determining region Y)-box 4	6659	ENSG00000124766
27	CRLF1	NA	CRLF1	cytokine receptor-like factor 1	9244	ENSG00000006016
28	STK38L	NA	STK38L	serine/threonine kinase 38 like	23012	ENSG00000211455
29	RSPO3	NA	RSPO3	R-spondin 3	84870	ENSG00000146374
30	MED13	NA	MED13	mediator complex subunit 13	9969	ENSG00000108510
31	EDNRA	NA	EDNRA	endothelin receptor type A	1909	ENSG00000151617
32	RALA	NA	RALA	v-ral simian leukemia viral oncogene homolog A (ras related)	5898	ENSG00000006451
33	CXCL5	NA	CXCL5	chemokine (C-X-C motif) ligand 5	6374	ENSG00000163735
34	MAP3K4	NA	MAP3K4	mitogen-activated protein kinase kinase kinase 4	4216	ENSG00000085511
35	SKIL	NA	SKIL	SKI-like oncogene	6498	ENSG00000136603
36	ENPP1	NA	ENPP1	ectonucleotide pyrophosphatase/phosphodiesterase 1	5167	ENSG00000197594
37	CD24	NA	CD24	CD24 molecule	100133941	NULL
38	MMP3	NA	MMP3	matrix metallopeptidase 3 (stromelysin 1, progelatinase)	4314	ENSG00000149968
39	LIMK1	NA	LIMK1	LIM domain kinase 1	3984	ENSG00000106683
40	NKD1	NA	NKD1	naked cuticle homolog 1 (Drosophila)	85407	ENSG00000140807
41	SERPINE1	NA	SERPINE1	serpin peptidase inhibitor, clade E (nexin, plasminogen activator inhibitor type 1), member 1	5054	ENSG00000106366
42	TNFRSF10D	NA	TNFRSF10D	tumor necrosis factor receptor superfamily, member 10d, decoy with truncated death domain	8793	ENSG00000173530
43	FOXO1	NA	FOXO1	forkhead box O1	2308	ENSG00000150907
44	NUAK1	NA	NUAK1	NUAK family, SNF1-like kinase, 1	9891	ENSG00000074590
45	CXCL3	NA	CXCL3	chemokine (C-X-C motif) ligand 3	2921	ENSG00000163734
46	SULF1	NA	SULF1	sulfatase 1	23213	ENSG00000137573
47	B4GALT1	NA	B4GALT1	UDP-Gal:betaGlcNAc beta 1,4- galactosyltransferase, polypeptide 1	2683	ENSG00000086062
48	NOTCH2	NA	NOTCH2	notch 2	4853	ENSG00000134250
49	MT1X	NA	MT1X	metallothionein 1X	4501	ENSG00000187193
50	RGS2	NA	RGS2	regulator of G-protein signaling 2, 24kDa	5997	ENSG00000116741
51	NAMPT	NA	NAMPT	nicotinamide phosphoribosyltransferase	10135	ENSG00000105835
52	BMP2	NA	BMP2	bone morphogenetic protein 2	650	ENSG00000125845
53	SIPA1L3	NA	SIPA1L3	signal-induced proliferation-associated 1 like 3	23094	ENSG00000105738
54	KCNN4	NA	KCNN4	potassium intermediate/small conductance calcium-activated channel, subfamily N, member 4	3783	ENSG00000104783
55	SMOX	NA	SMOX	spermine oxidase	54498	ENSG00000088826
56	TNFRSF12A	NA	TNFRSF12A	tumor necrosis factor receptor superfamily, member 12A	51330	ENSG00000006327
57	PDPN	NA	PDPN	podoplanin	10630	ENSG00000162493
58	NOX4	NA	NOX4	NADPH oxidase 4	50507	ENSG00000086991
59	INHBA	NA	INHBA	inhibin, beta A	3624	ENSG00000122641
60	PITPNC1	NA	PITPNC1	phosphatidylinositol transfer protein, cytoplasmic 1	26207	ENSG00000154217
61	TNFAIP6	NA	TNFAIP6	tumor necrosis factor, alpha-induced protein 6	7130	ENSG00000123610
62	CXCL13	NA	CXCL13	chemokine (C-X-C motif) ligand 13	10563	ENSG00000156234
63	PRL	NA	PRL	prolactin	5617	ENSG00000172179
64	PRDM1	NA	PRDM1	PR domain containing 1, with ZNF domain	639	ENSG00000057657
65	ANGPTL4	NA	ANGPTL4	angiopoietin-like 4	51129	ENSG00000167772
66	RHOB	NA	RHOB	ras homolog family member B	388	ENSG00000143878
67	HIF1A	NA	HIF1A	hypoxia inducible factor 1, alpha subunit (basic helix-loop-helix transcription factor)	3091	ENSG00000100644
68	PMEPA1	NA	PMEPA1	prostate transmembrane protein, androgen induced 1	56937	ENSG00000124225
69	VCAN	NA	VCAN	versican	1462	ENSG00000038427
70	RAB31	NA	RAB31	RAB31, member RAS oncogene family	11031	ENSG00000168461
71	EREG	NA	EREG	epiregulin	2069	ENSG00000124882
72	OSMR	NA	OSMR	oncostatin M receptor	9180	ENSG00000145623
73	NR4A2	NA	NR4A2	nuclear receptor subfamily 4, group A, member 2	4929	ENSG00000153234
74	IFIH1	NA	IFIH1	interferon induced with helicase C domain 1	64135	ENSG00000115267
75	CDH2	NA	CDH2	cadherin 2, type 1, N-cadherin (neuronal)	1000	ENSG00000170558
76	IL11	NA	IL11	interleukin 11	3589	ENSG00000095752
77	HBEGF	NA	HBEGF	heparin-binding EGF-like growth factor	1839	ENSG00000113070
78	ID1	NA	ID1	inhibitor of DNA binding 1, dominant negative helix-loop-helix protein	3397	ENSG00000125968
79	RERG	NA	RERG	RAS-like, estrogen-regulated, growth inhibitor	85004	ENSG00000134533
80	XYLT1	NA	XYLT1	xylosyltransferase I	64131	ENSG00000103489
81	RASGRP3	NA	RASGRP3	RAS guanyl releasing protein 3 (calcium and DAG-regulated)	25780	ENSG00000152689
82	PLEK2	NA	PLEK2	pleckstrin 2	26499	ENSG00000100558
83	HMOX1	NA	HMOX1	heme oxygenase (decycling) 1	3162	ENSG00000100292
84	CDK14	NA	CDK14	cyclin-dependent kinase 14	5218	ENSG00000058091
85	CD3EAP	NA	CD3EAP	CD3e molecule, epsilon associated protein	10849	ENSG00000117877
86	DACT1	NA	DACT1	dapper, antagonist of beta-catenin, homolog 1 (Xenopus laevis)	51339	ENSG00000165617
87	COL4A1	NA	COL4A1	collagen, type IV, alpha 1	1282	ENSG00000187498
88	UBE2D1	NA	UBE2D1	ubiquitin-conjugating enzyme E2D 1	7321	ENSG00000072401
89	RAB27B	NA	RAB27B	RAB27B, member RAS oncogene family	5874	ENSG00000041353
90	MET	NA	MET	met proto-oncogene (hepatocyte growth factor receptor)	4233	ENSG00000105976
91	DOCK4	NA	DOCK4	dedicator of cytokinesis 4	9732	ENSG00000128512
92	RIPK2	NA	RIPK2	receptor-interacting serine-threonine kinase 2	8767	ENSG00000104312
93	GJA1	NA	GJA1	gap junction protein, alpha 1, 43kDa	2697	ENSG00000152661
94	GSTO1	NA	GSTO1	glutathione S-transferase omega 1	9446	ENSG00000148834
95	NFATC2	NA	NFATC2	nuclear factor of activated T-cells, cytoplasmic, calcineurin-dependent 2	4773	ENSG00000101096
96	NPC1	NA	NPC1	Niemann-Pick disease, type C1	4864	ENSG00000141458
97	IRS2	NA	IRS2	insulin receptor substrate 2	8660	ENSG00000185950
98	PTGS2	NA	PTGS2	prostaglandin-endoperoxide synthase 2 (prostaglandin G/H synthase and cyclooxygenase)	5743	ENSG00000073756
99	SIPA1L1	NA	SIPA1L1	signal-induced proliferation-associated 1 like 1	26037	ENSG00000197555
100	DGKI	NA	DGKI	diacylglycerol kinase, iota	9162	ENSG00000157680
101	FSTL3	NA	FSTL3	follistatin-like 3 (secreted glycoprotein)	10272	ENSG00000070404
102	ABCA1	NA	ABCA1	ATP-binding cassette, sub-family A (ABC1), member 1	19	ENSG00000165029
103	TNFSF18	NA	TNFSF18	tumor necrosis factor (ligand) superfamily, member 18	8995	ENSG00000120337
104	WNT2	NA	WNT2	wingless-type MMTV integration site family member 2	7472	ENSG00000105989
105	LRP4	NA	LRP4	low density lipoprotein receptor-related protein 4	4038	ENSG00000134569
106	SPHK1	NA	SPHK1	sphingosine kinase 1	8877	ENSG00000176170
107	RCAN1	NA	RCAN1	regulator of calcineurin 1	1827	ENSG00000159200
108	RASD1	NA	RASD1	RAS, dexamethasone-induced 1	51655	ENSG00000108551
109	GDF15	NA	GDF15	growth differentiation factor 15	9518	ENSG00000130513
110	LAMA1	NA	LAMA1	laminin, alpha 1	284217	ENSG00000101680
111	BMP6	NA	BMP6	bone morphogenetic protein 6	654	ENSG00000153162
112	NRP2	NA	NRP2	neuropilin 2	8828	ENSG00000118257
113	TRIB1	NA	TRIB1	tribbles homolog 1 (Drosophila)	10221	ENSG00000173334
114	RASSF8	NA	RASSF8	Ras association (RalGDS/AF-6) domain family (N-terminal) member 8	11228	ENSG00000123094
115	GPR183	NA	GPR183	G protein-coupled receptor 183	1880	ENSG00000169508
116	HOMER1	NA	HOMER1	homer homolog 1 (Drosophila)	9456	ENSG00000152413
117	RASD2	NA	RASD2	RASD family, member 2	23551	ENSG00000100302
118	JUNB	NA	JUNB	jun B proto-oncogene	3726	ENSG00000171223
119	SGK1	NA	SGK1	serum/glucocorticoid regulated kinase 1	6446	ENSG00000118515
120	PTGS1	NA	PTGS1	prostaglandin-endoperoxide synthase 1 (prostaglandin G/H synthase and cyclooxygenase)	5742	ENSG00000095303
121	KLF9	NA	KLF9	Kruppel-like factor 9	687	ENSG00000119138
122	HTRA3	NA	HTRA3	HtrA serine peptidase 3	94031	ENSG00000170801
123	SPRY2	NA	SPRY2	sprouty homolog 2 (Drosophila)	10253	ENSG00000136158
124	TGFB1	NA	TGFB1	transforming growth factor, beta 1	7040	ENSG00000105329
125	RIN2	NA	RIN2	Ras and Rab interactor 2	54453	ENSG00000132669
126	FGF2	NA	FGF2	fibroblast growth factor 2 (basic)	2247	ENSG00000138685
127	PLAUR	NA	PLAUR	plasminogen activator, urokinase receptor	5329	ENSG00000011422
128	HYOU1	NA	HYOU1	hypoxia up-regulated 1	10525	ENSG00000149428
129	ADAM12	NA	ADAM12	ADAM metallopeptidase domain 12	8038	ENSG00000148848
130	NOTCH2NL	NA	NOTCH2NL	notch 2 N-terminal like	388677	ENSG00000213240
131	CEBPB	NA	CEBPB	CCAAT/enhancer binding protein (C/EBP), beta	1051	ENSG00000172216
132	RGS9	NA	RGS9	regulator of G-protein signaling 9	8787	ENSG00000108370
133	CXCR4	NA	CXCR4	chemokine (C-X-C motif) receptor 4	7852	ENSG00000121966
134	NR4A3	NA	NR4A3	nuclear receptor subfamily 4, group A, member 3	8013	ENSG00000119508
135	FNDC1	NA	FNDC1	fibronectin type III domain containing 1	84624	ENSG00000164694
136	GPAM	NA	GPAM	glycerol-3-phosphate acyltransferase, mitochondrial	57678	ENSG00000119927
137	GEM	NA	GEM	GTP binding protein overexpressed in skeletal muscle	2669	ENSG00000164949
138	PTGES	NA	PTGES	prostaglandin E synthase	9536	ENSG00000148344
Database:biological process Name:cell communication ID:GO:0007154
C=4770; O=133; E=83.47; R=1.59; rawP=8.82e-11; adjP=1.01e-08
Index	UserID	Value	Gene Symbol	Gene Name	EntrezGene	Ensembl
1	PTHLH	NA	PTHLH	parathyroid hormone-like hormone	5744	ENSG00000087494
2	TNFRSF21	NA	TNFRSF21	tumor necrosis factor receptor superfamily, member 21	27242	ENSG00000146072
3	LMCD1	NA	LMCD1	LIM and cysteine-rich domains 1	29995	ENSG00000071282
4	SMOC1	NA	SMOC1	SPARC related modular calcium binding 1	64093	ENSG00000198732
5	DRAXIN	NA	DRAXIN	dorsal inhibitory axon guidance protein	374946	ENSG00000162490
6	ADAMTS1	NA	ADAMTS1	ADAM metallopeptidase with thrombospondin type 1 motif, 1	9510	ENSG00000154734
7	SDC1	NA	SDC1	syndecan 1	6382	ENSG00000115884
8	PLAT	NA	PLAT	plasminogen activator, tissue	5327	ENSG00000104368
9	STK24	NA	STK24	serine/threonine kinase 24	8428	ENSG00000102572
10	NCS1	NA	NCS1	neuronal calcium sensor 1	23413	ENSG00000107130
11	IGF1	NA	IGF1	insulin-like growth factor 1 (somatomedin C)	3479	ENSG00000017427
12	DUSP10	NA	DUSP10	dual specificity phosphatase 10	11221	ENSG00000143507
13	ATRNL1	NA	ATRNL1	attractin-like 1	26033	ENSG00000107518
14	TACSTD2	NA	TACSTD2	tumor-associated calcium signal transducer 2	4070	ENSG00000184292
15	STC1	NA	STC1	stanniocalcin 1	6781	ENSG00000159167
16	LIF	NA	LIF	leukemia inhibitory factor	3976	ENSG00000128342
17	MLLT11	NA	MLLT11	myeloid/lymphoid or mixed-lineage leukemia (trithorax homolog, Drosophila); translocated to, 11	10962	ENSG00000213190
18	CLCF1	NA	CLCF1	cardiotrophin-like cytokine factor 1	23529	ENSG00000175505
19	RASEF	NA	RASEF	RAS and EF-hand domain containing	158158	ENSG00000165105
20	CXCL6	NA	CXCL6	chemokine (C-X-C motif) ligand 6 (granulocyte chemotactic protein 2)	6372	ENSG00000124875
21	PLEKHA1	NA	PLEKHA1	pleckstrin homology domain containing, family A (phosphoinositide binding specific) member 1	59338	ENSG00000107679
22	TMEM204	NA	TMEM204	transmembrane protein 204	79652	ENSG00000131634
23	VEGFA	NA	VEGFA	vascular endothelial growth factor A	7422	ENSG00000112715
24	SOX4	NA	SOX4	SRY (sex determining region Y)-box 4	6659	ENSG00000124766
25	CRLF1	NA	CRLF1	cytokine receptor-like factor 1	9244	ENSG00000006016
26	STK38L	NA	STK38L	serine/threonine kinase 38 like	23012	ENSG00000211455
27	RSPO3	NA	RSPO3	R-spondin 3	84870	ENSG00000146374
28	MED13	NA	MED13	mediator complex subunit 13	9969	ENSG00000108510
29	EDNRA	NA	EDNRA	endothelin receptor type A	1909	ENSG00000151617
30	RALA	NA	RALA	v-ral simian leukemia viral oncogene homolog A (ras related)	5898	ENSG00000006451
31	CXCL5	NA	CXCL5	chemokine (C-X-C motif) ligand 5	6374	ENSG00000163735
32	MAP3K4	NA	MAP3K4	mitogen-activated protein kinase kinase kinase 4	4216	ENSG00000085511
33	SKIL	NA	SKIL	SKI-like oncogene	6498	ENSG00000136603
34	ENPP1	NA	ENPP1	ectonucleotide pyrophosphatase/phosphodiesterase 1	5167	ENSG00000197594
35	CD24	NA	CD24	CD24 molecule	100133941	NULL
36	MMP3	NA	MMP3	matrix metallopeptidase 3 (stromelysin 1, progelatinase)	4314	ENSG00000149968
37	LIMK1	NA	LIMK1	LIM domain kinase 1	3984	ENSG00000106683
38	NKD1	NA	NKD1	naked cuticle homolog 1 (Drosophila)	85407	ENSG00000140807
39	SERPINE1	NA	SERPINE1	serpin peptidase inhibitor, clade E (nexin, plasminogen activator inhibitor type 1), member 1	5054	ENSG00000106366
40	TNFRSF10D	NA	TNFRSF10D	tumor necrosis factor receptor superfamily, member 10d, decoy with truncated death domain	8793	ENSG00000173530
41	CHRNA9	NA	CHRNA9	cholinergic receptor, nicotinic, alpha 9 (neuronal)	55584	ENSG00000174343
42	FOXO1	NA	FOXO1	forkhead box O1	2308	ENSG00000150907
43	SULF1	NA	SULF1	sulfatase 1	23213	ENSG00000137573
44	B4GALT1	NA	B4GALT1	UDP-Gal:betaGlcNAc beta 1,4- galactosyltransferase, polypeptide 1	2683	ENSG00000086062
45	NOTCH2	NA	NOTCH2	notch 2	4853	ENSG00000134250
46	RGS2	NA	RGS2	regulator of G-protein signaling 2, 24kDa	5997	ENSG00000116741
47	SLC1A1	NA	SLC1A1	solute carrier family 1 (neuronal/epithelial high affinity glutamate transporter, system Xag), member 1	6505	ENSG00000106688
48	NAMPT	NA	NAMPT	nicotinamide phosphoribosyltransferase	10135	ENSG00000105835
49	BMP2	NA	BMP2	bone morphogenetic protein 2	650	ENSG00000125845
50	KCNH1	NA	KCNH1	potassium voltage-gated channel, subfamily H (eag-related), member 1	3756	ENSG00000143473
51	SIPA1L3	NA	SIPA1L3	signal-induced proliferation-associated 1 like 3	23094	ENSG00000105738
52	KCNN4	NA	KCNN4	potassium intermediate/small conductance calcium-activated channel, subfamily N, member 4	3783	ENSG00000104783
53	TNFRSF12A	NA	TNFRSF12A	tumor necrosis factor receptor superfamily, member 12A	51330	ENSG00000006327
54	PDPN	NA	PDPN	podoplanin	10630	ENSG00000162493
55	NOX4	NA	NOX4	NADPH oxidase 4	50507	ENSG00000086991
56	INHBA	NA	INHBA	inhibin, beta A	3624	ENSG00000122641
57	PITPNC1	NA	PITPNC1	phosphatidylinositol transfer protein, cytoplasmic 1	26207	ENSG00000154217
58	TNFAIP6	NA	TNFAIP6	tumor necrosis factor, alpha-induced protein 6	7130	ENSG00000123610
59	CXCL13	NA	CXCL13	chemokine (C-X-C motif) ligand 13	10563	ENSG00000156234
60	PRL	NA	PRL	prolactin	5617	ENSG00000172179
61	PMP22	NA	PMP22	peripheral myelin protein 22	5376	ENSG00000109099
62	PRDM1	NA	PRDM1	PR domain containing 1, with ZNF domain	639	ENSG00000057657
63	ANGPTL4	NA	ANGPTL4	angiopoietin-like 4	51129	ENSG00000167772
64	RHOB	NA	RHOB	ras homolog family member B	388	ENSG00000143878
65	HIF1A	NA	HIF1A	hypoxia inducible factor 1, alpha subunit (basic helix-loop-helix transcription factor)	3091	ENSG00000100644
66	PMEPA1	NA	PMEPA1	prostate transmembrane protein, androgen induced 1	56937	ENSG00000124225
67	RAB31	NA	RAB31	RAB31, member RAS oncogene family	11031	ENSG00000168461
68	EREG	NA	EREG	epiregulin	2069	ENSG00000124882
69	OSMR	NA	OSMR	oncostatin M receptor	9180	ENSG00000145623
70	NR4A2	NA	NR4A2	nuclear receptor subfamily 4, group A, member 2	4929	ENSG00000153234
71	IFIH1	NA	IFIH1	interferon induced with helicase C domain 1	64135	ENSG00000115267
72	CDH2	NA	CDH2	cadherin 2, type 1, N-cadherin (neuronal)	1000	ENSG00000170558
73	SNX30	NA	SNX30	sorting nexin family member 30	401548	ENSG00000148158
74	IL11	NA	IL11	interleukin 11	3589	ENSG00000095752
75	HBEGF	NA	HBEGF	heparin-binding EGF-like growth factor	1839	ENSG00000113070
76	ID1	NA	ID1	inhibitor of DNA binding 1, dominant negative helix-loop-helix protein	3397	ENSG00000125968
77	RERG	NA	RERG	RAS-like, estrogen-regulated, growth inhibitor	85004	ENSG00000134533
78	KCNJ15	NA	KCNJ15	potassium inwardly-rectifying channel, subfamily J, member 15	3772	ENSG00000157551
79	RASGRP3	NA	RASGRP3	RAS guanyl releasing protein 3 (calcium and DAG-regulated)	25780	ENSG00000152689
80	PLEK2	NA	PLEK2	pleckstrin 2	26499	ENSG00000100558
81	HMOX1	NA	HMOX1	heme oxygenase (decycling) 1	3162	ENSG00000100292
82	CDK14	NA	CDK14	cyclin-dependent kinase 14	5218	ENSG00000058091
83	CD3EAP	NA	CD3EAP	CD3e molecule, epsilon associated protein	10849	ENSG00000117877
84	DACT1	NA	DACT1	dapper, antagonist of beta-catenin, homolog 1 (Xenopus laevis)	51339	ENSG00000165617
85	UBE2D1	NA	UBE2D1	ubiquitin-conjugating enzyme E2D 1	7321	ENSG00000072401
86	RAB27B	NA	RAB27B	RAB27B, member RAS oncogene family	5874	ENSG00000041353
87	MET	NA	MET	met proto-oncogene (hepatocyte growth factor receptor)	4233	ENSG00000105976
88	DOCK4	NA	DOCK4	dedicator of cytokinesis 4	9732	ENSG00000128512
89	ZCCHC14	NA	ZCCHC14	zinc finger, CCHC domain containing 14	23174	ENSG00000140948
90	RIPK2	NA	RIPK2	receptor-interacting serine-threonine kinase 2	8767	ENSG00000104312
91	GJA1	NA	GJA1	gap junction protein, alpha 1, 43kDa	2697	ENSG00000152661
92	NFATC2	NA	NFATC2	nuclear factor of activated T-cells, cytoplasmic, calcineurin-dependent 2	4773	ENSG00000101096
93	NPC1	NA	NPC1	Niemann-Pick disease, type C1	4864	ENSG00000141458
94	IRS2	NA	IRS2	insulin receptor substrate 2	8660	ENSG00000185950
95	PTGS2	NA	PTGS2	prostaglandin-endoperoxide synthase 2 (prostaglandin G/H synthase and cyclooxygenase)	5743	ENSG00000073756
96	SIPA1L1	NA	SIPA1L1	signal-induced proliferation-associated 1 like 1	26037	ENSG00000197555
97	DGKI	NA	DGKI	diacylglycerol kinase, iota	9162	ENSG00000157680
98	FSTL3	NA	FSTL3	follistatin-like 3 (secreted glycoprotein)	10272	ENSG00000070404
99	ABCA1	NA	ABCA1	ATP-binding cassette, sub-family A (ABC1), member 1	19	ENSG00000165029
100	TNFSF18	NA	TNFSF18	tumor necrosis factor (ligand) superfamily, member 18	8995	ENSG00000120337
101	SERINC5	NA	SERINC5	serine incorporator 5	256987	ENSG00000164300
102	WNT2	NA	WNT2	wingless-type MMTV integration site family member 2	7472	ENSG00000105989
103	LRP4	NA	LRP4	low density lipoprotein receptor-related protein 4	4038	ENSG00000134569
104	SPHK1	NA	SPHK1	sphingosine kinase 1	8877	ENSG00000176170
105	RCAN1	NA	RCAN1	regulator of calcineurin 1	1827	ENSG00000159200
106	RASD1	NA	RASD1	RAS, dexamethasone-induced 1	51655	ENSG00000108551
107	GDF15	NA	GDF15	growth differentiation factor 15	9518	ENSG00000130513
108	BHLHE40	NA	BHLHE40	basic helix-loop-helix family, member e40	8553	ENSG00000134107
109	LAMA1	NA	LAMA1	laminin, alpha 1	284217	ENSG00000101680
110	BMP6	NA	BMP6	bone morphogenetic protein 6	654	ENSG00000153162
111	NRP2	NA	NRP2	neuropilin 2	8828	ENSG00000118257
112	TRIB1	NA	TRIB1	tribbles homolog 1 (Drosophila)	10221	ENSG00000173334
113	RASSF8	NA	RASSF8	Ras association (RalGDS/AF-6) domain family (N-terminal) member 8	11228	ENSG00000123094
114	GPR183	NA	GPR183	G protein-coupled receptor 183	1880	ENSG00000169508
115	HOMER1	NA	HOMER1	homer homolog 1 (Drosophila)	9456	ENSG00000152413
116	DSG2	NA	DSG2	desmoglein 2	1829	ENSG00000046604
117	RASD2	NA	RASD2	RASD family, member 2	23551	ENSG00000100302
118	JUNB	NA	JUNB	jun B proto-oncogene	3726	ENSG00000171223
119	SH3PXD2B	NA	SH3PXD2B	SH3 and PX domains 2B	285590	ENSG00000174705
120	KLF9	NA	KLF9	Kruppel-like factor 9	687	ENSG00000119138
121	HTRA3	NA	HTRA3	HtrA serine peptidase 3	94031	ENSG00000170801
122	SPRY2	NA	SPRY2	sprouty homolog 2 (Drosophila)	10253	ENSG00000136158
123	TGFB1	NA	TGFB1	transforming growth factor, beta 1	7040	ENSG00000105329
124	RIN2	NA	RIN2	Ras and Rab interactor 2	54453	ENSG00000132669
125	FGF2	NA	FGF2	fibroblast growth factor 2 (basic)	2247	ENSG00000138685
126	PLAUR	NA	PLAUR	plasminogen activator, urokinase receptor	5329	ENSG00000011422
127	HYOU1	NA	HYOU1	hypoxia up-regulated 1	10525	ENSG00000149428
128	ADAM12	NA	ADAM12	ADAM metallopeptidase domain 12	8038	ENSG00000148848
129	NOTCH2NL	NA	NOTCH2NL	notch 2 N-terminal like	388677	ENSG00000213240
130	RGS9	NA	RGS9	regulator of G-protein signaling 9	8787	ENSG00000108370
131	CXCR4	NA	CXCR4	chemokine (C-X-C motif) receptor 4	7852	ENSG00000121966
132	GEM	NA	GEM	GTP binding protein overexpressed in skeletal muscle	2669	ENSG00000164949
133	PTGES	NA	PTGES	prostaglandin E synthase	9536	ENSG00000148344
Database:biological process Name:regulation of response to stimulus ID:GO:0048583
C=2336; O=82; E=40.88; R=2.01; rawP=9.87e-11; adjP=1.05e-08
Index	UserID	Value	Gene Symbol	Gene Name	EntrezGene	Ensembl
1	IL11	NA	IL11	interleukin 11	3589	ENSG00000095752
2	ID1	NA	ID1	inhibitor of DNA binding 1, dominant negative helix-loop-helix protein	3397	ENSG00000125968
3	HBEGF	NA	HBEGF	heparin-binding EGF-like growth factor	1839	ENSG00000113070
4	XYLT1	NA	XYLT1	xylosyltransferase I	64131	ENSG00000103489
5	LMCD1	NA	LMCD1	LIM and cysteine-rich domains 1	29995	ENSG00000071282
6	RASGRP3	NA	RASGRP3	RAS guanyl releasing protein 3 (calcium and DAG-regulated)	25780	ENSG00000152689
7	DRAXIN	NA	DRAXIN	dorsal inhibitory axon guidance protein	374946	ENSG00000162490
8	SLC7A2	NA	SLC7A2	solute carrier family 7 (cationic amino acid transporter, y+ system), member 2	6542	ENSG00000003989
9	HMOX1	NA	HMOX1	heme oxygenase (decycling) 1	3162	ENSG00000100292
10	PLAT	NA	PLAT	plasminogen activator, tissue	5327	ENSG00000104368
11	STK24	NA	STK24	serine/threonine kinase 24	8428	ENSG00000102572
12	CDK14	NA	CDK14	cyclin-dependent kinase 14	5218	ENSG00000058091
13	IER3	NA	IER3	immediate early response 3	8870	ENSG00000137331
14	IL33	NA	IL33	interleukin 33	90865	ENSG00000137033
15	DACT1	NA	DACT1	dapper, antagonist of beta-catenin, homolog 1 (Xenopus laevis)	51339	ENSG00000165617
16	IGF1	NA	IGF1	insulin-like growth factor 1 (somatomedin C)	3479	ENSG00000017427
17	DUSP10	NA	DUSP10	dual specificity phosphatase 10	11221	ENSG00000143507
18	MET	NA	MET	met proto-oncogene (hepatocyte growth factor receptor)	4233	ENSG00000105976
19	FAP	NA	FAP	fibroblast activation protein, alpha	2191	ENSG00000078098
20	LIF	NA	LIF	leukemia inhibitory factor	3976	ENSG00000128342
21	DOCK4	NA	DOCK4	dedicator of cytokinesis 4	9732	ENSG00000128512
22	GJA1	NA	GJA1	gap junction protein, alpha 1, 43kDa	2697	ENSG00000152661
23	RIPK2	NA	RIPK2	receptor-interacting serine-threonine kinase 2	8767	ENSG00000104312
24	MLLT11	NA	MLLT11	myeloid/lymphoid or mixed-lineage leukemia (trithorax homolog, Drosophila); translocated to, 11	10962	ENSG00000213190
25	CLCF1	NA	CLCF1	cardiotrophin-like cytokine factor 1	23529	ENSG00000175505
26	NFATC2	NA	NFATC2	nuclear factor of activated T-cells, cytoplasmic, calcineurin-dependent 2	4773	ENSG00000101096
27	PLEKHA1	NA	PLEKHA1	pleckstrin homology domain containing, family A (phosphoinositide binding specific) member 1	59338	ENSG00000107679
28	TMEM204	NA	TMEM204	transmembrane protein 204	79652	ENSG00000131634
29	VEGFA	NA	VEGFA	vascular endothelial growth factor A	7422	ENSG00000112715
30	SOX4	NA	SOX4	SRY (sex determining region Y)-box 4	6659	ENSG00000124766
31	CRLF1	NA	CRLF1	cytokine receptor-like factor 1	9244	ENSG00000006016
32	NPC1	NA	NPC1	Niemann-Pick disease, type C1	4864	ENSG00000141458
33	EDNRA	NA	EDNRA	endothelin receptor type A	1909	ENSG00000151617
34	SKIL	NA	SKIL	SKI-like oncogene	6498	ENSG00000136603
35	MAP3K4	NA	MAP3K4	mitogen-activated protein kinase kinase kinase 4	4216	ENSG00000085511
36	PTGS2	NA	PTGS2	prostaglandin-endoperoxide synthase 2 (prostaglandin G/H synthase and cyclooxygenase)	5743	ENSG00000073756
37	ENPP1	NA	ENPP1	ectonucleotide pyrophosphatase/phosphodiesterase 1	5167	ENSG00000197594
38	CD24	NA	CD24	CD24 molecule	100133941	NULL
39	DGKI	NA	DGKI	diacylglycerol kinase, iota	9162	ENSG00000157680
40	SIPA1L1	NA	SIPA1L1	signal-induced proliferation-associated 1 like 1	26037	ENSG00000197555
41	NKD1	NA	NKD1	naked cuticle homolog 1 (Drosophila)	85407	ENSG00000140807
42	FSTL3	NA	FSTL3	follistatin-like 3 (secreted glycoprotein)	10272	ENSG00000070404
43	SERPINE1	NA	SERPINE1	serpin peptidase inhibitor, clade E (nexin, plasminogen activator inhibitor type 1), member 1	5054	ENSG00000106366
44	ABCA1	NA	ABCA1	ATP-binding cassette, sub-family A (ABC1), member 1	19	ENSG00000165029
45	FOXO1	NA	FOXO1	forkhead box O1	2308	ENSG00000150907
46	NUAK1	NA	NUAK1	NUAK family, SNF1-like kinase, 1	9891	ENSG00000074590
47	LRP4	NA	LRP4	low density lipoprotein receptor-related protein 4	4038	ENSG00000134569
48	WNT2	NA	WNT2	wingless-type MMTV integration site family member 2	7472	ENSG00000105989
49	SPHK1	NA	SPHK1	sphingosine kinase 1	8877	ENSG00000176170
50	SULF1	NA	SULF1	sulfatase 1	23213	ENSG00000137573
51	NOTCH2	NA	NOTCH2	notch 2	4853	ENSG00000134250
52	RGS2	NA	RGS2	regulator of G-protein signaling 2, 24kDa	5997	ENSG00000116741
53	BMP6	NA	BMP6	bone morphogenetic protein 6	654	ENSG00000153162
54	TRIB1	NA	TRIB1	tribbles homolog 1 (Drosophila)	10221	ENSG00000173334
55	GPR183	NA	GPR183	G protein-coupled receptor 183	1880	ENSG00000169508
56	BMP2	NA	BMP2	bone morphogenetic protein 2	650	ENSG00000125845
57	HOMER1	NA	HOMER1	homer homolog 1 (Drosophila)	9456	ENSG00000152413
58	SIPA1L3	NA	SIPA1L3	signal-induced proliferation-associated 1 like 3	23094	ENSG00000105738
59	KCNN4	NA	KCNN4	potassium intermediate/small conductance calcium-activated channel, subfamily N, member 4	3783	ENSG00000104783
60	RASD2	NA	RASD2	RASD family, member 2	23551	ENSG00000100302
61	TNFRSF12A	NA	TNFRSF12A	tumor necrosis factor receptor superfamily, member 12A	51330	ENSG00000006327
62	PDPN	NA	PDPN	podoplanin	10630	ENSG00000162493
63	HTRA3	NA	HTRA3	HtrA serine peptidase 3	94031	ENSG00000170801
64	SPRY2	NA	SPRY2	sprouty homolog 2 (Drosophila)	10253	ENSG00000136158
65	INHBA	NA	INHBA	inhibin, beta A	3624	ENSG00000122641
66	NOX4	NA	NOX4	NADPH oxidase 4	50507	ENSG00000086991
67	TGFB1	NA	TGFB1	transforming growth factor, beta 1	7040	ENSG00000105329
68	CXCL13	NA	CXCL13	chemokine (C-X-C motif) ligand 13	10563	ENSG00000156234
69	PRL	NA	PRL	prolactin	5617	ENSG00000172179
70	FGF2	NA	FGF2	fibroblast growth factor 2 (basic)	2247	ENSG00000138685
71	PLAUR	NA	PLAUR	plasminogen activator, urokinase receptor	5329	ENSG00000011422
72	PRDM1	NA	PRDM1	PR domain containing 1, with ZNF domain	639	ENSG00000057657
73	RHOB	NA	RHOB	ras homolog family member B	388	ENSG00000143878
74	RGS9	NA	RGS9	regulator of G-protein signaling 9	8787	ENSG00000108370
75	CXCR4	NA	CXCR4	chemokine (C-X-C motif) receptor 4	7852	ENSG00000121966
76	PMEPA1	NA	PMEPA1	prostate transmembrane protein, androgen induced 1	56937	ENSG00000124225
77	HIF1A	NA	HIF1A	hypoxia inducible factor 1, alpha subunit (basic helix-loop-helix transcription factor)	3091	ENSG00000100644
78	SGIP1	NA	SGIP1	SH3-domain GRB2-like (endophilin) interacting protein 1	84251	ENSG00000118473
79	EREG	NA	EREG	epiregulin	2069	ENSG00000124882
80	OSMR	NA	OSMR	oncostatin M receptor	9180	ENSG00000145623
81	CDH2	NA	CDH2	cadherin 2, type 1, N-cadherin (neuronal)	1000	ENSG00000170558
82	IFIH1	NA	IFIH1	interferon induced with helicase C domain 1	64135	ENSG00000115267
Database:biological process Name:regulation of cellular component movement ID:GO:0051270
C=458; O=31; E=8.01; R=3.87; rawP=1.06e-10; adjP=1.07e-08
Index	UserID	Value	Gene Symbol	Gene Name	EntrezGene	Ensembl
1	TGFB1	NA	TGFB1	transforming growth factor, beta 1	7040	ENSG00000105329
2	ABHD2	NA	ABHD2	abhydrolase domain containing 2	11057	ENSG00000140526
3	HBEGF	NA	HBEGF	heparin-binding EGF-like growth factor	1839	ENSG00000113070
4	CXCL13	NA	CXCL13	chemokine (C-X-C motif) ligand 13	10563	ENSG00000156234
5	MMP10	NA	MMP10	matrix metallopeptidase 10 (stromelysin 2)	4319	ENSG00000166670
6	FGF2	NA	FGF2	fibroblast growth factor 2 (basic)	2247	ENSG00000138685
7	SPHK1	NA	SPHK1	sphingosine kinase 1	8877	ENSG00000176170
8	SULF1	NA	SULF1	sulfatase 1	23213	ENSG00000137573
9	B4GALT1	NA	B4GALT1	UDP-Gal:betaGlcNAc beta 1,4- galactosyltransferase, polypeptide 1	2683	ENSG00000086062
10	VEGFA	NA	VEGFA	vascular endothelial growth factor A	7422	ENSG00000112715
11	LAMA1	NA	LAMA1	laminin, alpha 1	284217	ENSG00000101680
12	HMOX1	NA	HMOX1	heme oxygenase (decycling) 1	3162	ENSG00000100292
13	SRPX2	NA	SRPX2	sushi-repeat containing protein, X-linked 2	27286	ENSG00000102359
14	NRP2	NA	NRP2	neuropilin 2	8828	ENSG00000118257
15	STK24	NA	STK24	serine/threonine kinase 24	8428	ENSG00000102572
16	EDNRA	NA	EDNRA	endothelin receptor type A	1909	ENSG00000151617
17	TRIB1	NA	TRIB1	tribbles homolog 1 (Drosophila)	10221	ENSG00000173334
18	BMP2	NA	BMP2	bone morphogenetic protein 2	650	ENSG00000125845
19	IRS2	NA	IRS2	insulin receptor substrate 2	8660	ENSG00000185950
20	PTGS2	NA	PTGS2	prostaglandin-endoperoxide synthase 2 (prostaglandin G/H synthase and cyclooxygenase)	5743	ENSG00000073756
21	IL33	NA	IL33	interleukin 33	90865	ENSG00000137033
22	CXCR4	NA	CXCR4	chemokine (C-X-C motif) receptor 4	7852	ENSG00000121966
23	MMP3	NA	MMP3	matrix metallopeptidase 3 (stromelysin 1, progelatinase)	4314	ENSG00000149968
24	HIF1A	NA	HIF1A	hypoxia inducible factor 1, alpha subunit (basic helix-loop-helix transcription factor)	3091	ENSG00000100644
25	DSG2	NA	DSG2	desmoglein 2	1829	ENSG00000046604
26	NKD1	NA	NKD1	naked cuticle homolog 1 (Drosophila)	85407	ENSG00000140807
27	IGF1	NA	IGF1	insulin-like growth factor 1 (somatomedin C)	3479	ENSG00000017427
28	SGK1	NA	SGK1	serum/glucocorticoid regulated kinase 1	6446	ENSG00000118515
29	SERPINE1	NA	SERPINE1	serpin peptidase inhibitor, clade E (nexin, plasminogen activator inhibitor type 1), member 1	5054	ENSG00000106366
30	TACSTD2	NA	TACSTD2	tumor-associated calcium signal transducer 2	4070	ENSG00000184292
31	PDPN	NA	PDPN	podoplanin	10630	ENSG00000162493
Database:biological process Name:blood vessel development ID:GO:0001568
C=492; O=32; E=8.61; R=3.72; rawP=1.44e-10; adjP=1.39e-08
Index	UserID	Value	Gene Symbol	Gene Name	EntrezGene	Ensembl
1	ID1	NA	ID1	inhibitor of DNA binding 1, dominant negative helix-loop-helix protein	3397	ENSG00000125968
2	FOXO1	NA	FOXO1	forkhead box O1	2308	ENSG00000150907
3	WNT2	NA	WNT2	wingless-type MMTV integration site family member 2	7472	ENSG00000105989
4	SPHK1	NA	SPHK1	sphingosine kinase 1	8877	ENSG00000176170
5	SULF1	NA	SULF1	sulfatase 1	23213	ENSG00000137573
6	B4GALT1	NA	B4GALT1	UDP-Gal:betaGlcNAc beta 1,4- galactosyltransferase, polypeptide 1	2683	ENSG00000086062
7	LAMA1	NA	LAMA1	laminin, alpha 1	284217	ENSG00000101680
8	HMOX1	NA	HMOX1	heme oxygenase (decycling) 1	3162	ENSG00000100292
9	PLAT	NA	PLAT	plasminogen activator, tissue	5327	ENSG00000104368
10	SRPX2	NA	SRPX2	sushi-repeat containing protein, X-linked 2	27286	ENSG00000102359
11	NRP2	NA	NRP2	neuropilin 2	8828	ENSG00000118257
12	JUNB	NA	JUNB	jun B proto-oncogene	3726	ENSG00000171223
13	TNFRSF12A	NA	TNFRSF12A	tumor necrosis factor receptor superfamily, member 12A	51330	ENSG00000006327
14	COL4A1	NA	COL4A1	collagen, type IV, alpha 1	1282	ENSG00000187498
15	LIF	NA	LIF	leukemia inhibitory factor	3976	ENSG00000128342
16	CXCL13	NA	CXCL13	chemokine (C-X-C motif) ligand 13	10563	ENSG00000156234
17	GJA1	NA	GJA1	gap junction protein, alpha 1, 43kDa	2697	ENSG00000152661
18	FGF2	NA	FGF2	fibroblast growth factor 2 (basic)	2247	ENSG00000138685
19	SAT1	NA	SAT1	spermidine/spermine N1-acetyltransferase 1	6303	ENSG00000130066
20	SOX4	NA	SOX4	SRY (sex determining region Y)-box 4	6659	ENSG00000124766
21	VEGFA	NA	VEGFA	vascular endothelial growth factor A	7422	ENSG00000112715
22	ANGPTL4	NA	ANGPTL4	angiopoietin-like 4	51129	ENSG00000167772
23	RHOB	NA	RHOB	ras homolog family member B	388	ENSG00000143878
24	EDNRA	NA	EDNRA	endothelin receptor type A	1909	ENSG00000151617
25	PTGS2	NA	PTGS2	prostaglandin-endoperoxide synthase 2 (prostaglandin G/H synthase and cyclooxygenase)	5743	ENSG00000073756
26	CXCR4	NA	CXCR4	chemokine (C-X-C motif) receptor 4	7852	ENSG00000121966
27	HIF1A	NA	HIF1A	hypoxia inducible factor 1, alpha subunit (basic helix-loop-helix transcription factor)	3091	ENSG00000100644
28	EREG	NA	EREG	epiregulin	2069	ENSG00000124882
29	SERPINE1	NA	SERPINE1	serpin peptidase inhibitor, clade E (nexin, plasminogen activator inhibitor type 1), member 1	5054	ENSG00000106366
30	CDH2	NA	CDH2	cadherin 2, type 1, N-cadherin (neuronal)	1000	ENSG00000170558
31	DHCR7	NA	DHCR7	7-dehydrocholesterol reductase	1717	ENSG00000172893
32	ESM1	NA	ESM1	endothelial cell-specific molecule 1	11082	ENSG00000164283
Database:biological process Name:cell differentiation ID:GO:0030154
C=2665; O=89; E=46.63; R=1.91; rawP=1.52e-10; adjP=1.40e-08
Index	UserID	Value	Gene Symbol	Gene Name	EntrezGene	Ensembl
1	IL11	NA	IL11	interleukin 11	3589	ENSG00000095752
2	ID1	NA	ID1	inhibitor of DNA binding 1, dominant negative helix-loop-helix protein	3397	ENSG00000125968
3	PTHLH	NA	PTHLH	parathyroid hormone-like hormone	5744	ENSG00000087494
4	XYLT1	NA	XYLT1	xylosyltransferase I	64131	ENSG00000103489
5	SMOC1	NA	SMOC1	SPARC related modular calcium binding 1	64093	ENSG00000198732
6	DRAXIN	NA	DRAXIN	dorsal inhibitory axon guidance protein	374946	ENSG00000162490
7	SDC1	NA	SDC1	syndecan 1	6382	ENSG00000115884
8	FAM101B	NA	FAM101B	family with sequence similarity 101, member B	359845	ENSG00000183688
9	MEGF10	NA	MEGF10	multiple EGF-like-domains 10	84466	ENSG00000145794
10	STK24	NA	STK24	serine/threonine kinase 24	8428	ENSG00000102572
11	NCS1	NA	NCS1	neuronal calcium sensor 1	23413	ENSG00000107130
12	TRPS1	NA	TRPS1	trichorhinophalangeal syndrome I	7227	ENSG00000104447
13	DACT1	NA	DACT1	dapper, antagonist of beta-catenin, homolog 1 (Xenopus laevis)	51339	ENSG00000165617
14	IGF1	NA	IGF1	insulin-like growth factor 1 (somatomedin C)	3479	ENSG00000017427
15	DUSP10	NA	DUSP10	dual specificity phosphatase 10	11221	ENSG00000143507
16	COL4A1	NA	COL4A1	collagen, type IV, alpha 1	1282	ENSG00000187498
17	TACSTD2	NA	TACSTD2	tumor-associated calcium signal transducer 2	4070	ENSG00000184292
18	MET	NA	MET	met proto-oncogene (hepatocyte growth factor receptor)	4233	ENSG00000105976
19	ETV4	NA	ETV4	ets variant 4	2118	ENSG00000175832
20	LIF	NA	LIF	leukemia inhibitory factor	3976	ENSG00000128342
21	GJA1	NA	GJA1	gap junction protein, alpha 1, 43kDa	2697	ENSG00000152661
22	RIPK2	NA	RIPK2	receptor-interacting serine-threonine kinase 2	8767	ENSG00000104312
23	OSTM1	NA	OSTM1	osteopetrosis associated transmembrane protein 1	28962	ENSG00000081087
24	CLCF1	NA	CLCF1	cardiotrophin-like cytokine factor 1	23529	ENSG00000175505
25	PLEKHA1	NA	PLEKHA1	pleckstrin homology domain containing, family A (phosphoinositide binding specific) member 1	59338	ENSG00000107679
26	TMEM204	NA	TMEM204	transmembrane protein 204	79652	ENSG00000131634
27	VEGFA	NA	VEGFA	vascular endothelial growth factor A	7422	ENSG00000112715
28	SOX4	NA	SOX4	SRY (sex determining region Y)-box 4	6659	ENSG00000124766
29	EDNRA	NA	EDNRA	endothelin receptor type A	1909	ENSG00000151617
30	SKIL	NA	SKIL	SKI-like oncogene	6498	ENSG00000136603
31	PTGS2	NA	PTGS2	prostaglandin-endoperoxide synthase 2 (prostaglandin G/H synthase and cyclooxygenase)	5743	ENSG00000073756
32	ENPP1	NA	ENPP1	ectonucleotide pyrophosphatase/phosphodiesterase 1	5167	ENSG00000197594
33	CD24	NA	CD24	CD24 molecule	100133941	NULL
34	LIMK1	NA	LIMK1	LIM domain kinase 1	3984	ENSG00000106683
35	SIPA1L1	NA	SIPA1L1	signal-induced proliferation-associated 1 like 1	26037	ENSG00000197555
36	NKD1	NA	NKD1	naked cuticle homolog 1 (Drosophila)	85407	ENSG00000140807
37	FSTL3	NA	FSTL3	follistatin-like 3 (secreted glycoprotein)	10272	ENSG00000070404
38	LRRC17	NA	LRRC17	leucine rich repeat containing 17	10234	ENSG00000128606
39	ABCA1	NA	ABCA1	ATP-binding cassette, sub-family A (ABC1), member 1	19	ENSG00000165029
40	FOXO1	NA	FOXO1	forkhead box O1	2308	ENSG00000150907
41	LRP4	NA	LRP4	low density lipoprotein receptor-related protein 4	4038	ENSG00000134569
42	WNT2	NA	WNT2	wingless-type MMTV integration site family member 2	7472	ENSG00000105989
43	OSGIN2	NA	OSGIN2	oxidative stress induced growth inhibitor family member 2	734	ENSG00000164823
44	SULF1	NA	SULF1	sulfatase 1	23213	ENSG00000137573
45	B4GALT1	NA	B4GALT1	UDP-Gal:betaGlcNAc beta 1,4- galactosyltransferase, polypeptide 1	2683	ENSG00000086062
46	RCAN1	NA	RCAN1	regulator of calcineurin 1	1827	ENSG00000159200
47	NOTCH2	NA	NOTCH2	notch 2	4853	ENSG00000134250
48	RGS2	NA	RGS2	regulator of G-protein signaling 2, 24kDa	5997	ENSG00000116741
49	LAMA1	NA	LAMA1	laminin, alpha 1	284217	ENSG00000101680
50	BMP6	NA	BMP6	bone morphogenetic protein 6	654	ENSG00000153162
51	NRP2	NA	NRP2	neuropilin 2	8828	ENSG00000118257
52	GPR183	NA	GPR183	G protein-coupled receptor 183	1880	ENSG00000169508
53	KCNH1	NA	KCNH1	potassium voltage-gated channel, subfamily H (eag-related), member 1	3756	ENSG00000143473
54	BMP2	NA	BMP2	bone morphogenetic protein 2	650	ENSG00000125845
55	HOMER1	NA	HOMER1	homer homolog 1 (Drosophila)	9456	ENSG00000152413
56	TCF4	NA	TCF4	transcription factor 4	6925	ENSG00000196628
57	JUNB	NA	JUNB	jun B proto-oncogene	3726	ENSG00000171223
58	PRICKLE2	NA	PRICKLE2	prickle homolog 2 (Drosophila)	166336	ENSG00000163637
59	TNFRSF12A	NA	TNFRSF12A	tumor necrosis factor receptor superfamily, member 12A	51330	ENSG00000006327
60	SH3PXD2B	NA	SH3PXD2B	SH3 and PX domains 2B	285590	ENSG00000174705
61	SPRY2	NA	SPRY2	sprouty homolog 2 (Drosophila)	10253	ENSG00000136158
62	INHBA	NA	INHBA	inhibin, beta A	3624	ENSG00000122641
63	NOX4	NA	NOX4	NADPH oxidase 4	50507	ENSG00000086991
64	TGFB1	NA	TGFB1	transforming growth factor, beta 1	7040	ENSG00000105329
65	B3GNT2	NA	B3GNT2	UDP-GlcNAc:betaGal beta-1,3-N-acetylglucosaminyltransferase 2	10678	ENSG00000170340
66	PNP	NA	PNP	purine nucleoside phosphorylase	4860	ENSG00000198805
67	FGF2	NA	FGF2	fibroblast growth factor 2 (basic)	2247	ENSG00000138685
68	BPGM	NA	BPGM	2,3-bisphosphoglycerate mutase	669	ENSG00000172331
69	PLAUR	NA	PLAUR	plasminogen activator, urokinase receptor	5329	ENSG00000011422
70	PMP22	NA	PMP22	peripheral myelin protein 22	5376	ENSG00000109099
71	ADAM12	NA	ADAM12	ADAM metallopeptidase domain 12	8038	ENSG00000148848
72	PRDM1	NA	PRDM1	PR domain containing 1, with ZNF domain	639	ENSG00000057657
73	ANGPTL4	NA	ANGPTL4	angiopoietin-like 4	51129	ENSG00000167772
74	RHOB	NA	RHOB	ras homolog family member B	388	ENSG00000143878
75	NOTCH2NL	NA	NOTCH2NL	notch 2 N-terminal like	388677	ENSG00000213240
76	CEBPB	NA	CEBPB	CCAAT/enhancer binding protein (C/EBP), beta	1051	ENSG00000172216
77	ID3	NA	ID3	inhibitor of DNA binding 3, dominant negative helix-loop-helix protein	3399	ENSG00000117318
78	CXCR4	NA	CXCR4	chemokine (C-X-C motif) receptor 4	7852	ENSG00000121966
79	HIF1A	NA	HIF1A	hypoxia inducible factor 1, alpha subunit (basic helix-loop-helix transcription factor)	3091	ENSG00000100644
80	VCAN	NA	VCAN	versican	1462	ENSG00000038427
81	SLC7A5	NA	SLC7A5	solute carrier family 7 (amino acid transporter light chain, L system), member 5	8140	ENSG00000103257
82	NR4A3	NA	NR4A3	nuclear receptor subfamily 4, group A, member 3	8013	ENSG00000119508
83	EREG	NA	EREG	epiregulin	2069	ENSG00000124882
84	FAM213A	NA	FAM213A	family with sequence similarity 213, member A	84293	ENSG00000122378
85	NR4A2	NA	NR4A2	nuclear receptor subfamily 4, group A, member 2	4929	ENSG00000153234
86	CDH2	NA	CDH2	cadherin 2, type 1, N-cadherin (neuronal)	1000	ENSG00000170558
87	DHCR7	NA	DHCR7	7-dehydrocholesterol reductase	1717	ENSG00000172893
88	ABCG1	NA	ABCG1	ATP-binding cassette, sub-family G (WHITE), member 1	9619	ENSG00000160179
89	JARID2	NA	JARID2	jumonji, AT rich interactive domain 2	3720	ENSG00000008083
Database:biological process Name:localization of cell ID:GO:0051674
C=910; O=45; E=15.92; R=2.83; rawP=1.91e-10; adjP=1.62e-08
Index	UserID	Value	Gene Symbol	Gene Name	EntrezGene	Ensembl
[truncated: 2,698 more rows]
