# Supplementary material for: Acid bone lysate activates TGFβ signalling in human oral fibroblasts
Source: Sci Rep. 2018 Oct 30;8:16065. doi: 10.1038/s41598-018-34418-3 (PMC6207660; doi:10.1038/s41598-018-34418-3)
Supplement: Supplementary file 4 — Supplemental Table 3 [file 41598_2018_34418_MOESM4_ESM.xlsx]

## Sheet: Blatt1
16656885	18.1643	12.7479	0.701809	6.06022	0.333634	16.5486	10.1236	0.611751	20.2259	11.0144	31.6108	6.66127	19.7618	2.96667	2.89067	28.9749	10.0236	6.82045	2.35947	28.7478	3.99733	0.139048	-6.66274e+06	---	---	---	---	neg_control	---	---	---	---	---	---	---	---	---
16656761	13.54	2.76386	0.204125	17.0489	1.25915	31.8797	26.5297	0.832184	2.38719	14.983	60.9547	5.49311	4.8967	0.891426	6.26426	63.1422	10.0798	2.80562	0.447878	19.8327	4.97623	0.25091	-6.66269e+06	---	---	---	---	neg_control	---	---	---	---	---	---	---	---	---
																	Fold change		Fold change					Gene Symbol	Gene Assignment
																	ABL		ABL + SB431542
16924620	98.4963	61.5144	0.624535	441.85	4.48595	111.329	84.7571	0.761321	4.28657	3.89621	5.90978	74.0519	1538.23	20.7724	59.5685	1896.01	31.829	151.899	2.54999	73.4569	2136.57	29.086	-1.1283e+07	ADAMTS5	ADAM metallopeptidase with thrombospondin type 1 motif, 5	NM_007038	RefSeq	Homo sapiens ADAM metallopeptidase with thrombospondin type 1 motif, 5 (ADAMTS5), mRNA.	Hs.58324	adipose tissue| brain| cervix| connective tissue| ear| embryonic tissue| eye| heart| intestine| kidney| liver| lung| mammary gland| muscle| ovary| pancreas| placenta| prostate| skin| spleen| testis| trachea| uterus| cervical tumor| colorectal tumor| non-neoplasia| normal| ovarian tumor| soft tissue/muscle tissue tumor| uterine tumor| fetus| neonate| adult	NM_007038	Q9UNA0	proteolysis // extracellular matrix disassembly // extracellular matrix organization // proteolysis	extracellular region // proteinaceous extracellular matrix // extracellular region // proteinaceous extracellular matrix // extracellular matrix	metalloendopeptidase activity // integrin binding // protein binding // metallopeptidase activity // zinc ion binding // peptidase activity // metallopeptidase activity // hydrolase activity // metal ion binding	---	---
16967513	2.93938	3.89971	1.32671	28.6702	9.75382	3.51361	3.62491	1.03168	3.48199	5.64591	3.75547	4.0517	85.1559	21.0173	2.80744	56.2835	20.048	4.4095	1.57064	3.07792	89.9227	29.2154	-1.13117e+07	AMTN	amelotin	NM_001286731	RefSeq	Homo sapiens amelotin (AMTN), transcript variant 2, mRNA.	Hs.453069	brain| normal| adult	NM_001286731	Q6UX39	cell adhesion // biomineral tissue development // odontogenesis of dentin-containing tooth // odontogenesis of dentin-containing tooth	proteinaceous extracellular matrix // basal lamina // cell-cell junction // extracellular region // proteinaceous extracellular matrix // basal lamina // cell-cell junction	molecular_function	---	---
16967853	70.2077	106.636	1.51886	136.135	1.93903	76.3156	27.9383	0.366089	652.911	542.05	641.77	16.0593	319.103	19.8703	12.2481	372.112	30.3812	10.2598	0.837668	15.6349	376.614	24.0881	-1.13117e+07	AREG	amphiregulin	NM_001657	RefSeq	Homo sapiens amphiregulin (AREG), mRNA.	Hs.270833	blood| bone marrow| brain| cervix| esophagus| intestine| liver| lung| lymph node| mammary gland| placenta| prostate| skin| stomach| testis| trachea| uterus| vascular| breast (mammary gland) tumor| cervical tumor| colorectal tumor| esophageal tumor| gastrointestinal tumor| liver tumor| lung tumor| normal| prostate cancer| adult	NM_001657	P15514	epidermal growth factor receptor signaling pathway // G-protein coupled receptor signaling pathway // cell-cell signaling // cell proliferation // positive regulation of DNA replication	extracellular space // cell surface // integral component of membrane // extracellular space // extracellular space // membrane	cytokine activity // protein binding // growth factor activity // growth factor activity	---	---
16967863	105.114	135.797	1.2919	184.895	1.75899	101.772	42.9971	0.422486	920.833	782.395	943.466	16.8035	406.573	24.1958	13.9572	489.937	35.1028	8.99856	0.644724	18.616	532.056	28.5806	-1.13117e+07	AREG	amphiregulin	NM_001657	RefSeq	Homo sapiens amphiregulin (AREG), mRNA.	Hs.270833	blood| bone marrow| brain| cervix| esophagus| intestine| liver| lung| lymph node| mammary gland| placenta| prostate| skin| stomach| testis| trachea| uterus| vascular| breast (mammary gland) tumor| cervical tumor| colorectal tumor| esophageal tumor| gastrointestinal tumor| liver tumor| lung tumor| normal| prostate cancer| adult	NM_001657	P15514	epidermal growth factor receptor signaling pathway // G-protein coupled receptor signaling pathway // cell-cell signaling // cell proliferation // positive regulation of DNA replication	extracellular space // cell surface // integral component of membrane // extracellular space // extracellular space // membrane	cytokine activity // protein binding // growth factor activity // growth factor activity	---	---
16911261	120.274	103.533	0.860804	906.984	7.54096	124.811	103.947	0.832833	40.8722	45.8964	42.4377	158.95	2039.12	12.8287	124.54	2557.84	20.5383	428.829	3.44331	130.2	2707.34	20.7936	-1.1274e+07	BMP2	bone morphogenetic protein 2	NM_001200	RefSeq	Homo sapiens bone morphogenetic protein 2 (BMP2), mRNA.	Hs.73853	bone| brain| cervix| connective tissue| embryonic tissue| eye| heart| intestine| kidney| larynx| liver| lung| mammary gland| pancreas| placenta| prostate| spleen| stomach| testis| uterus| cervical tumor| chondrosarcoma| colorectal tumor| gastrointestinal tumor| glioma| head and neck tumor| leukemia| liver tumor| normal| soft tissue/muscle tissue tumor|embryoid body| blastocyst| fetus| adult	NM_001200	P12643	negative regulation of transcription from RNA polymerase II promoter // activation of MAPK activity // skeletal system development // osteoblast differentiation // branching involved in ureteric bud morphogenesis // response to hypoxia // in utero embryonic development // epithelial to mesenchymal transition // positive regulation of protein phosphorylation // positive regulation of endothelial c…	extracellular region // extracellular space // cell surface // extracellular region	retinol dehydrogenase activity // receptor binding // cytokine activity // protein binding // growth factor activity // phosphatase activator activity // SMAD binding // protein heterodimerization activity // BMP receptor binding // retinol dehydrogenase activity	---	---
17004657	32.2215	28.7429	0.89204	49.1071	1.52405	34.7026	8.21628	0.236763	9.30359	4.61153	9.18328	10.7946	103.407	9.57956	9.60028	147.061	15.3184	16.6542	1.73476	11.5985	159.949	13.7905	-1.13364e+07	BMP6	bone morphogenetic protein 6	NM_001718	RefSeq	Homo sapiens bone morphogenetic protein 6 (BMP6), mRNA.	Hs.285671	blood| brain| cervix| connective tissue| embryonic tissue| eye| intestine| kidney| larynx| lung| mammary gland| mouth| ovary| parathyroid| placenta| prostate| testis| umbilical cord| uterus| vascular| cervical tumor| chondrosarcoma| colorectal tumor| germ cell tumor| head and neck tumor| leukemia| non-neoplasia| normal| ovarian tumor| prostate cancer| blastocyst| fetus| neonate| adult	NM_001718	P22004	skeletal system development // osteoblast differentiation // eye development // kidney development // positive regulation of endothelial cell proliferation // endochondral ossification // type B pancreatic cell development // inflammatory response // immune response // response to iron ion // positive regulation of pathway-restricted SMAD protein phosphorylation // response to activity // positiv…	extracellular space // cytoplasm // membrane-bounded vesicle // extracellular region	cytokine activity // growth factor activity // protein heterodimerization activity // BMP receptor binding	---	---
16870453	13.6507	15.5115	1.13631	306.849	22.4786	11.8441	28.1156	2.3738	14.0117	11.5983	13.9532	39.002	661.338	16.9565	23.5918	755.402	32.0196	26.9514	1.1424	21.8811	721.415	32.9697	-1.12469e+07	COMP	cartilage oligomeric matrix protein	NM_000095	RefSeq	Homo sapiens cartilage oligomeric matrix protein (COMP), mRNA.	Hs.1584	adipose tissue| bladder| bone| brain| connective tissue| embryonic tissue| heart| intestine| larynx| liver| lung| mammary gland| mouth| ovary| pancreas| placenta| prostate| skin| stomach| testis| trachea| uterus| vascular| breast (mammary gland) tumor| chondrosarcoma| germ cell tumor| head and neck tumor| leukemia| liver tumor| non-neoplasia| normal| pancreatic tumor| primitive neuroectodermal tu…	NM_000095	P49747	skeletal system development // growth plate cartilage development // apoptotic process // cell adhesion // organ morphogenesis // extracellular matrix organization // negative regulation of apoptotic process // limb development // extracellular matrix organization	extracellular region // proteinaceous extracellular matrix // extracellular space // extracellular matrix // extracellular vesicular exosome // extracellular region // proteinaceous extracellular matrix	protease binding // extracellular matrix structural constituent // calcium ion binding // protein binding // collagen binding // heparin binding // heparan sulfate proteoglycan binding // extracellular matrix structural constituent // calcium ion binding // calcium ion binding // heparin binding	---	---
17117110	6.4189	9.15076	1.4256	20.5051	3.19449	9.05156	5.3861	0.595046	761.777	566.091	818.609	11.2679	151.065	13.4067	7.53512	162.282	21.5367	8.65182	1.1482	11.1494	194.101	17.4091	-1.14114e+07	CD24	CD24 molecule	BC064619	GenBank	Homo sapiens CD24 molecule, mRNA (cDNA clone MGC:75043 IMAGE:5591617), complete cds.	Hs.644105	adrenal gland| ascites| bladder| blood| bone| bone marrow| brain| cervix| connective tissue| ear| embryonic tissue| esophagus| eye| heart| intestine| kidney| larynx| liver| lung| lymph| lymph node| mammary gland| mouth| muscle| nerve| ovary| pancreas| pharynx| placenta| prostate| salivary gland| skin| spleen| stomach| testis| thymus| thyroid| tonsil| trachea| uterus| vascular| bladder carcinoma| …	BC064619	P25063	response to hypoxia // cell activation // regulation of cytokine-mediated signaling pathway // response to molecule of bacterial origin // immune response-regulating cell surface receptor signaling pathway // positive regulation of cytosolic calcium ion concentration // axon guidance // Wnt signaling pathway // single organismal cell-cell adhesion // cell migration // regulation of epithelial cel…	plasma membrane // cell surface // membrane // anchored component of membrane // membrane raft // membrane	signal transducer activity // protein binding // protein kinase binding // protein tyrosine kinase activator activity	---	---
16968098	8.12892	9.1123	1.12097	255.856	31.4747	15.8093	17.1001	1.08164	5.22635	4.89745	6.6096	5.44056	68.2521	12.545	5.11072	60.9834	11.9324	7.9539	1.55632	5.80095	51.9876	8.96192	-1.13121e+07	CXCL13	chemokine (C-X-C motif) ligand 13	NM_006419	RefSeq	Homo sapiens chemokine (C-X-C motif) ligand 13 (CXCL13), mRNA.	Hs.100431	bone| heart| intestine| kidney| lung| lymph node| mammary gland| muscle| pharynx| prostate| spleen| stomach| uterus| vascular| breast (mammary gland) tumor| chondrosarcoma| gastrointestinal tumor| germ cell tumor| lung tumor| lymphoma| normal| uterine tumor| fetus| adult	NM_006419	O43927	germinal center formation // lymphocyte chemotaxis across high endothelial venule // chronic inflammatory response // regulation of humoral immune response // immune response // cell surface receptor signaling pathway // positive regulation of cytosolic calcium ion concentration // cell-cell signaling // positive regulation of T cell chemotaxis // activation of Rap GTPase activity // positive reg…	extracellular region // extracellular region // extracellular space // extracellular region	chemokine activity // heparin binding // fibroblast growth factor binding // CXCR5 chemokine receptor binding // CCR10 chemokine receptor binding // protein heterodimerization activity // receptor agonist activity // CXCR3 chemokine receptor binding // cytokine activity // chemokine activity // CXCR5 chemokine receptor binding	---	---
16976827	371.855	478.674	1.28726	725.84	1.95194	268.716	607.36	2.26023	21.6478	106.977	32.687	214.303	2029.29	9.46926	171.722	2905.78	16.9214	883.36	5.14412	203.55	2777.92	13.6474	-1.13171e+07	CXCL5	chemokine (C-X-C motif) ligand 5	NM_002994	RefSeq	Homo sapiens chemokine (C-X-C motif) ligand 5 (CXCL5), mRNA.	Hs.89714	ascites| bladder| blood| brain| connective tissue| embryonic tissue| intestine| kidney| lung| mammary gland| ovary| pancreas| skin| stomach| uterus| vascular| chondrosarcoma| colorectal tumor| gastrointestinal tumor| kidney tumor| lung tumor| normal| ovarian tumor| pancreatic tumor| skin tumor| uterine tumor| blastocyst| fetus| neonate| adult	NM_002994	P42830	chemotaxis // immune response // signal transduction // cell-cell signaling // positive regulation of cell proliferation // cell chemotaxis // cell chemotaxis	extracellular region // extracellular space // extracellular region	chemokine activity // cytokine activity // chemokine activity	---	---
16903140	4.35703	4.65902	1.06931	27.1181	6.22399	8.81428	6.10539	0.69267	4.8609	5.5912	4.73392	3.8354	79.0489	20.6103	5.26623	139.152	26.4236	3.54893	0.673904	6.36106	151.879	23.8764	-1.12688e+07	CXCR4	chemokine (C-X-C motif) receptor 4	NM_001008540	RefSeq	Homo sapiens chemokine (C-X-C motif) receptor 4 (CXCR4), transcript variant 1, mRNA.	Hs.593413	adipose tissue| adrenal gland| blood| bone| bone marrow| brain| cervix| connective tissue| ear| embryonic tissue| esophagus| eye| heart| intestine| kidney| larynx| liver| lung| lymph| lymph node| mammary gland| mouth| muscle| nerve| ovary| pancreas| pharynx| pituitary gland| placenta| prostate| spleen| stomach| testis| thymus| thyroid| tonsil| trachea| umbilical cord| uterus| vascular|adrenal tum…	NM_001008540	P61073	activation of MAPK activity // patterning of blood vessels // response to hypoxia // ameboidal cell migration // neuron migration // dendritic cell chemotaxis // apoptotic process // inflammatory response // G-protein coupled receptor signaling pathway // positive regulation of cytosolic calcium ion concentration // germ cell development // brain development // motor neuron axon guidance // germ …	cytoplasm // lysosome // early endosome // late endosome // plasma membrane // plasma membrane // external side of plasma membrane // cell surface // integral component of membrane // cytoplasmic membrane-bounded vesicle // cell junction // growth cone // cell leading edge // cytoplasmic vesicle // extracellular vesicular exosome // lysosome // endosome // early endosome // late endosome // plasm…	virus receptor activity // actin binding // G-protein coupled receptor activity // protein binding // coreceptor activity // C-X-C chemokine receptor activity // cytokine binding // ubiquitin protein ligase binding // myosin light chain binding // ubiquitin binding // signal transducer activity // G-protein coupled receptor activity // chemokine receptor activity // C-X-C chemokine receptor activ…	---	---
16966240	25.3649	32.2508	1.27147	246.558	9.72044	32.9925	74.2207	2.24962	5.76833	7.04478	6.95442	9.66761	195.045	20.1751	11.0349	235.317	21.3248	11.4356	1.03631	15.9232	240.339	15.0937	-1.13108e+07	CHRNA9	cholinergic receptor, nicotinic, alpha 9 (neuronal)	NM_017581	RefSeq	Homo sapiens cholinergic receptor, nicotinic, alpha 9 (neuronal) (CHRNA9), mRNA.	Hs.272278	connective tissue| embryonic tissue| kidney| trachea| normal| soft tissue/muscle tissue tumor|embryoid body| fetus| adult	NM_017581	Q9UGM1	positive regulation of cytosolic calcium ion concentration // synaptic transmission // inner ear morphogenesis // detection of mechanical stimulus involved in sensory perception of sound // calcium ion transmembrane transport // transport // ion transport // cation transport // calcium ion transport // sensory perception of sound	plasma membrane // acetylcholine-gated channel complex // cell junction // postsynaptic membrane // plasma membrane // membrane // integral component of membrane // synapse	acetylcholine-activated cation-selective channel activity // calcium channel activity // ion channel activity // extracellular ligand-gated ion channel activity	---	---
16967915	3.8322	5.46344	1.42567	123.151	32.1358	3.41942	8.49845	2.48535	3.62565	3.06124	2.67462	3.61439	158.761	43.9247	4.07736	79.4997	19.4979	3.29748	0.80873	3.64828	139.555	38.2522	-1.13119e+07	C4orf26	chromosome 4 open reading frame 26	NM_001206981	RefSeq	Homo sapiens chromosome 4 open reading frame 26 (C4orf26), transcript variant 1, mRNA.	Hs.24510	bladder| brain| kidney| placenta| normal| primitive neuroectodermal tumor of the CNS| juvenile| adult	NM_001206981	Q17RF5	---	extracellular region	---	---	---
17068349	79.3881	88.1367	1.1102	276.593	3.48406	76.212	48.9482	0.642263	8.09734	11.4627	8.8906	13.8264	78.1854	5.6548	8.7398	104.724	11.9825	14.1609	1.62027	13.0524	94.8566	7.26736	-1.13788e+07	C8orf4	chromosome 8 open reading frame 4	NM_020130	RefSeq	Homo sapiens chromosome 8 open reading frame 4 (C8orf4), mRNA.	Hs.591849	adipose tissue| ascites| bladder| brain| cervix| connective tissue| embryonic tissue| eye| heart| intestine| kidney| larynx| liver| lung| muscle| ovary| pancreas| parathyroid| pituitary gland| placenta| prostate| skin| spleen| stomach| thyroid| umbilical cord| uterus| vascular| bladder carcinoma| chondrosarcoma| gastrointestinal tumor| glioma| head and neck tumor| kidney tumor| liver tumor| lung …	NM_020130	Q9NR00	apoptotic process	---	---	---	---
16784760	8.3599	10.0075	1.19709	126.636	15.148	8.69859	72.0235	8.2799	6.53291	4.32965	3.85159	9.01164	99.4718	11.0381	7.51445	111.713	14.8664	8.08995	1.07658	11.5798	134.633	11.6265	-1.11898e+07	DACT1	dishevelled-binding antagonist of beta-catenin 1	NM_001079520	RefSeq	Homo sapiens dishevelled-binding antagonist of beta-catenin 1 (DACT1), transcript variant 2, mRNA.	Hs.48950	blood| brain| connective tissue| embryonic tissue| eye| heart| intestine| kidney| lung| lymph node| mammary gland| mouth| nerve| parathyroid| placenta| prostate| stomach| testis| thymus| thyroid| breast (mammary gland) tumor| chondrosarcoma| colorectal tumor| gastrointestinal tumor| germ cell tumor| head and neck tumor| kidney tumor| leukemia| lung tumor| non-neoplasia| normal| soft tissue/muscle…	NM_001079520	Q9NYF0	negative regulation of transcription from RNA polymerase II promoter // gastrulation with mouth forming second // Wnt signaling pathway // positive regulation of Wnt signaling pathway // negative regulation of Wnt signaling pathway // negative regulation of Wnt signaling pathway // negative regulation of Wnt signaling pathway // regulation of protein stability // regulation of catenin import into…	nucleus // nucleolus // cytoplasm // cell junction // beta-catenin destruction complex // synapse // nucleus // cytoplasm	protein kinase C binding // protein binding // beta-catenin binding // protein kinase A binding // delta-catenin binding	---	---
16659046	3.05085	3.338	1.09412	21.4896	7.04383	3.43349	7.05758	2.05551	3.49757	3.39854	5.61796	4.41705	51.7367	11.713	3.23441	94.8373	29.3214	3.06124	0.946459	2.85569	85.1746	29.8263	-1.1106e+07	DRAXIN	dorsal inhibitory axon guidance protein	NM_198545	RefSeq	Homo sapiens dorsal inhibitory axon guidance protein (DRAXIN), mRNA.	Hs.632364 // Hs.733197	ascites| brain| embryonic tissue| intestine| ovary| pancreas| testis| uterus| gastrointestinal tumor| germ cell tumor| normal| pancreatic tumor| primitive neuroectodermal tumor of the CNS|embryoid body| blastocyst| fetus| infant| adult // brain| eye| stomach| uterus| gastrointestinal tumor| germ cell tumor| glioma| normal| uterine tumor| fetus| adult	NM_198545	Q8NBI3	axon guidance // Wnt signaling pathway // dorsal spinal cord development // commissural neuron differentiation in spinal cord // forebrain development // negative regulation of canonical Wnt signaling pathway // multicellular organismal development // axon guidance // dorsal spinal cord development // commissural neuron differentiation in spinal cord // forebrain development // negative regulatio…	extracellular region // extracellular region	---	---	---
16996146	72.7996	91.4073	1.2556	892.262	12.2564	30.7736	333.573	10.8396	12.1942	9.66365	11.5807	65.3613	805.076	12.3173	66.8438	993.2	14.8585	225.077	3.36721	40.8844	769.094	18.8114	-1.13306e+07	ESM1	endothelial cell-specific molecule 1	NM_007036	RefSeq	Homo sapiens endothelial cell-specific molecule 1 (ESM1), transcript variant 1, mRNA.	Hs.129944	bladder| brain| connective tissue| heart| kidney| liver| lung| mammary gland| muscle| pancreas| placenta| skin| stomach| thyroid| umbilical cord| uterus| vascular| breast (mammary gland) tumor| chondrosarcoma| gastrointestinal tumor| head and neck tumor| liver tumor| lung tumor| non-neoplasia| normal| pancreatic tumor| skin tumor| uterine tumor| fetus| neonate| adult	NM_007036	Q9NQ30	angiogenesis // regulation of cell growth // sprouting angiogenesis // positive regulation of cell proliferation // positive regulation of hepatocyte growth factor receptor signaling pathway // angiogenesis	extracellular region	hepatocyte growth factor receptor binding // integrin binding // insulin-like growth factor binding	---	---
16863287	18.9187	23.8967	1.26313	39.4948	2.08761	20.9243	11.9067	0.569036	15.6158	10.2301	14.1692	11.433	127.164	11.1225	13.3293	161.399	12.1086	26.9952	2.02526	10.0543	176.001	17.5051	-1.12422e+07	FOSB	FBJ murine osteosarcoma viral oncogene homolog B	NM_001114171	RefSeq	Homo sapiens FBJ murine osteosarcoma viral oncogene homolog B (FOSB), transcript variant 2, mRNA.	Hs.590958	adipose tissue| adrenal gland| ascites| blood| bone| brain| cervix| connective tissue| embryonic tissue| eye| heart| intestine| kidney| larynx| liver| lung| lymph node| mammary gland| mouth| muscle| ovary| pancreas| placenta| prostate| spleen| stomach| testis| thymus| thyroid| tonsil| trachea| uterus| breast (mammary gland) tumor| chondrosarcoma| colorectal tumor| gastrointestinal tumor| head and…	NM_001114171	P53539	negative regulation of transcription from RNA polymerase II promoter // transcription from RNA polymerase II promoter // female pregnancy // response to mechanical stimulus // response to progesterone // cellular response to hormone stimulus // response to drug // response to morphine // response to corticosterone // response to cAMP // cellular response to calcium ion // regulation of transcript…	nucleus	DNA binding // double-stranded DNA binding // sequence-specific DNA binding transcription factor activity // transcription factor binding // sequence-specific DNA binding // DNA binding	---	---
16780592	161.703	117.814	0.728585	458.906	2.83796	102.527	118.397	1.15479	8.57476	9.27223	6.2426	50.7539	804.52	15.8514	36.7314	992.209	27.0126	15.1301	0.411913	68.5616	858.287	12.5185	-1.11869e+07	GPR183	G protein-coupled receptor 183	NM_004951	RefSeq	Homo sapiens G protein-coupled receptor 183 (GPR183), mRNA.	Hs.784	blood| bone marrow| brain| connective tissue| ear| heart| intestine| kidney| liver| lung| lymph node| mammary gland| mouth| muscle| ovary| pancreas| pharynx| placenta| spleen| stomach| testis| thymus| trachea| uterus| vascular| bladder carcinoma| chondrosarcoma| gastrointestinal tumor| germ cell tumor| kidney tumor| leukemia| lung tumor| non-neoplasia| normal| pancreatic tumor| primitive neuroect…	NM_004951	P32249	mature B cell differentiation involved in immune response // immune response // humoral immune response // G-protein coupled receptor signaling pathway // positive regulation of B cell proliferation // positive regulation of ERK1 and ERK2 cascade // mature B cell differentiation involved in immune response // immune system process // humoral immune response // signal transduction // G-protein cou…	plasma membrane // integral component of plasma membrane // plasma membrane // membrane // integral component of membrane	G-protein coupled receptor activity // oxysterol binding // signal transducer activity // G-protein coupled receptor activity // oxysterol binding	GenMAPP	GPCRDB_Other
17056984	121.174	133.108	1.09849	349.833	2.88703	128.01	161.464	1.26134	187.944	519.005	190.938	46.531	890.693	19.1419	64.541	864.74	13.3983	76.2065	1.18074	66.1278	1213.42	18.3496	-1.13711e+07	INHBA	inhibin, beta A	NM_002192	RefSeq	Homo sapiens inhibin, beta A (INHBA), mRNA.	Hs.583348	blood| bone| bone marrow| brain| connective tissue| embryonic tissue| esophagus| eye| intestine| kidney| larynx| liver| lung| mammary gland| mouth| muscle| ovary| pancreas| placenta| skin| stomach| uterus| vascular| breast (mammary gland) tumor| chondrosarcoma| colorectal tumor| esophageal tumor| gastrointestinal tumor| head and neck tumor| liver tumor| non-neoplasia| normal| pancreatic tumor| sk…	NM_002192	P08476	G1/S transition of mitotic cell cycle // ovarian follicle development // ovarian follicle development // hair follicle development // hematopoietic progenitor cell differentiation // regulation of transcription from RNA polymerase II promoter // defense response // cell cycle arrest // cell surface receptor signaling pathway // cell-cell signaling // nervous system development // negative regulat…	extracellular region // extracellular region // activin A complex // inhibin A complex // extracellular region // inhibin A complex // extracellular region	cytokine activity // hormone activity // protein binding // growth factor activity // peptide hormone binding // identical protein binding // protein heterodimerization activity // type II activin receptor binding // receptor binding // hormone activity // growth factor activity // cytokine activity // identical protein binding	GenMAPP	TGF_Beta_Signaling_Pathway
16912362	70.2788	77.7162	1.10583	319.06	4.53991	47.6204	71.3546	1.4984	43.2332	153.314	50.7871	43.9333	176.332	4.01364	29.4962	334.069	11.3258	32.0903	1.08795	41.8496	313.518	7.49154	-1.12748e+07	ID1	inhibitor of DNA binding 1, dominant negative helix-loop-helix protein	NM_002165	RefSeq	Homo sapiens inhibitor of DNA binding 1, dominant negative helix-loop-helix protein (ID1), transcript variant 1, mRNA.	Hs.504609	adipose tissue| ascites| bladder| blood| bone| brain| cervix| connective tissue| ear| embryonic tissue| esophagus| eye| heart| intestine| kidney| liver| lung| lymph| lymph node| mammary gland| mouth| muscle| nerve| ovary| pancreas| parathyroid| pharynx| placenta| prostate| salivary gland| skin| stomach| testis| thymus| thyroid| trachea| uterus| vascular| bladder carcinoma| breast (mammary gland) …	NM_002165	P41134	negative regulation of transcription from RNA polymerase II promoter // angiogenesis // endothelial cell morphogenesis // transcription, DNA-templated // transforming growth factor beta receptor signaling pathway // heart development // negative regulation of transcription by transcription factor localization // BMP signaling pathway // protein destabilization // collagen metabolic process // neg…	nucleus // nucleoplasm // nucleolus // Golgi apparatus // nucleus // nucleus // cytoplasm	sequence-specific DNA binding transcription factor activity // protein binding // protein dimerization activity	---	---
16875754	61.7433	55.6125	0.900706	2240.71	36.2908	58.7529	210.551	3.58368	23.5563	12.9066	21.3174	28.3137	2574.01	90.9102	23.4169	3238.9	138.315	21.0381	0.898416	18.1521	3307.05	182.186	-1.12504e+07	IL11	interleukin 11	NM_000641	RefSeq	Homo sapiens interleukin 11 (IL11), transcript variant 1, mRNA.	Hs.467304	brain| connective tissue| embryonic tissue| intestine| kidney| pancreas| prostate| skin| stomach| vascular| gastrointestinal tumor| germ cell tumor| glioma| normal| prostate cancer| soft tissue/muscle tissue tumor|embryoid body| adult	NM_000641	P20809	cell-cell signaling // positive regulation of cell proliferation // B cell differentiation // megakaryocyte differentiation // positive regulation of peptidyl-serine phosphorylation // positive regulation of MAPK cascade // fat cell differentiation // positive regulation of transcription from RNA polymerase II promoter // negative regulation of hormone secretion // positive regulation of peptidyl…	extracellular region // extracellular space // cytoplasm // extracellular region	cytokine activity // interleukin-11 receptor binding // growth factor activity // interleukin-11 receptor binding // growth factor activity	---	---
17083433	5.59176	9.1035	1.62802	6.50428	1.16319	3.6759	8.53887	2.32293	3.30016	2.87052	3.34297	3.03381	525.234	173.127	5.36258	708.548	132.128	6.44025	1.20096	4.36408	651.865	149.37	-1.13889e+07	IL33	interleukin 33	NM_001199640	RefSeq	Homo sapiens interleukin 33 (IL33), transcript variant 2, mRNA.	Hs.731660	adipose tissue| adrenal gland| brain| connective tissue| eye| heart| intestine| kidney| larynx| liver| lung| mammary gland| mouth| muscle| ovary| pancreas| pharynx| pituitary gland| placenta| prostate| skin| stomach| thymus| trachea| uterus| vascular| breast (mammary gland) tumor| chondrosarcoma| colorectal tumor| gastrointestinal tumor| germ cell tumor| head and neck tumor| non-neoplasia| normal…	NM_001199640	O95760	negative regulation of leukocyte migration // negative regulation of T-helper 1 type immune response // positive regulation of type 2 immune response // transcription, DNA-templated // negative regulation of interferon-gamma production // positive regulation of interleukin-13 production // positive regulation of interleukin-4 production // positive regulation of interleukin-5 production // positi…	extracellular space // nucleus // chromosome // transport vesicle // extracellular region // cytoplasmic vesicle	cytokine activity // protein binding // cytokine activity	---	---
16743707	39.5982	50.2574	1.26918	475.89	12.018	70.6829	56.29	0.796373	8.86119	9.22859	8.22944	11.2736	590.67	52.3942	14.1062	1006.81	71.3736	22.6048	1.60248	14.9815	972.411	64.9074	-1.11624e+07	MMP10	matrix metallopeptidase 10 (stromelysin 2)	NM_002425	RefSeq	Homo sapiens matrix metallopeptidase 10 (stromelysin 2) (MMP10), mRNA.	Hs.2258	brain| esophagus| intestine| larynx| liver| lung| mouth| muscle| ovary| pancreas| pharynx| skin| thyroid| uterus| vascular| esophageal tumor| gastrointestinal tumor| germ cell tumor| glioma| head and neck tumor| liver tumor| lung tumor| normal| ovarian tumor| uterine tumor| fetus| adult	NM_002425	P09238	proteolysis // extracellular matrix disassembly // extracellular matrix organization // regulation of cell migration // collagen catabolic process // proteolysis // collagen catabolic process	extracellular region // proteinaceous extracellular matrix // extracellular space // extracellular region // proteinaceous extracellular matrix // extracellular matrix	metalloendopeptidase activity // calcium ion binding // zinc ion binding // metalloendopeptidase activity // peptidase activity // metallopeptidase activity // zinc ion binding // hydrolase activity // metal ion binding	GenMAPP	Matrix_Metalloproteinases
16743764	7.51315	9.01385	1.19974	95.8768	12.7612	15.1855	14.4031	0.948475	6.81835	4.01127	3.04957	23.1431	619.543	26.7701	17.7914	658.406	37.007	20.0987	1.12969	21.4682	685.255	31.9195	-1.11625e+07	MMP13	matrix metallopeptidase 13 (collagenase 3)	NM_002427	RefSeq	Homo sapiens matrix metallopeptidase 13 (collagenase 3) (MMP13), mRNA.	Hs.2936	bone| bone marrow| brain| connective tissue| ear| embryonic tissue| esophagus| intestine| lung| mouth| pituitary gland| prostate| thyroid| trachea| chondrosarcoma| esophageal tumor| head and neck tumor| leukemia| non-neoplasia| normal| prostate cancer| soft tissue/muscle tissue tumor| fetus| adult	NM_002427	P45452	proteolysis // extracellular matrix disassembly // extracellular matrix disassembly // extracellular matrix organization // bone mineralization // collagen catabolic process // collagen catabolic process // cellular protein metabolic process // cartilage development // bone morphogenesis // proteolysis // collagen catabolic process	extracellular region // proteinaceous extracellular matrix // extracellular space // extracellular region // extracellular matrix // collagen trimer	metalloendopeptidase activity // calcium ion binding // collagen binding // zinc ion binding // metalloendopeptidase activity // metalloendopeptidase activity // calcium ion binding // peptidase activity // metallopeptidase activity // zinc ion binding // zinc ion binding // hydrolase activity // metal ion binding	GenMAPP	Matrix_Metalloproteinases
17092870	37.6058	30.1044	0.800526	266.372	7.08326	25.5569	104.941	4.10619	205.242	164.93	202.809	22.6781	251.317	11.0819	21.6619	235.489	10.8711	23.5092	1.08528	20.5596	236.832	11.5193	-1.13952e+07	MIR31HG	MIR31 host gene (non-protein coding)	NR_027054	RefSeq	Homo sapiens MIR31 host gene (non-protein coding) (MIR31HG), long non-coding RNA.	Hs.458096	brain| cervix| connective tissue| eye| ovary| pancreas| prostate| skin| testis| cervical tumor| chondrosarcoma| normal| ovarian tumor| pancreatic tumor| prostate cancer| adult	---	---	---	---	---	---	---
16988728	47.3669	46.18	0.974942	447.79	9.45365	59.5674	76.7155	1.28788	7.07459	10.4317	6.14229	20.5794	266.134	12.9321	21.3659	274.001	12.8242	10.3896	0.486272	22.1284	321.773	14.5412	-1.13257e+07	MEGF10	multiple EGF-like-domains 10	NM_001256545	RefSeq	Homo sapiens multiple EGF-like-domains 10 (MEGF10), transcript variant 2, mRNA.	Hs.438709	blood| bone| brain| connective tissue| embryonic tissue| eye| heart| kidney| mouth| muscle| nerve| testis| chondrosarcoma| germ cell tumor| head and neck tumor| kidney tumor| leukemia| non-neoplasia| normal| soft tissue/muscle tissue tumor| blastocyst| fetus| adult	NM_001256545	Q96KG7	satellite cell activation // satellite cell differentiation // satellite cell proliferation // homotypic cell-cell adhesion // recognition of apoptotic cell // regulation of skeletal muscle tissue development // regulation of muscle cell differentiation // muscle cell development // phagocytosis // cell adhesion // muscle organ development // satellite cell activation // satellite cell differenti…	phagocytic cup // integral component of membrane // basolateral plasma membrane // cell projection // plasma membrane // membrane	---	---	---
17120580	9.47665	10.0859	1.06429	907.039	95.713	10.0432	221.163	22.0211	3.98423	3.57475	3.76587	10.86	631.909	58.187	10.4345	627.431	60.1302	4.66018	0.446611	8.56596	620.961	72.4917	-1.14137e+07	NOX4	NADPH oxidase 4	NM_001143837	RefSeq	Homo sapiens NADPH oxidase 4 (NOX4), transcript variant 3, mRNA.	Hs.371036	brain| connective tissue| embryonic tissue| eye| intestine| kidney| mammary gland| mouth| ovary| pancreas| placenta| stomach| testis| uterus| vascular| breast (mammary gland) tumor| gastrointestinal tumor| germ cell tumor| glioma| head and neck tumor| non-neoplasia| normal| pancreatic tumor| soft tissue/muscle tissue tumor| uterine tumor|embryoid body| blastocyst| fetus| adult	NM_001143837	Q9NPH5	cell morphogenesis // response to hypoxia // inflammatory response // cell aging // negative regulation of cell proliferation // positive regulation of smooth muscle cell migration // cardiocyte differentiation // superoxide anion generation // positive regulation of apoptotic process // positive regulation of MAP kinase activity // bone resorption // homocysteine metabolic process // positive re…	nucleolus // mitochondrion // endoplasmic reticulum membrane // focal adhesion // integral component of membrane // apical plasma membrane // NADPH oxidase complex // perinuclear region of cytoplasm // nucleus // endoplasmic reticulum // plasma membrane // membrane // integral component of membrane // cell junction // cell periphery	nucleotide binding // electron carrier activity // NAD(P)H oxidase activity // superoxide-generating NADPH oxidase activity // oxygen sensor activity // heme binding // flavin adenine dinucleotide binding // modified amino acid binding // NAD(P)H oxidase activity // oxidoreductase activity // oxidoreductase activity, acting on NAD(P)H, oxygen as acceptor	---	---
17120586	5.32085	6.93571	1.3035	535.039	100.555	6.77308	133.432	19.7003	3.45305	2.74134	2.83779	8.20512	391.343	47.6949	7.35136	442.196	60.1516	4.32511	0.588342	7.82885	390.586	49.8906	-1.14137e+07	NOX4	NADPH oxidase 4	NM_001143837	RefSeq	Homo sapiens NADPH oxidase 4 (NOX4), transcript variant 3, mRNA.	Hs.371036	brain| connective tissue| embryonic tissue| eye| intestine| kidney| mammary gland| mouth| ovary| pancreas| placenta| stomach| testis| uterus| vascular| breast (mammary gland) tumor| gastrointestinal tumor| germ cell tumor| glioma| head and neck tumor| non-neoplasia| normal| pancreatic tumor| soft tissue/muscle tissue tumor| uterine tumor|embryoid body| blastocyst| fetus| adult	NM_001143837	Q9NPH5	cell morphogenesis // response to hypoxia // inflammatory response // cell aging // negative regulation of cell proliferation // positive regulation of smooth muscle cell migration // cardiocyte differentiation // superoxide anion generation // positive regulation of apoptotic process // positive regulation of MAP kinase activity // bone resorption // homocysteine metabolic process // positive re…	nucleolus // mitochondrion // endoplasmic reticulum membrane // focal adhesion // integral component of membrane // apical plasma membrane // NADPH oxidase complex // perinuclear region of cytoplasm // nucleus // endoplasmic reticulum // plasma membrane // membrane // integral component of membrane // cell junction // cell periphery	nucleotide binding // electron carrier activity // NAD(P)H oxidase activity // superoxide-generating NADPH oxidase activity // oxygen sensor activity // heme binding // flavin adenine dinucleotide binding // modified amino acid binding // NAD(P)H oxidase activity // oxidoreductase activity // oxidoreductase activity, acting on NAD(P)H, oxygen as acceptor	---	---
16743148	10.0456	15.8882	1.58161	1018.69	101.406	12.9182	220.34	17.0565	5.9026	5.33962	5.52262	9.85981	723.213	73.3495	16.8469	702.769	41.715	7.70575	0.457399	14.5447	667.943	45.9234	-1.11621e+07	NOX4	NADPH oxidase 4	NM_001143836	RefSeq	Homo sapiens NADPH oxidase 4 (NOX4), transcript variant NOX4B, mRNA.	Hs.371036	brain| connective tissue| embryonic tissue| eye| intestine| kidney| mammary gland| mouth| ovary| pancreas| placenta| stomach| testis| uterus| vascular| breast (mammary gland) tumor| gastrointestinal tumor| germ cell tumor| glioma| head and neck tumor| non-neoplasia| normal| pancreatic tumor| soft tissue/muscle tissue tumor| uterine tumor|embryoid body| blastocyst| fetus| adult	NM_001143836	Q9NPH5	cell morphogenesis // response to hypoxia // inflammatory response // cell aging // negative regulation of cell proliferation // positive regulation of smooth muscle cell migration // cardiocyte differentiation // superoxide anion generation // positive regulation of apoptotic process // positive regulation of MAP kinase activity // bone resorption // homocysteine metabolic process // positive re…	nucleolus // mitochondrion // endoplasmic reticulum membrane // focal adhesion // integral component of membrane // apical plasma membrane // NADPH oxidase complex // perinuclear region of cytoplasm // nucleus // endoplasmic reticulum // plasma membrane // membrane // integral component of membrane // cell junction // cell periphery	nucleotide binding // electron carrier activity // NAD(P)H oxidase activity // superoxide-generating NADPH oxidase activity // oxygen sensor activity // heme binding // flavin adenine dinucleotide binding // modified amino acid binding // NAD(P)H oxidase activity // oxidoreductase activity // oxidoreductase activity, acting on NAD(P)H, oxygen as acceptor	---	---
17120582	7.09915	9.08492	1.27972	711.256	100.189	9.32809	184.675	19.7978	3.88255	3.91823	3.87611	8.90835	497.105	55.8022	9.24181	491.542	53.1868	4.76349	0.515428	7.92532	491.724	62.0447	-1.14137e+07	NOX4	NADPH oxidase 4	NM_001143836	RefSeq	Homo sapiens NADPH oxidase 4 (NOX4), transcript variant NOX4B, mRNA.	Hs.371036	brain| connective tissue| embryonic tissue| eye| intestine| kidney| mammary gland| mouth| ovary| pancreas| placenta| stomach| testis| uterus| vascular| breast (mammary gland) tumor| gastrointestinal tumor| germ cell tumor| glioma| head and neck tumor| non-neoplasia| normal| pancreatic tumor| soft tissue/muscle tissue tumor| uterine tumor|embryoid body| blastocyst| fetus| adult	NM_001143836	Q9NPH5	cell morphogenesis // response to hypoxia // inflammatory response // cell aging // negative regulation of cell proliferation // positive regulation of smooth muscle cell migration // cardiocyte differentiation // superoxide anion generation // positive regulation of apoptotic process // positive regulation of MAP kinase activity // bone resorption // homocysteine metabolic process // positive re…	nucleolus // mitochondrion // endoplasmic reticulum membrane // focal adhesion // integral component of membrane // apical plasma membrane // NADPH oxidase complex // perinuclear region of cytoplasm // nucleus // endoplasmic reticulum // plasma membrane // membrane // integral component of membrane // cell junction // cell periphery	nucleotide binding // electron carrier activity // NAD(P)H oxidase activity // superoxide-generating NADPH oxidase activity // oxygen sensor activity // heme binding // flavin adenine dinucleotide binding // modified amino acid binding // NAD(P)H oxidase activity // oxidoreductase activity // oxidoreductase activity, acting on NAD(P)H, oxygen as acceptor	---	---
17120584	4.06422	4.71439	1.15997	585.115	143.967	8.18256	130.185	15.9101	3.12718	2.53224	2.53487	5.97611	371.233	62.1195	5.27458	361.821	68.5972	3.51899	0.667161	5.03742	364.969	72.4516	-1.14137e+07	NOX4	NADPH oxidase 4	NM_001143836	RefSeq	Homo sapiens NADPH oxidase 4 (NOX4), transcript variant NOX4B, mRNA.	Hs.371036	brain| connective tissue| embryonic tissue| eye| intestine| kidney| mammary gland| mouth| ovary| pancreas| placenta| stomach| testis| uterus| vascular| breast (mammary gland) tumor| gastrointestinal tumor| germ cell tumor| glioma| head and neck tumor| non-neoplasia| normal| pancreatic tumor| soft tissue/muscle tissue tumor| uterine tumor|embryoid body| blastocyst| fetus| adult	NM_001143836	Q9NPH5	cell morphogenesis // response to hypoxia // inflammatory response // cell aging // negative regulation of cell proliferation // positive regulation of smooth muscle cell migration // cardiocyte differentiation // superoxide anion generation // positive regulation of apoptotic process // positive regulation of MAP kinase activity // bone resorption // homocysteine metabolic process // positive re…	nucleolus // mitochondrion // endoplasmic reticulum membrane // focal adhesion // integral component of membrane // apical plasma membrane // NADPH oxidase complex // perinuclear region of cytoplasm // nucleus // endoplasmic reticulum // plasma membrane // membrane // integral component of membrane // cell junction // cell periphery	nucleotide binding // electron carrier activity // NAD(P)H oxidase activity // superoxide-generating NADPH oxidase activity // oxygen sensor activity // heme binding // flavin adenine dinucleotide binding // modified amino acid binding // NAD(P)H oxidase activity // oxidoreductase activity // oxidoreductase activity, acting on NAD(P)H, oxygen as acceptor	---	---
16903897	786.836	885.501	1.12539	731.307	0.929428	739.688	205.684	0.278068	13.7143	15.557	11.323	63.2232	574.479	9.08652	61.7449	645.333	10.4516	70.6058	1.14351	89.6879	711.953	7.93812	-1.12678e+07	NR4A2	nuclear receptor subfamily 4, group A, member 2	uc002tyx.4	UCSC Genes	Homo sapiens nuclear receptor subfamily 4, group A, member 2 (NR4A2), mRNA.	Hs.563344	adrenal gland| bladder| blood| bone marrow| brain| cervix| connective tissue| ear| embryonic tissue| eye| heart| intestine| kidney| liver| lung| mammary gland| mouth| muscle| nerve| ovary| pancreas| parathyroid| pituitary gland| prostate| skin| spleen| stomach| testis| thymus| thyroid| trachea| uterus| vascular| breast (mammary gland) tumor| chondrosarcoma| gastrointestinal tumor| germ cell tumor…	uc002tyx.4	P43354	response to hypoxia // neuron migration // response to amphetamine // transcription, DNA-templated // transcription initiation from RNA polymerase II promoter // signal transduction // adult locomotory behavior // post-embryonic development // response to inorganic substance // gene expression // death // response to insecticide // central nervous system projection neuron axonogenesis // habenula…	nucleus // nucleoplasm // cytoplasm // nucleus // nucleus	steroid hormone receptor activity // ligand-activated sequence-specific DNA binding RNA polymerase II transcription factor activity // protein binding // zinc ion binding // sequence-specific DNA binding // protein heterodimerization activity // DNA binding // sequence-specific DNA binding transcription factor activity // ligand-activated sequence-specific DNA binding RNA polymerase II transcript…	GenMAPP	Nuclear_Receptors
16709936	6.1521	10.5461	1.71422	14.0385	2.28191	5.20945	9.95731	1.91139	13.6185	8.83325	24.707	8.52843	161.68	18.9578	10.921	164.387	15.0523	32.0454	2.93429	7.5847	194.204	25.6047	-1.11399e+07	PPAPDC1A	phosphatidic acid phosphatase type 2 domain containing 1A	NM_001030059	RefSeq	Homo sapiens phosphatidic acid phosphatase type 2 domain containing 1A (PPAPDC1A), mRNA.	Hs.40479	bone| brain| connective tissue| embryonic tissue| eye| heart| kidney| mammary gland| placenta| skin| testis| glioma| kidney tumor| normal| soft tissue/muscle tissue tumor|embryoid body| blastocyst| fetus| adult	NM_001030059	Q5VZY2	Fc-gamma receptor signaling pathway involved in phagocytosis // innate immune response // phospholipid dephosphorylation // phospholipid dephosphorylation	plasma membrane // integral component of membrane // membrane	phosphatidate phosphatase activity // catalytic activity // phosphatidate phosphatase activity // hydrolase activity	---	---
16793999	6.58751	8.02312	1.21793	72.999	11.0814	8.82682	38.9231	4.40964	1523.51	1618.2	1492.41	11.3636	85.9638	7.56483	5.84534	83.0843	14.2138	9.4312	1.61346	7.44035	95.3076	12.8096	-1.1196e+07	PLEK2	pleckstrin 2	NM_016445	RefSeq	Homo sapiens pleckstrin 2 (PLEK2), mRNA.	Hs.170473	adrenal gland| ascites| brain| cervix| connective tissue| eye| heart| intestine| kidney| liver| lung| ovary| pancreas| parathyroid| placenta| prostate| skin| spleen| stomach| testis| thymus| vascular| cervical tumor| colorectal tumor| gastrointestinal tumor| germ cell tumor| glioma| kidney tumor| leukemia| liver tumor| lung tumor| normal| ovarian tumor| pancreatic tumor| prostate cancer| skin tum…	NM_016445	Q9NYT0	actin cytoskeleton organization // intracellular signal transduction	cytoplasm // cytoskeleton // lamellipodium membrane // plasma membrane // membrane // cell projection	---	---	---
17016089	4.88147	4.44902	0.91141	71.0937	14.564	7.79813	6.55955	0.841169	3.57108	4.35804	3.75997	4.06371	134.593	33.1207	3.25334	122.131	37.5402	2.88853	0.887866	3.12775	133.754	42.7635	-1.13441e+07	PRL	prolactin	NM_000948	RefSeq	Homo sapiens prolactin (PRL), transcript variant 1, mRNA.	Hs.1905 // Hs.735971	brain| connective tissue| eye| heart| muscle| pituitary gland| placenta| testis| uterus| germ cell tumor| head and neck tumor| normal| soft tissue/muscle tissue tumor| fetus| adult // testis| germ cell tumor	NM_000948	P01236	cell surface receptor signaling pathway // female pregnancy // lactation // cell proliferation // regulation of multicellular organism growth // positive regulation of JAK-STAT cascade // JAK-STAT cascade involved in growth hormone signaling pathway	extracellular region // extracellular region	prolactin receptor binding // hormone activity // protein binding	GenMAPP	Prostaglandin_synthesis_regulation
16920671	24.1907	28.9838	1.19814	513.848	21.2416	23.3163	144.94	6.21625	21.3144	36.8497	17.39	20.7127	412.04	19.8931	15.5226	438.653	28.259	11.058	0.71238	22.3422	452.663	20.2604	-1.12804e+07	PMEPA1	prostate transmembrane protein, androgen induced 1	NM_001255976	RefSeq	Homo sapiens prostate transmembrane protein, androgen induced 1 (PMEPA1), transcript variant 5, mRNA.	Hs.517155	adipose tissue| adrenal gland| bladder| blood| bone| brain| cervix| connective tissue| ear| embryonic tissue| esophagus| eye| heart| intestine| kidney| larynx| liver| lung| mammary gland| mouth| muscle| nerve| ovary| pancreas| pharynx| placenta| prostate| salivary gland| skin| spleen| stomach| testis| trachea| umbilical cord| uterus| vascular|adrenal tumor| bladder carcinoma| breast (mammary glan…	NM_001255976	Q969W9	transforming growth factor beta receptor signaling pathway // negative regulation of transforming growth factor beta receptor signaling pathway // androgen receptor signaling pathway	plasma membrane // integral component of membrane // early endosome membrane // plasma membrane // membrane // integral component of membrane	WW domain binding	---	---
16675158	3.75533	3.57296	0.951435	380.657	101.364	4.42146	56.368	12.7487	3.75428	3.34674	3.9506	3.86784	317.287	82.0322	3.26604	352.167	107.827	3.42681	1.04922	3.37984	350.141	103.597	-1.11168e+07	PRG4	proteoglycan 4	NM_001127708	RefSeq	Homo sapiens proteoglycan 4 (PRG4), transcript variant B, mRNA.	Hs.647723	adipose tissue| brain| cervix| connective tissue| embryonic tissue| eye| heart| intestine| liver| lung| pancreas| placenta| spleen| stomach| testis| thymus| vascular| cervical tumor| chondrosarcoma| colorectal tumor| gastrointestinal tumor| liver tumor| non-neoplasia| normal| soft tissue/muscle tissue tumor| fetus| adult	NM_001127708	Q92954	receptor-mediated endocytosis // immune response // cell proliferation // regulation of cell proliferation // negative regulation of interleukin-6 biosynthetic process // hematopoietic stem cell proliferation	extracellular space // extracellular region	scavenger receptor activity // polysaccharide binding // metal ion binding	---	---
16675323	323.611	390.827	1.20771	788.975	2.43804	374.718	236.227	0.630414	38.2413	20.7285	38.8572	52.0019	528.65	10.166	55.4984	685.583	12.3532	93.8267	1.69062	49.66	684.531	13.7844	-1.11163e+07	RGS2	regulator of G-protein signaling 2	NM_002923	RefSeq	Homo sapiens regulator of G-protein signaling 2 (RGS2), mRNA.	Hs.78944	adipose tissue| adrenal gland| ascites| bladder| blood| bone| bone marrow| brain| connective tissue| embryonic tissue| esophagus| eye| heart| intestine| kidney| liver| lung| lymph node| mammary gland| mouth| muscle| nerve| ovary| pancreas| pharynx| pituitary gland| placenta| prostate| skin| spleen| stomach| testis| thymus| thyroid| uterus| vascular| bladder carcinoma| breast (mammary gland) tumor…	NM_002923	P41220	regulation of translation // cell cycle // spermatogenesis // regulation of G-protein coupled receptor protein signaling pathway // negative regulation of phospholipase activity // negative regulation of cardiac muscle hypertrophy // positive regulation of microtubule polymerization // termination of G-protein coupled receptor signaling pathway // negative regulation of MAP kinase activity // pos…	nucleolus // cytoplasm // mitochondrion // cytosol // plasma membrane // cytoplasmic side of plasma membrane // neuron projection // nucleus // cytoplasm // cytoplasm // cytosol // plasma membrane // plasma membrane // cytoplasmic side of plasma membrane // membrane	GTPase activator activity // protein binding // calmodulin binding // beta-tubulin binding // GTPase activator activity // GTPase activator activity	GenMAPP // GenMAPP	Calcium_regulation_in_cardiac_cells // Smooth_muscle_contraction
17073754	9.06844	4.83504	0.533173	38.1951	4.21187	7.23187	12.4783	1.72547	9.18307	7.51199	15.9115	23.5373	107.209	4.55485	14.0759	146.71	10.4227	16.6452	1.18253	8.06798	96.7528	11.9922	-1.13825e+07	SCX	scleraxis basic helix-loop-helix transcription factor	NM_001080514	RefSeq	Homo sapiens scleraxis basic helix-loop-helix transcription factor (SCX), mRNA.	Hs.553250	blood| bone| brain| connective tissue| embryonic tissue| eye| intestine| kidney| muscle| nerve| pancreas| prostate| uterus| chondrosarcoma| colorectal tumor| glioma| normal| uterine tumor| juvenile| adult	NM_001080514	Q7RTU7	mesoderm formation // tissue homeostasis // endochondral ossification // chondrocyte differentiation // heart valve morphogenesis // heart valve formation // transcription, DNA-templated // transcription, DNA-templated // positive regulation of cell proliferation // positive regulation of gene expression // cell differentiation // collagen fibril organization // BMP signaling pathway // positive …	nucleus // transcription factor complex // nucleus	DNA binding // bHLH transcription factor binding // sequence-specific DNA binding // protein heterodimerization activity // E-box binding // DNA binding // protein dimerization activity	---	---
16838059	97.4263	86.1673	0.884436	332.083	3.40856	87.4774	173.62	1.98474	186.451	329.17	174.137	75.6169	478.232	6.3244	62.3394	629.652	10.1004	180.045	2.88814	81.0412	611.704	7.54807	-1.12252e+07	SPHK1	sphingosine kinase 1	NM_182965	RefSeq	Homo sapiens sphingosine kinase 1 (SPHK1), transcript variant 2, mRNA.	Hs.68061	ascites| bladder| blood| bone| bone marrow| brain| cervix| connective tissue| embryonic tissue| esophagus| eye| heart| intestine| kidney| larynx| liver| lung| mammary gland| mouth| ovary| pancreas| placenta| prostate| salivary gland| skin| spleen| stomach| testis| thymus| thyroid| trachea| umbilical cord| uterus| vascular| breast (mammary gland) tumor| cervical tumor| chondrosarcoma| colorectal t…	NM_182965	Q9NYA1	blood vessel development // positive regulation of protein phosphorylation // positive regulation of neurotransmitter secretion // protein folding // sphingolipid metabolic process // sphingosine metabolic process // inflammatory response // signal transduction // protein kinase C-activating G-protein coupled receptor signaling pathway // brain development // female pregnancy // cellular response…	nucleus // cytoplasm // cytosol // plasma membrane // synaptic vesicle // axon // cytoplasm // cytosol // plasma membrane // membrane // neuron projection	magnesium ion binding // magnesium ion binding // DNA binding // NAD+ kinase activity // diacylglycerol kinase activity // protein binding // calmodulin binding // ATP binding // sphinganine kinase activity // D-erythro-sphingosine kinase activity // protein phosphatase 2A binding // nucleotide binding // calmodulin binding // ATP binding // sphinganine kinase activity // kinase activity // trans…	GenMAPP	S1P_Signaling
17043843	18.8345	36.2777	1.92613	323.56	17.1791	25.1991	72.6472	2.88293	535.527	407.968	544.275	15.6046	405.488	25.9852	16.474	468.103	28.4147	20.7155	1.25747	15.7931	521.577	33.0257	-1.13625e+07	TSPAN13	tetraspanin 13	NM_014399	RefSeq	Homo sapiens tetraspanin 13 (TSPAN13), mRNA.	Hs.364544	adipose tissue| adrenal gland| ascites| bladder| blood| bone| bone marrow| brain| cervix| connective tissue| embryonic tissue| esophagus| eye| heart| intestine| kidney| larynx| liver| lung| mammary gland| mouth| muscle| nerve| ovary| pancreas| pharynx| pituitary gland| placenta| prostate| salivary gland| skin| spleen| stomach| testis| thymus| tonsil| trachea| uterus| vascular|adrenal tumor| bladd…	NM_014399	O95857	---	integral component of plasma membrane // membrane // membrane // integral component of membrane	---	---	---
16785048	15.2553	19.7586	1.2952	17.3942	1.14021	18.8276	14.2049	0.754476	11.9008	8.60487	11.1519	9.86405	151.718	15.3809	9.6207	135.527	14.0871	7.19701	0.748076	13.6607	145.626	10.6602	-1.119e+07	FLJ22447	uncharacterized LOC400221	NR_039985	RefSeq	Homo sapiens uncharacterized LOC400221 (FLJ22447), long non-coding RNA.	Hs.344000	brain| connective tissue| intestine| lung| placenta| chondrosarcoma| colorectal tumor| lung tumor| normal| fetus| adult	NR_039985	G3V2X1	---	---	---	---	---

## Sheet: Blatt2
#REF!	151.899	#REF!	73.4569	2136.57	29.086	-1.1283e+07	ADAMTS5	ADAM metallopeptidase with thrombospondin type 1 motif, 5
#REF!	4.4095	#REF!	3.07792	89.9227	29.2154	-1.13117e+07	AMTN	amelotin
#REF!	10.2598	#REF!	15.6349	376.614	24.0881	-1.13117e+07	AREG	amphiregulin
#REF!	8.99856	#REF!	18.616	532.056	28.5806	-1.13117e+07	AREG	amphiregulin
#REF!	428.829	#REF!	130.2	2707.34	20.7936	-1.1274e+07	BMP2	bone morphogenetic protein 2
#REF!	16.6542	#REF!	11.5985	159.949	13.7905	-1.13364e+07	BMP6	bone morphogenetic protein 6
#REF!	26.9514	#REF!	21.8811	721.415	32.9697	-1.12469e+07	COMP	cartilage oligomeric matrix protein
#REF!	8.65182	#REF!	11.1494	194.101	17.4091	-1.14114e+07	CD24	CD24 molecule
#REF!	7.9539	#REF!	5.80095	51.9876	8.96192	-1.13121e+07	CXCL13	chemokine (C-X-C motif) ligand 13
#REF!	883.36	#REF!	203.55	2777.92	13.6474	-1.13171e+07	CXCL5	chemokine (C-X-C motif) ligand 5
#REF!	3.54893	#REF!	6.36106	151.879	23.8764	-1.12688e+07	CXCR4	chemokine (C-X-C motif) receptor 4
#REF!	11.4356	#REF!	15.9232	240.339	15.0937	-1.13108e+07	CHRNA9	cholinergic receptor, nicotinic, alpha 9 (neuronal)
#REF!	3.29748	#REF!	3.64828	139.555	38.2522	-1.13119e+07	C4orf26	chromosome 4 open reading frame 26
#REF!	14.1609	#REF!	13.0524	94.8566	7.26736	-1.13788e+07	C8orf4	chromosome 8 open reading frame 4
#REF!	8.08995	#REF!	11.5798	134.633	11.6265	-1.11898e+07	DACT1	dishevelled-binding antagonist of beta-catenin 1
#REF!	3.06124	#REF!	2.85569	85.1746	29.8263	-1.1106e+07	DRAXIN	dorsal inhibitory axon guidance protein
#REF!	225.077	#REF!	40.8844	769.094	18.8114	-1.13306e+07	ESM1	endothelial cell-specific molecule 1
#REF!	26.9952	#REF!	10.0543	176.001	17.5051	-1.12422e+07	FOSB	FBJ murine osteosarcoma viral oncogene homolog B
#REF!	15.1301	#REF!	68.5616	858.287	12.5185	-1.11869e+07	GPR183	G protein-coupled receptor 183
#REF!	76.2065	#REF!	66.1278	1213.42	18.3496	-1.13711e+07	INHBA	inhibin, beta A
#REF!	32.0903	#REF!	41.8496	313.518	7.49154	-1.12748e+07	ID1	inhibitor of DNA binding 1, dominant negative helix-loop-helix protein
#REF!	21.0381	#REF!	18.1521	3307.05	182.186	-1.12504e+07	IL11	interleukin 11
#REF!	6.44025	#REF!	4.36408	651.865	149.37	-1.13889e+07	IL33	interleukin 33
#REF!	22.6048	#REF!	14.9815	972.411	64.9074	-1.11624e+07	MMP10	matrix metallopeptidase 10 (stromelysin 2)
#REF!	20.0987	#REF!	21.4682	685.255	31.9195	-1.11625e+07	MMP13	matrix metallopeptidase 13 (collagenase 3)
#REF!	23.5092	#REF!	20.5596	236.832	11.5193	-1.13952e+07	MIR31HG	MIR31 host gene (non-protein coding)
#REF!	10.3896	#REF!	22.1284	321.773	14.5412	-1.13257e+07	MEGF10	multiple EGF-like-domains 10
#REF!	4.66018	#REF!	8.56596	620.961	72.4917	-1.14137e+07	NOX4	NADPH oxidase 4
#REF!	4.32511	#REF!	7.82885	390.586	49.8906	-1.14137e+07	NOX4	NADPH oxidase 4
#REF!	7.70575	#REF!	14.5447	667.943	45.9234	-1.11621e+07	NOX4	NADPH oxidase 4
#REF!	4.76349	#REF!	7.92532	491.724	62.0447	-1.14137e+07	NOX4	NADPH oxidase 4
#REF!	3.51899	#REF!	5.03742	364.969	72.4516	-1.14137e+07	NOX4	NADPH oxidase 4
#REF!	70.6058	#REF!	89.6879	711.953	7.93812	-1.12678e+07	NR4A2	nuclear receptor subfamily 4, group A, member 2
#REF!	32.0454	#REF!	7.5847	194.204	25.6047	-1.11399e+07	PPAPDC1A	phosphatidic acid phosphatase type 2 domain containing 1A
#REF!	9.4312	#REF!	7.44035	95.3076	12.8096	-1.1196e+07	PLEK2	pleckstrin 2
#REF!	2.88853	#REF!	3.12775	133.754	42.7635	-1.13441e+07	PRL	prolactin
#REF!	11.058	#REF!	22.3422	452.663	20.2604	-1.12804e+07	PMEPA1	prostate transmembrane protein, androgen induced 1
#REF!	3.42681	#REF!	3.37984	350.141	103.597	-1.11168e+07	PRG4	proteoglycan 4
#REF!	93.8267	#REF!	49.66	684.531	13.7844	-1.11163e+07	RGS2	regulator of G-protein signaling 2
#REF!	16.6452	#REF!	8.06798	96.7528	11.9922	-1.13825e+07	SCX	scleraxis basic helix-loop-helix transcription factor
#REF!	180.045	#REF!	81.0412	611.704	7.54807	-1.12252e+07	SPHK1	sphingosine kinase 1
#REF!	20.7155	#REF!	15.7931	521.577	33.0257	-1.13625e+07	TSPAN13	tetraspanin 13
#REF!	7.19701	#REF!	13.6607	145.626	10.6602	-1.119e+07	FLJ22447	uncharacterized LOC400221
